# Supplementary material for: Components in SLPE Alleviate AD Model Nematodes by Up-Regulating Gene gst-5
Source: Int J Mol Sci. 2024 Sep 23;25(18):10188. doi: 10.3390/ijms251810188 (PMC11432538; doi:10.3390/ijms251810188)
Supplement: Supplementary file 1 [file ijms-25-10188-s001.zip]

Archive with 4 entries (4 files):
- ijms-3202777-Figures S1-S4.pdf
- Table S1 The significant DEGs.xls
- Table S2 The significant GO terms identified by enrichment analyses.xls
- Table S3 The significant KEGG pathways identified by enrichment analyses.xls
