# Supplementary material for: Components in SLPE Alleviate AD Model Nematodes by Up-Regulating Gene gst-5
Source: Int J Mol Sci. 2024 Sep 23;25(18):10188. doi: 10.3390/ijms251810188 (PMC11432538; doi:10.3390/ijms251810188)
Supplement: Supplementary file 1 [file ijms-25-10188-s001.zip › Table S1 The significant DEGs.xls]

gene_id	SL_readcount	CK_readcount	log2FoldChange	pvalue	padj	SL1	SL2	SL3	SL4	SL5	SL6	CK1	CK2	CK3	CK4	CK5	CK6	symbol	description
gene-CELE_R03D7.6gst-5 £¨¹Èë×¸ÊëÄS-×ªÒÆÃ¸£©	4653.49	887.89	2.3895	3.83E-200	9.11E-196	4081	4177	5365	4381	4788	4617	969	848	1023	837	1009	796	NP_001254267.1	Probable glutathione S-transferase 5 [Caenorhabditis elegans]|Q09596.1 RecName: Full=Probable glutathione S-transferase 5; AltName: Full=GST class-sigma|1ZL9_A Chain A, Crystal Structure Of A Major Nematode C.elegans Specific Gst (ce01613)|1ZL9_B Chain B, Crystal Structure Of A Major Nematode C.elegans Specific Gst (ce01613)|CAA86859.1 Probable glutathione S-transferase 5 [Caenorhabditis elegans]
gene-CELE_AC3.7	965.07	172.28	2.484	9.03E-140	1.07E-135	987	928	936	956	965	900	181	145	242	168	174	155	NP_505671.1	UDP-GlucuronosylTransferase [Caenorhabditis elegans]|CAA94870.1 UDP-GlucuronosylTransferase [Caenorhabditis elegans]
gene-CELE_C03G6.15	2381.39	654.81	1.8622	1.46E-126	1.15E-122	2037	2184	2351	2644	2335	2529	894	623	685	608	658	579	NP_504880.2	CYtochrome P450 family [Caenorhabditis elegans]|CCD62699.1 CYtochrome P450 family [Caenorhabditis elegans]
gene-CELE_C06B3.3	1590.8	176.25	3.1732	2.13E-114	1.26E-110	1283	1322	1965	1520	1928	1350	221	151	197	186	207	128	NP_741638.1	CYtochrome P450 family [Caenorhabditis elegans]|CAB01123.2 CYtochrome P450 family [Caenorhabditis elegans]
gene-CELE_W03G1.7	1858.3	157.66	3.5589	9.04E-111	4.30E-107	2017	1860	1327	2496	1168	2131	162	125	199	150	182	155	NP_001040997.1	Sphingomyelin phosphodiesterase [Caenorhabditis elegans]|CCD69085.1 Sphingomyelin phosphodiesterase [Caenorhabditis elegans]
gene-CELE_C50B6.7	1406	467.59	1.5889	1.16E-102	4.59E-99	1260	1280	1213	1779	1285	1514	472	483	478	469	538	442	NP_506303.1	Alpha-amylase [Caenorhabditis elegans]|CAB02856.1 Alpha-amylase [Caenorhabditis elegans]
gene-CELE_B0024.4	139.4	1260.58	-3.1783	1.82E-98	6.19E-95	113	147	139	94	187	138	1138	1417	1050	1451	1542	1157	NP_505648.1	Uncharacterized protein CELE_B0024.4 [Caenorhabditis elegans]|CAA94877.1 Uncharacterized protein CELE_B0024.4 [Caenorhabditis elegans]
gene-CELE_F08G5.6	9356.55	1215.74	2.944	7.33E-96	2.18E-92	7782	7399	12390	7700	11573	8150	1256	1134	1460	1176	1492	992	NP_502374.1	Infection Response Gene [Caenorhabditis elegans]|CAA94586.1 Infection Response Gene [Caenorhabditis elegans]
gene-CELE_B0365.6	3054.6	8218.36	-1.4279	1.82E-95	4.80E-92	2557	3090	3051	2848	2931	3550	7934	9331	9121	8100	8750	7453	NP_506271.1	C-type LECtin [Caenorhabditis elegans]|CAB02691.1 C-type LECtin [Caenorhabditis elegans]
gene-CELE_C29F7.2	2187.42	821.35	1.4125	4.26E-94	1.01E-90	2065	2070	2019	2301	2404	2025	984	863	901	759	806	759	NP_510235.2	Uncharacterized protein CELE_C29F7.2 [Caenorhabditis elegans]|CAB07327.2 Uncharacterized protein CELE_C29F7.2 [Caenorhabditis elegans]
gene-CELE_T16G1.6	627.09	161.07	1.9602	1.66E-80	3.58E-77	508	704	534	693	577	691	162	155	212	138	179	149	NP_506234.2	Uncharacterized protein CELE_T16G1.6 [Caenorhabditis elegans]|CAB04733.2 Uncharacterized protein CELE_T16G1.6 [Caenorhabditis elegans]
gene-CELE_F13H6.3	2235.4	861.37	1.3753	1.98E-80	3.92E-77	1975	2120	2406	2249	2311	2106	1006	771	1025	855	865	798	NP_504621.1	Esterase CM06B1 [Caenorhabditis elegans]|Q07085.3 RecName: Full=Esterase CM06B1|CCD69466.1 Esterase CM06B1 [Caenorhabditis elegans]
gene-CELE_F49F1.6	527.67	189.89	1.4747	2.35E-77	3.99E-74	454	474	580	546	539	520	204	183	181	217	207	178	NP_500487.2	Mucin Like Gene [Caenorhabditis elegans]|CCD66748.1 Mucin Like Gene [Caenorhabditis elegans]
gene-CELE_K07E3.8	2294.29	1009.29	1.1843	2.54E-77	4.03E-74	2167	2179	2274	2326	2426	2132	1140	1052	989	1099	1050	895	NP_001024770.1	Protein vem-1 [Caenorhabditis elegans]|Q7YZW5.1 RecName: Full=Protein vem-1|CCD62520.1 Protein vem-1 [Caenorhabditis elegans]
gene-CELE_K07C6.5	362.37	66.29	2.4502	2.76E-77	4.10E-74	296	316	375	382	421	350	56	56	85	57	94	61	NP_504092.1	CYtochrome P450 family [Caenorhabditis elegans]|CCD72734.1 CYtochrome P450 family [Caenorhabditis elegans]
gene-CELE_F35E12.5	24567.19	5553.98	2.1451	1.75E-75	2.45E-72	21020	23788	26992	19491	29741	23266	6362	6120	5817	5844	6078	4094	NP_506402.2	Infection Response Gene [Caenorhabditis elegans]|CAB04272.2 Infection Response Gene [Caenorhabditis elegans]
gene-CELE_C44B12.3	377.94	141.37	1.4178	7.22E-66	9.04E-63	376	371	351	408	365	354	157	151	132	154	138	139	NP_500038.4	Uncharacterized protein CELE_C44B12.3 [Caenorhabditis elegans]|CCD67233.2 Uncharacterized protein CELE_C44B12.3 [Caenorhabditis elegans]
gene-CELE_K09D9.2	152.97	13.92	3.4547	4.63E-65	5.50E-62	132	128	187	132	175	146	17	15	16	15	11	12	NP_504121.1	CYtochrome P450 family [Caenorhabditis elegans]|CCD61370.1 CYtochrome P450 family [Caenorhabditis elegans]
gene-CELE_R08H2.1	287.22	50.47	2.5069	1.09E-64	1.24E-61	258	324	237	317	227	334	67	45	47	52	66	35	NP_506820.1	DeHydrogenases, Short chain [Caenorhabditis elegans]|CAB04628.1 DeHydrogenases, Short chain [Caenorhabditis elegans]
gene-CELE_F55G11.4	1239.43	5188.43	-2.0656	3.42E-60	3.69E-57	998	1247	1056	1218	1394	1411	4975	6930	4651	5799	5961	3682	NP_502485.1	Uncharacterized protein CELE_F55G11.4 [Caenorhabditis elegans]|CAB05224.1 Uncharacterized protein CELE_F55G11.4 [Caenorhabditis elegans]
gene-CELE_R13H4.3	99.31	441.13	-2.1499	7.30E-59	7.23E-56	70	123	75	94	91	135	423	484	488	463	504	360	NP_505983.2	intestinal acid PHOsphatase [Caenorhabditis elegans]|CAB04655.2 intestinal acid PHOsphatase [Caenorhabditis elegans]
gene-CELE_Y32F6A.4	348.49	896.8	-1.3632	2.55E-57	2.42E-54	288	371	288	333	342	438	937	892	1032	811	944	915	NP_505680.2	Uncharacterized protein CELE_Y32F6A.4 [Caenorhabditis elegans]|CAD54163.1 Uncharacterized protein CELE_Y32F6A.4 [Caenorhabditis elegans]
gene-CELE_F56D6.2	725.52	1827.04	-1.3323	3.12E-56	2.85E-53	622	771	602	738	733	818	1710	1975	1821	2003	2142	1607	-	protein F56D6.2 [imported] - Caenorhabditis elegans
gene-CELE_C52A10.2	308.1	105.71	1.5442	1.61E-50	1.42E-47	231	306	315	312	351	304	111	98	101	112	122	107	NP_504398.1	Carboxylic ester hydrolase [Caenorhabditis elegans]|CCD61498.1 Carboxylic ester hydrolase [Caenorhabditis elegans]
gene-CELE_Y38E10A.5	36.38	210.9	-2.5415	5.33E-50	4.52E-47	31	47	32	25	43	35	213	231	274	181	166	236	NP_496688.1	C-type LECtin [Caenorhabditis elegans]|CAB54396.2 C-type LECtin [Caenorhabditis elegans]
gene-CELE_F54D10.2	94.78	414.72	-2.126	5.94E-49	4.87E-46	81	97	56	136	80	114	428	532	398	402	380	415	NP_497302.1	F-box A protein [Caenorhabditis elegans]|CCD73260.1 F-box A protein [Caenorhabditis elegans]
gene-CELE_H17B01.3	2281	1004.57	1.1829	2.98E-48	2.36E-45	2375	2163	1986	2643	1930	2359	1127	935	1159	1116	930	933	-	-
gene-CELE_F35C5.5	774.45	1748.24	-1.1744	5.87E-48	4.50E-45	765	742	598	923	706	844	1871	1980	1628	1739	1844	1709	NP_496741.1	C-type LECtin [Caenorhabditis elegans]|CAB03055.1 C-type LECtin [Caenorhabditis elegans]
gene-CELE_F14H12.3	84.79	303.15	-1.8386	1.14E-44	8.18E-42	64	90	75	81	107	83	314	366	265	359	310	254	NP_508745.1	Uncharacterized protein CELE_F14H12.3 [Caenorhabditis elegans]|CCD65401.1 Uncharacterized protein CELE_F14H12.3 [Caenorhabditis elegans]
gene-CELE_R11G11.7	43.4	224.01	-2.3704	8.65E-44	6.05E-41	25	46	52	36	67	29	222	248	230	245	214	221	NP_503225.1	Prion-like-(Q/N-rich)-domain-bearing protein [Caenorhabditis elegans]|CCD64483.1 Prion-like-(Q/N-rich)-domain-bearing protein [Caenorhabditis elegans]
gene-CELE_R09E12.9	295.83	79.97	1.885	1.46E-42	9.94E-40	276	283	273	325	270	320	105	83	76	84	105	42	NP_001033499.1	Uncharacterized protein CELE_R09E12.9 [Caenorhabditis elegans]|CCD63255.1 Uncharacterized protein CELE_R09E12.9 [Caenorhabditis elegans]
gene-CELE_C44B12.9	384.62	147.98	1.3772	7.34E-42	4.85E-39	430	346	337	405	358	387	155	145	153	187	136	136	NP_001033402.2	Uncharacterized protein CELE_C44B12.9 [Caenorhabditis elegans]|CCD67232.1 Uncharacterized protein CELE_C44B12.9 [Caenorhabditis elegans]
gene-CELE_F25D1.5	180.17	43.1	2.0638	3.72E-41	2.39E-38	148	197	170	201	125	226	46	53	44	37	49	37	NP_505704.1	Uncharacterized protein CELE_F25D1.5 [Caenorhabditis elegans]|CAA98264.1 Uncharacterized protein CELE_F25D1.5 [Caenorhabditis elegans]
gene-CELE_Y40B10A.2	1042.06	404.78	1.3638	1.70E-40	1.06E-37	1037	1159	1072	998	802	1054	495	387	368	403	437	405	NP_503560.2	Catechol-O-MethylTransferase family [Caenorhabditis elegans]|CCD70631.1 Catechol-O-MethylTransferase family [Caenorhabditis elegans]
gene-CELE_ZK896.5	67.81	260.27	-1.9392	2.95E-40	1.80E-37	42	66	71	71	89	62	283	306	227	319	249	220	NP_502453.1	Uncharacterized protein CELE_ZK896.5 [Caenorhabditis elegans]|CAB05320.2 Uncharacterized protein CELE_ZK896.5 [Caenorhabditis elegans]
gene-CELE_Y47H9C.1	10.07	92.85	-3.1961	1.14E-37	6.42E-35	6	13	7	13	7	14	79	88	141	88	98	80	NP_493006.1	Uncharacterized protein CELE_Y47H9C.1 [Caenorhabditis elegans]|CAA21732.1 Uncharacterized protein CELE_Y47H9C.1 [Caenorhabditis elegans]
gene-CELE_K10D11.5	148.31	420.64	-1.5038	1.43E-36	7.57E-34	102	152	164	131	171	155	350	434	474	401	468	462	NP_502490.1	Uncharacterized protein CELE_K10D11.5 [Caenorhabditis elegans]|CAB03524.1 Uncharacterized protein CELE_K10D11.5 [Caenorhabditis elegans]
gene-CELE_F55E10.6	301.12	147.73	1.0267	2.99E-36	1.54E-33	284	281	286	340	262	326	159	147	180	140	144	142	NP_509415.2	dietary restriction down regulated [Caenorhabditis elegans]|CCD70892.1 dietary restriction down regulated [Caenorhabditis elegans]
gene-CELE_F55G11.5	439.14	1257.33	-1.5181	1.38E-34	6.98E-32	463	363	447	425	464	420	1364	1624	904	1293	1373	1181	NP_001255689.1	Downstream Of DAF-16 (regulated by DAF-16) [Caenorhabditis elegans]|CAB05216.1 Downstream Of DAF-16 (regulated by DAF-16) [Caenorhabditis elegans]
gene-CELE_F14H8.6	1184.38	507.46	1.2222	1.73E-34	8.57E-32	1109	1211	1408	1115	970	1148	601	583	523	460	464	500	-	hypothetical protein F14H8.6a - Caenorhabditis elegans
gene-CELE_F56A4.2	8471.62	3432.53	1.3033	1.09E-33	5.19E-31	7226	7869	9782	8034	8194	8833	4617	3410	3571	2569	3872	3174	NP_503676.1	Uncharacterized protein CELE_F56A4.2 [Caenorhabditis elegans]|NP_503650.1 C-type LECtin [Caenorhabditis elegans]|CCD62312.1 Uncharacterized protein CELE_F56A4.2 [Caenorhabditis elegans]|CCD64366.1 C-type LECtin [Caenorhabditis elegans]
gene-CELE_C33A12.6	173.27	65.93	1.3923	1.45E-33	6.75E-31	154	180	151	176	176	185	74	61	67	64	87	54	NP_501680.2	UDP-glucuronosyltransferase [Caenorhabditis elegans]|CAA92791.2 UDP-glucuronosyltransferase [Caenorhabditis elegans]
gene-CELE_F56A4.3	1602.81	736.51	1.1219	2.87E-33	1.31E-30	1361	1600	1501	1775	1486	1753	721	586	963	778	689	804	-	hypothetical protein F11D11.9 - Caenorhabditis elegans
gene-CELE_F22B8.7	518.8	1048.85	-1.0153	3.44E-33	1.54E-30	423	535	475	525	510	598	974	1025	1347	967	1069	1087	NP_507051.2	Uncharacterized protein CELE_F22B8.7 [Caenorhabditis elegans]|CAB05497.2 Uncharacterized protein CELE_F22B8.7 [Caenorhabditis elegans]
gene-CELE_F32H5.1	296.13	674.77	-1.186	5.69E-33	2.51E-30	239	293	229	341	258	399	636	719	711	678	702	709	NP_506310.1	Uncharacterized protein CELE_F32H5.1 [Caenorhabditis elegans]|CAB04249.1 Uncharacterized protein CELE_F32H5.1 [Caenorhabditis elegans]
gene-CELE_F12E12.11	138.84	50.75	1.4535	6.08E-33	2.63E-30	122	122	138	164	124	152	56	57	51	42	58	49	NP_001040762.2	Uncharacterized protein CELE_F12E12.11 [Caenorhabditis elegans]|CCD67489.1 Uncharacterized protein CELE_F12E12.11 [Caenorhabditis elegans]
gene-CELE_F25E2.4	206.27	560.96	-1.4425	1.41E-32	5.97E-30	144	197	198	195	255	231	500	641	508	687	602	514	NP_508160.1	Intermediate filament protein ifd-2 [Caenorhabditis elegans]|Q19782.1 RecName: Full=Intermediate filament protein ifd-2; AltName: Full=Cel IF D2; AltName: Full=Intermediate filament protein D2; Short=IF-D2|CCD69985.1 Intermediate filament protein ifd-2 [Caenorhabditis elegans]
gene-CELE_H20E11.2	107.14	339.68	-1.6627	1.97E-32	8.21E-30	64	110	104	93	123	141	286	349	416	316	346	379	NP_501051.1	Uncharacterized protein CELE_H20E11.2 [Caenorhabditis elegans]|CCD63084.1 Uncharacterized protein CELE_H20E11.2 [Caenorhabditis elegans]
gene-CELE_H23N18.2	210.6	48.26	2.1256	2.01E-32	8.25E-30	196	185	265	173	225	192	70	46	27	53	50	51	NP_504316.1	UDP-GlucuronosylTransferase [Caenorhabditis elegans]|CCD62607.1 UDP-GlucuronosylTransferase [Caenorhabditis elegans]
gene-CELE_C01G10.4	4.23	76.18	-4.1695	3.48E-32	1.40E-29	2	5	5	4	5	4	67	122	78	86	61	56	gene-CELE_C01G10.4	-
gene-CELE_C03G6.14	67.9	3.44	4.3152	1.61E-31	6.37E-29	60	46	64	71	98	62	1	2	3	6	4	5	NP_001343612.1	CYtochrome P450 family [Caenorhabditis elegans]|CCD62704.2 CYtochrome P450 family [Caenorhabditis elegans]
gene-CELE_F48G7.5	121.62	456.52	-1.9082	1.96E-31	7.62E-29	79	137	91	95	173	143	505	563	432	369	483	462	NP_503267.2	Uncharacterized protein CELE_F48G7.5 [Caenorhabditis elegans]|CCD70350.2 Uncharacterized protein CELE_F48G7.5 [Caenorhabditis elegans]
gene-CELE_K10D11.2	61.89	245.7	-1.9882	2.97E-31	1.14E-28	52	74	48	73	50	69	315	297	183	286	183	249	NP_502487.1	Uncharacterized protein CELE_K10D11.2 [Caenorhabditis elegans]|CAB03526.1 Uncharacterized protein CELE_K10D11.2 [Caenorhabditis elegans]
gene-CELE_Y71H10A.2fard-1 £¨Ö¬·¾õ£¸¨Ã¸A»¹Ô­Ã¸	586.77	1189.09	-1.0187	5.08E-31	1.92E-28	471	597	542	587	569	704	1130	1230	1524	1116	1084	1250	NP_508505.1	Fatty acyl-CoA reductase [Caenorhabditis elegans]|CCD71597.1 Fatty acyl-CoA reductase [Caenorhabditis elegans]
gene-CELE_F37B1.1	485.82	165.55	1.5522	5.68E-31	2.11E-28	610	512	370	451	454	445	196	173	153	180	149	169	NP_496859.1	Glutathione S-Transferase [Caenorhabditis elegans]|CAB02295.1 Glutathione S-Transferase [Caenorhabditis elegans]
gene-CELE_T04H1.9	2505.29	763.42	1.7142	1.58E-30	5.68E-28	2427	2609	3613	1932	1864	2210	894	773	775	828	794	648	NP_506075.2	Tubulin beta chain [Caenorhabditis elegans]|CAB01587.2 Tubulin beta chain [Caenorhabditis elegans]
gene-CELE_T10H9.5	789.2	2429.16	-1.6216	3.07E-30	1.07E-27	497	697	926	788	740	1039	2215	2465	3530	2173	2087	2528	NP_504689.1	Peroxisomal Membrane Protein related [Caenorhabditis elegans]|CCD71212.1 Peroxisomal Membrane Protein related [Caenorhabditis elegans]
gene-CELE_Y105E8A.4	537.75	1321.11	-1.2962	5.42E-30	1.84E-27	466	519	437	690	464	614	1147	1309	1873	1307	1322	1201	NP_740932.1	Enoyl-CoA Hydratase [Caenorhabditis elegans]|CAC48118.1 Enoyl-CoA Hydratase [Caenorhabditis elegans]
gene-CELE_H20E11.1	183.04	472.9	-1.3681	6.99E-30	2.28E-27	113	198	169	176	211	217	435	467	483	532	562	434	NP_001023259.1	Uncharacterized protein CELE_H20E11.1 [Caenorhabditis elegans]|CCD63082.1 Uncharacterized protein CELE_H20E11.1 [Caenorhabditis elegans]
gene-CELE_F43C1.7	705.74	339.18	1.057	9.12E-30	2.93E-27	580	709	756	677	718	720	398	382	274	358	368	310	-	hypothetical protein F43C1.3 - Caenorhabditis elegans
gene-CELE_F23B2.11	399.53	1129.31	-1.4986	1.53E-29	4.79E-27	284	451	326	376	385	545	1049	1221	1352	964	1422	964	NP_501598.2	Prolyl Carboxy Peptidase like [Caenorhabditis elegans]|CAB05185.2 Prolyl Carboxy Peptidase like [Caenorhabditis elegans]
gene-CELE_C04F12.9	2197.43	994.07	1.1443	3.52E-29	1.06E-26	2115	1947	2399	2029	2488	1931	1057	989	838	1123	1150	962	NP_492581.1	RNase H [Caenorhabditis elegans]|CAB03838.1 RNase H [Caenorhabditis elegans]
gene-CELE_C01G10.5	3.78	66	-4.1429	4.29E-29	1.26E-26	3	2	5	1	9	2	56	99	68	71	62	51	gene-CELE_C01G10.5	-
gene-CELE_C17F4.7	14057.06	30455.38	-1.1154	8.92E-29	2.58E-26	10547	14594	13309	11559	17132	15741	32414	30397	35359	30200	29079	30417	NP_494487.1	Uncharacterized protein CELE_C17F4.7 [Caenorhabditis elegans]|CCD64911.1 Uncharacterized protein CELE_C17F4.7 [Caenorhabditis elegans]
gene-CELE_T10H4.12	351.44	1125.41	-1.6788	1.98E-28	5.52E-26	279	357	286	306	416	432	1049	1297	748	1423	1281	1114	NP_506790.1	Cathepsin B-like cysteine proteinase 3 [Caenorhabditis elegans]|P43507.1 RecName: Full=Cathepsin B-like cysteine proteinase 3; AltName: Full=Cysteine protease-related 3; Flags: Precursor|AAA98788.1 cathepsin B-like cysteine proteinase [Caenorhabditis elegans]|AAA98782.1 cathepsin B-like cysteine proteinase [Caenorhabditis elegans]|CAB61032.2 Cathepsin B-like cysteine proteinase 3 [Caenorhabditis …
gene-CELE_C49C3.9	637.73	1556.39	-1.2871	2.04E-28	5.57E-26	456	644	643	586	771	664	1439	1745	1338	1892	1723	1439	NP_503088.1	Uncharacterized protein CELE_C49C3.9 [Caenorhabditis elegans]|CAB05162.1 Uncharacterized protein CELE_C49C3.9 [Caenorhabditis elegans]
gene-CELE_F53A9.6	207.47	510.69	-1.2992	2.02E-28	5.57E-26	206	201	139	208	219	252	524	606	434	546	498	534	NP_509475.1	Uncharacterized protein CELE_F53A9.6 [Caenorhabditis elegans]|CCD68804.1 Uncharacterized protein CELE_F53A9.6 [Caenorhabditis elegans]
gene-CELE_T16G1.3	172.51	31.99	2.4291	3.00E-28	8.09E-26	165	185	119	202	137	213	34	18	41	27	57	21	NP_506237.2	Uncharacterized protein CELE_T16G1.3 [Caenorhabditis elegans]|CAB04729.2 Uncharacterized protein CELE_T16G1.3 [Caenorhabditis elegans]
gene-CELE_F53A9.1	223.46	549.82	-1.2981	5.28E-28	1.41E-25	176	210	192	233	278	232	519	570	463	708	586	535	NP_509474.1	Uncharacterized protein CELE_F53A9.1 [Caenorhabditis elegans]|CCD68800.1 Uncharacterized protein CELE_F53A9.1 [Caenorhabditis elegans]
gene-CELE_B0205.13	360.59	76.47	2.2369	1.02E-27	2.66E-25	334	354	557	220	364	274	75	66	75	96	91	68	NP_001040630.1	Uncharacterized protein CELE_B0205.13 [Caenorhabditis elegans]|CCD61308.1 Uncharacterized protein CELE_B0205.13 [Caenorhabditis elegans]
gene-CELE_C06A12.5	99.8	4.47	4.4655	1.85E-27	4.74E-25	124	138	51	114	48	111	6	3	10	6	3	0	NP_503109.1	beta-LACTamase domain containing [Caenorhabditis elegans]|CAB06039.1 beta-LACTamase domain containing [Caenorhabditis elegans]
gene-CELE_K04E7.2	351.86	1288.78	-1.8723	2.52E-27	6.38E-25	229	405	321	347	251	538	1110	1260	1878	1021	1269	1415	NP_509087.1	Peptide transporter family 1 [Caenorhabditis elegans]|Q21219.2 RecName: Full=Peptide transporter family 1; AltName: Full=Di-/tri-peptide transporter CPTB; AltName: Full=Oligopeptide transporter 1|CCD64583.1 Peptide transporter family 1 [Caenorhabditis elegans]
gene-CELE_R02C2.7	217.54	48.16	2.1737	2.58E-27	6.44E-25	134	215	213	168	332	221	59	56	52	41	57	33	NP_001024064.1	Uncharacterized protein CELE_R02C2.7 [Caenorhabditis elegans]|CCD68555.1 Uncharacterized protein CELE_R02C2.7 [Caenorhabditis elegans]
gene-CELE_F59C12.4	132.65	37.76	1.8118	3.98E-27	9.54E-25	100	123	140	124	172	123	50	39	40	41	24	39	NP_001123155.1	Uncharacterized protein CELE_F59C12.4 [Caenorhabditis elegans]|CCD63422.1 Uncharacterized protein CELE_F59C12.4 [Caenorhabditis elegans]
gene-CELE_C14C6.5	1021.75	2131.96	-1.0609	4.13E-27	9.71E-25	844	1020	790	1114	1125	1153	1945	2506	2155	2128	2562	1845	NP_503238.2	Uncharacterized protein CELE_C14C6.5 [Caenorhabditis elegans]|CCD64469.1 Uncharacterized protein CELE_C14C6.5 [Caenorhabditis elegans]
gene-CELE_C04F6.1	237822.61	100361.31	1.2447	4.00E-26	8.89E-24	235996	228776	214241	302494	169647	255508	121034	83744	125590	98345	85551	105404	NP_508589.1	Vitellogenin-5 [Caenorhabditis elegans]|P06125.2 RecName: Full=Vitellogenin-5; Flags: Precursor|CCD63027.1 Vitellogenin-5 [Caenorhabditis elegans]
gene-CELE_C17H12.8	820.46	3571.97	-2.1223	2.00E-25	4.32E-23	555	705	1082	632	1112	743	3062	3561	3716	4704	3891	3065	-	protein C17H12.8 [imported] - Caenorhabditis elegans
gene-CELE_ZK1037.6	234.28	474.91	-1.0193	3.84E-25	8.08E-23	230	233	202	241	195	282	537	544	411	436	507	490	NP_506799.1	Uncharacterized protein CELE_ZK1037.6 [Caenorhabditis elegans]|CAB03505.1 Uncharacterized protein CELE_ZK1037.6 [Caenorhabditis elegans]
gene-CELE_F11A3.1	700.01	1451.44	-1.0518	4.78E-25	9.97E-23	579	752	609	754	575	875	1506	1457	1897	1244	1392	1466	NP_505451.1	fatty Acid CoA Synthetase family [Caenorhabditis elegans]|CAA94751.1 fatty Acid CoA Synthetase family [Caenorhabditis elegans]
gene-CELE_F14F9.6	3.65	44.45	-3.5789	6.95E-25	1.41E-22	2	3	3	5	2	7	49	46	43	51	44	41	NP_504378.4	Uncharacterized protein CELE_F14F9.6 [Caenorhabditis elegans]|CCD62734.2 Uncharacterized protein CELE_F14F9.6 [Caenorhabditis elegans]
gene-CELE_K01D12.11	9936.29	2187.13	2.1837	1.17E-24	2.36E-22	9617	8983	13745	7914	9446	8490	2341	2182	1395	2818	2927	1793	NP_506110.1	CaDmium Responsive [Caenorhabditis elegans]|CAA99876.1 CaDmium Responsive [Caenorhabditis elegans]|AAU43725.1 cadmium-inducible lysosomal protein CDR-4 [Caenorhabditis elegans]
gene-CELE_F58H7.11	346.82	41.69	3.0572	1.23E-24	2.45E-22	328	321	346	365	411	268	43	22	23	80	56	32	-	-
gene-CELE_ZK1251.2INS-7 ¿ÉÄÜ×÷Îª DAF-2 ÒÈµºËØ/IGF-1 ÊÜÌåµÄ¼¤¶¯¼Á£¬ÒòÎªÍ¨¹ý RNAi É¥Ê§ ins-7 »îÐÔ»áµ¼ÖÂ£º1£© ÊÙÃüÏÔ×ÅÑÓ³¤£¬µ«ÔÚ³¤ÊÙ DAF-2 Í»±ä¶¯ÎïÖÐÃ»ÓÐ½øÒ»²½ÑÓ³¤£¬ÒÔ¼° 2£© ÔÚº¬ÓÐ²»ÍêÈ«ÉøÍ¸¼Á daf-2 Í»±äµÄ¶¯ÎïÖÐ dauer ÐÎ³ÉµÄÆµÂÊÔö¼Ó;Ins-7Æô¶¯×ÓÈÚºÏÔÚÁ½ÆÜ¸Ð¾õÉñ¾­Ôª¡¢´½Éñ¾­Ôª¡¢Éñ¾­»·ÒÔ¼°¸¹²à¼¹ËèºÍÎ²²¿Éñ¾­ÔªÖÐ±í´ï;INS-7 ±í´ïÊÜ DAF-2 ½éµ¼µÄÒÈµºËØÐÅºÅ´«µ¼ÕýÏòµ÷¿Ø£¬±íÃ÷Éæ¼° INS-7 µÄÕý·´À¡»·Â·¿ÉÄÜ·Å´ó DAF-…	85.39	195.64	-1.1948	1.24E-24	2.46E-22	93	73	74	94	59	112	214	209	199	187	201	196	NP_001255417.1	Probable insulin-like peptide beta-type 4 [Caenorhabditis elegans]|CCG28260.1 Probable insulin-like peptide beta-type 4 [Caenorhabditis elegans]
gene-CELE_F22B8.5	283.02	802.9	-1.5044	1.32E-24	2.60E-22	176	306	338	213	314	322	676	754	1025	885	789	819	NP_507052.2	Seven TM Receptor [Caenorhabditis elegans]|CZR14555.1 Seven TM Receptor [Caenorhabditis elegans]
gene-CELE_F10D2.11	3277.32	1309.3	1.3235	3.42E-24	6.66E-22	3283	2947	3811	2460	3777	2913	1582	1189	1362	1514	1424	1016	NP_504818.2	UDP-GlucuronosylTransferase [Caenorhabditis elegans]|CCD69125.1 UDP-GlucuronosylTransferase [Caenorhabditis elegans]
gene-CELE_H23N18.3	612.31	233.2	1.3923	3.70E-24	7.15E-22	553	493	772	528	697	556	300	274	184	230	237	213	NP_504315.1	UDP-GlucuronosylTransferase [Caenorhabditis elegans]|CCD62608.1 UDP-GlucuronosylTransferase [Caenorhabditis elegans]
gene-CELE_T05E12.6	2198.85	5003.52	-1.1861	9.02E-24	1.67E-21	1395	2078	2785	2151	2142	2464	4631	5291	6317	4785	4810	5028	NP_507327.3	Uncharacterized protein CELE_T05E12.6 [Caenorhabditis elegans]|CAB04684.3 Uncharacterized protein CELE_T05E12.6 [Caenorhabditis elegans]
gene-CELE_C13D9.1	131.58	1126.74	-3.0982	9.92E-24	1.81E-21	117	142	86	121	171	138	1039	1200	462	2017	1096	1088	NP_504346.1	Serpentine Receptor, class R [Caenorhabditis elegans]|CCD64387.1 Serpentine Receptor, class R [Caenorhabditis elegans]
gene-CELE_F16H6.1	10.77	80.21	-2.8781	1.24E-23	2.22E-21	2	11	4	11	15	22	83	105	82	60	94	71	NP_507557.1	C-type LECtin [Caenorhabditis elegans]|CAB04128.1 C-type LECtin [Caenorhabditis elegans]
gene-CELE_F39D8.1	62.64	207.81	-1.7325	1.24E-23	2.22E-21	42	83	49	43	86	65	233	252	211	210	209	168	NP_510546.1	Prion-like-(Q/N-rich)-domain-bearing protein [Caenorhabditis elegans]|CAA93660.1 Prion-like-(Q/N-rich)-domain-bearing protein [Caenorhabditis elegans]
gene-CELE_C28C12.4	102.26	409.5	-2.0029	1.31E-23	2.32E-21	71	117	91	68	162	91	452	528	320	511	378	334	NP_501448.1	Uncharacterized protein CELE_C28C12.4 [Caenorhabditis elegans]|CCD64006.1 Uncharacterized protein CELE_C28C12.4 [Caenorhabditis elegans]
gene-CELE_T01G6.7	81.27	202.14	-1.3106	1.41E-23	2.48E-21	67	82	64	97	74	98	205	223	175	187	197	255	NP_503215.2	Nuclear hormone receptor family member nhr-55 [Caenorhabditis elegans]|O16962.2 RecName: Full=Nuclear hormone receptor family member nhr-55|AAO39175.1 nuclear receptor NHR-55 [Caenorhabditis elegans]|CCD73122.1 Nuclear hormone receptor family member nhr-55 [Caenorhabditis elegans]
gene-CELE_T05E12.7	95.2	242.51	-1.348	2.06E-23	3.60E-21	68	87	116	91	92	109	245	243	309	200	210	288	NP_001263910.2	Serpentine Receptor, class H [Caenorhabditis elegans]|pir||T24534 hypothetical protein T05E12.7 - Caenorhabditis elegans|CCM09376.2 Serpentine Receptor, class H [Caenorhabditis elegans]
gene-CELE_C33D12.3	21.4	87.67	-2.0309	2.65E-23	4.56E-21	13	25	20	20	18	31	85	98	128	69	79	83	NP_508522.2	TWiK family of potassium channels [Caenorhabditis elegans]|pir||T16629 hypothetical protein M02F4.5 - Caenorhabditis elegans|CCD66472.1 TWiK family of potassium channels [Caenorhabditis elegans]
gene-CELE_C02F5.8	28.53	208.21	-2.8682	4.79E-23	8.02E-21	26	38	17	24	26	37	216	280	73	311	224	174	NP_498804.1	Tetraspanin-1 [Caenorhabditis elegans]|P34285.1 RecName: Full=Tetraspanin-1|CCD62634.1 Tetraspanin-1 [Caenorhabditis elegans]
gene-CELE_W03D8.8	28.5	106.96	-1.905	7.23E-23	1.20E-20	22	32	15	33	33	34	143	112	113	80	89	123	NP_491047.2	Uncharacterized protein CELE_W03D8.8 [Caenorhabditis elegans]|CCD73381.1 Uncharacterized protein CELE_W03D8.8 [Caenorhabditis elegans]
gene-CELE_F44G3.2	1112.79	3336.37	-1.584	2.36E-22	3.74E-20	585	1207	1247	934	1161	1460	2883	3081	4582	3032	3253	3738	NP_507054.1	ARGinine Kinase [Caenorhabditis elegans]|CAB05517.1 ARGinine Kinase [Caenorhabditis elegans]
gene-CELE_T27E4.2HSP-16.11 £¨ÈÈÐÝ¿Ëµ°°×	2461.22	991.26	1.3121	2.39E-22	3.77E-20	2426	2049	3173	2294	2374	2137	877	982	854	1365	1051	964	AAA28066.1	heat shock protein 16-1 [Caenorhabditis elegans]
gene-CELE_C52A10.1	1788.85	820.98	1.1234	2.45E-22	3.82E-20	1567	1818	2309	1489	1523	1803	996	849	737	835	895	751	NP_504397.1	Carboxylic ester hydrolase [Caenorhabditis elegans]|CCD61497.1 Carboxylic ester hydrolase [Caenorhabditis elegans]
gene-CELE_F27E5.9	90.94	262.79	-1.5294	2.84E-22	4.36E-20	61	84	92	86	115	100	258	291	176	309	303	277	NP_001254235.1	Uncharacterized protein CELE_F27E5.9 [Caenorhabditis elegans]|CBY25179.1 Uncharacterized protein CELE_F27E5.9 [Caenorhabditis elegans]
gene-CELE_Y38H6C.23	52.63	134.08	-1.3454	3.37E-22	5.13E-20	42	57	45	74	45	49	147	158	123	148	120	130	NP_001024226.1	Uncharacterized protein CELE_Y38H6C.23 [Caenorhabditis elegans]|CAE17995.1 Uncharacterized protein CELE_Y38H6C.23 [Caenorhabditis elegans]
gene-CELE_F01D5.5	261.55	747.27	-1.5141	3.98E-22	5.99E-20	229	291	147	248	251	383	771	895	834	613	692	802	NP_496935.1	Uncharacterized protein CELE_F01D5.5 [Caenorhabditis elegans]|CAB04041.1 Uncharacterized protein CELE_F01D5.5 [Caenorhabditis elegans]
gene-CELE_R03H10.6	852.36	329.28	1.3718	5.77E-22	8.46E-20	985	834	654	888	829	817	448	372	309	274	241	386	NP_494733.2	Uncharacterized protein CELE_R03H10.6 [Caenorhabditis elegans]|CCD70303.1 Uncharacterized protein CELE_R03H10.6 [Caenorhabditis elegans]
gene-CELE_F59D8.1	38022.28	17794.06	1.0954	8.88E-22	1.29E-19	34313	37319	36438	45188	32039	39453	18960	13094	24831	17148	16340	19468	NP_001294839.1	Vitellogenin-3 [Caenorhabditis elegans]|Q9N4J2.1 RecName: Full=Vitellogenin-3; Flags: Precursor|CCD71957.1 Vitellogenin-3 [Caenorhabditis elegans]
gene-CELE_C03A7.11	663.42	264.82	1.3243	9.38E-22	1.35E-19	678	577	851	525	688	565	340	281	230	258	244	279	NP_504388.2	UDP-GlucuronosylTransferase [Caenorhabditis elegans]|CCD83358.1 UDP-GlucuronosylTransferase [Caenorhabditis elegans]
gene-CELE_T26H5.4	53.39	178.14	-1.7338	1.21E-21	1.74E-19	40	52	22	67	67	70	172	207	170	161	208	179	NP_001256665.1	Uncharacterized protein CELE_T26H5.4 [Caenorhabditis elegans]|CAB04855.1 Uncharacterized protein CELE_T26H5.4 [Caenorhabditis elegans]
gene-CELE_ZC196.1	490.23	216.19	1.1813	1.32E-21	1.87E-19	484	416	470	522	530	467	253	224	149	266	251	188	-	-
gene-CELE_F49H6.13	1.87	47.39	-4.6671	1.52E-21	2.14E-19	2	2	2	3	1	1	47	66	27	48	52	51	NP_507304.1	Uncharacterized protein CELE_F49H6.13 [Caenorhabditis elegans]|CAB04448.1 Uncharacterized protein CELE_F49H6.13 [Caenorhabditis elegans]
gene-CELE_B0244.10	66	139.24	-1.0742	1.74E-21	2.44E-19	57	58	58	80	67	71	159	139	139	141	156	125	Q960A0.2	RecName: Full=Putative G-protein coupled receptor B0244.10
gene-CELE_F53B2.8	3353.04	6792.15	-1.0184	1.87E-21	2.60E-19	2828	3302	2878	2972	4353	3417	6829	7243	6304	8099	7315	6049	NP_502399.1	Uncharacterized protein CELE_F53B2.8 [Caenorhabditis elegans]|CAC42305.1 Uncharacterized protein CELE_F53B2.8 [Caenorhabditis elegans]
gene-CELE_ZK488.7	1.69	45.33	-4.7419	2.15E-21	2.96E-19	2	0	1	0	3	4	44	61	37	56	40	41	NP_503262.1	Prion-like-(Q/N-rich)-domain-bearing protein [Caenorhabditis elegans]|CCD71528.1 Prion-like-(Q/N-rich)-domain-bearing protein [Caenorhabditis elegans]
gene-CELE_K08F9.1	79.07	194.17	-1.2898	2.47E-21	3.33E-19	64	64	57	111	70	106	216	218	201	165	215	183	NP_506734.2	Uncharacterized protein CELE_K08F9.1 [Caenorhabditis elegans]|CAB03186.3 Uncharacterized protein CELE_K08F9.1 [Caenorhabditis elegans]
gene-CELE_F49E12.10	34.38	104.74	-1.6032	3.07E-21	4.07E-19	31	34	22	34	30	53	107	120	108	86	128	97	NP_495764.1	Uncharacterized protein CELE_F49E12.10 [Caenorhabditis elegans]|CAA91384.1 Uncharacterized protein CELE_F49E12.10 [Caenorhabditis elegans]
gene-CELE_F11C1.3	61.93	277.75	-2.1619	4.23E-21	5.55E-19	41	70	41	73	40	105	275	245	459	188	253	298	NP_510157.2	SCAVenger receptor (CD36 family) related [Caenorhabditis elegans]|CAA91027.2 SCAVenger receptor (CD36 family) related [Caenorhabditis elegans]
gene-CELE_T07H3.1	25.27	106.45	-2.066	5.09E-21	6.65E-19	23	20	9	32	26	41	127	113	76	119	112	108	NP_494006.2	BTB and MATH domain-containing protein 47 [Caenorhabditis elegans]|O76612.3 RecName: Full=BTB and MATH domain-containing protein 47|CCD63706.1 BTB and MATH domain-containing protein 47 [Caenorhabditis elegans]
gene-CELE_T28F4.5	25740.96	12523.14	1.0395	5.69E-21	7.38E-19	26268	24637	23938	28782	22750	25308	15288	12922	8916	14796	12959	12201	NP_492102.1	Uncharacterized protein CELE_T28F4.5 [Caenorhabditis elegans]|CAA96692.1 Uncharacterized protein CELE_T28F4.5 [Caenorhabditis elegans]
gene-CELE_H23L24.5	673.34	222.03	1.5998	6.14E-21	7.93E-19	637	762	850	542	463	694	321	274	225	184	170	199	NP_501496.2	Poly(ADP-ribose) glycohydrolase 2 [Caenorhabditis elegans]|Q9N5L4.2 RecName: Full=Poly(ADP-ribose) glycohydrolase 2; AltName: Full=Poly ADP-ribose metabolism enzyme 4|AAN40699.1 poly ADP-ribose metabolism enzyme 4 [Caenorhabditis elegans]|CCD68980.1 Poly(ADP-ribose) glycohydrolase 2 [Caenorhabditis elegans]
gene-CELE_ZC434.9	535.17	1073.14	-1.0038	6.33E-21	8.13E-19	408	553	582	442	492	683	1082	1159	1239	932	1199	1011	NP_001251356.1	Uncharacterized protein CELE_ZC434.9 [Caenorhabditis elegans]|CCD31162.1 Uncharacterized protein CELE_ZC434.9 [Caenorhabditis elegans]
gene-CELE_F53A9.7	146.85	326	-1.1491	6.50E-21	8.31E-19	130	139	112	165	157	166	349	421	260	344	297	335	NP_509476.2	Uncharacterized protein CELE_F53A9.7 [Caenorhabditis elegans]|CCD68805.1 Uncharacterized protein CELE_F53A9.7 [Caenorhabditis elegans]
gene-CELE_R90.4	34.73	112.84	-1.7002	7.74E-21	9.78E-19	24	39	24	30	50	38	142	126	101	132	94	101	NP_506227.2	TransThyretin-Related family domain [Caenorhabditis elegans]|CAA99912.2 TransThyretin-Related family domain [Caenorhabditis elegans]
gene-CELE_F35B3.4	215.9	579.47	-1.4255	7.70E-21	9.78E-19	196	230	173	161	292	215	700	730	563	444	530	607	NP_510750.1	Uncharacterized protein CELE_F35B3.4 [Caenorhabditis elegans]|CCD66252.1 Uncharacterized protein CELE_F35B3.4 [Caenorhabditis elegans]
gene-CELE_C50F7.5	289.49	2630.05	-3.1835	8.08E-21	1.01E-18	323	380	64	321	244	376	3067	3423	2180	2547	2650	2348	NP_501263.2	Uncharacterized protein CELE_C50F7.5 [Caenorhabditis elegans]|CCD67453.2 Uncharacterized protein CELE_C50F7.5 [Caenorhabditis elegans]
gene-CELE_T19H12.11	45.34	8.29	2.4545	1.17E-20	1.43E-18	36	38	52	43	47	52	9	14	6	5	7	10	NP_504313.2	UDP-GlucuronosylTransferase [Caenorhabditis elegans]|CCD67009.1 UDP-GlucuronosylTransferase [Caenorhabditis elegans]
gene-CELE_F13B9.8	1270.08	595.4	1.0928	2.28E-20	2.72E-18	1291	1120	1509	1145	1305	1079	646	637	473	697	654	558	NP_001024559.1	Mitochondrial fission 1 protein [Caenorhabditis elegans]|CCD69412.1 Mitochondrial fission 1 protein [Caenorhabditis elegans]
gene-CELE_F01D4.2	2155.95	5207.1	-1.2719	4.74E-20	5.50E-18	1341	2307	1841	2257	1837	3252	4753	5368	4921	5449	6090	5452	NP_501933.1	UDP-GlucuronosylTransferase [Caenorhabditis elegans]|CAB02884.1 UDP-GlucuronosylTransferase [Caenorhabditis elegans]
gene-CELE_E02H4.7	736.63	334.68	1.1386	5.14E-20	5.92E-18	725	685	521	904	595	938	393	300	370	303	313	384	NP_001129923.1	Uncharacterized protein CELE_E02H4.7 [Caenorhabditis elegans]|CAQ58101.1 Uncharacterized protein CELE_E02H4.7 [Caenorhabditis elegans]
gene-CELE_R107.7gst-1 £¨¹Èë×¸ÊëÄS-×ªÒÆÃ¸£©	20303.28	8265.45	1.2966	1.00E-19	1.12E-17	19317	17058	24268	19563	22163	16942	7986	7507	6120	11253	10051	7878	NP_499006.1	Glutathione S-transferase P [Caenorhabditis elegans]|P10299.1 RecName: Full=Glutathione S-transferase P; AltName: Full=GST class-pi|CAA31979.1 unnamed protein product [Caenorhabditis elegans]|CAA78471.1 Glutathione S-transferase P [Caenorhabditis elegans]
gene-CELE_ZC196.5	1658.93	697.79	1.2496	1.07E-19	1.19E-17	1585	1373	1622	1865	1823	1518	679	685	484	904	920	618	NP_505248.1	Uncharacterized protein CELE_ZC196.5 [Caenorhabditis elegans]|CCD62095.1 Uncharacterized protein CELE_ZC196.5 [Caenorhabditis elegans]
gene-CELE_C37A5.8	415.68	134.14	1.6314	1.77E-19	1.94E-17	568	328	307	442	406	387	179	128	84	152	157	126	NP_493471.1	FIP (Fungus-Induced Protein) Related [Caenorhabditis elegans]|CAB07335.1 FIP (Fungus-Induced Protein) Related [Caenorhabditis elegans]
gene-CELE_F53F1.6	56.11	217.64	-1.9508	2.09E-19	2.29E-17	49	52	27	77	33	98	277	242	182	220	218	203	NP_001263879.1	Uncharacterized protein CELE_F53F1.6 [Caenorhabditis elegans]|CCM09389.1 Uncharacterized protein CELE_F53F1.6 [Caenorhabditis elegans]
gene-CELE_F55G11.3	232	588.85	-1.344	2.66E-19	2.86E-17	185	200	269	173	261	280	498	754	579	593	747	459	-	-
gene-CELE_C44C8.1	43.84	9.57	2.196	2.92E-19	3.10E-17	39	39	45	48	42	46	12	5	8	10	15	9	NP_500010.2	F-box C protein [Caenorhabditis elegans]|NP_500007.2 F-box C protein [Caenorhabditis elegans]|CCD67277.1 F-box C protein [Caenorhabditis elegans]|CCD67283.1 F-box C protein [Caenorhabditis elegans]
gene-CELE_F21C10.8	274.73	614.09	-1.1602	3.38E-19	3.54E-17	182	312	218	252	345	315	642	682	628	715	613	508	NP_001023829.1	Prion-like-(Q/N-rich)-domain-bearing protein [Caenorhabditis elegans]|CCD61438.1 Prion-like-(Q/N-rich)-domain-bearing protein [Caenorhabditis elegans]
gene-CELE_T16G1.7	576.39	103.42	2.4782	3.39E-19	3.54E-17	647	682	285	776	290	732	125	113	137	88	88	89	NP_506233.1	Uncharacterized protein CELE_T16G1.7 [Caenorhabditis elegans]|CAB63314.1 Uncharacterized protein CELE_T16G1.7 [Caenorhabditis elegans]
gene-CELE_C32H11.1	177.34	62.2	1.5108	3.81E-19	3.96E-17	129	136	260	152	190	179	68	74	66	59	64	53	NP_001255688.1	Infection Response Gene [Caenorhabditis elegans]|CCG28075.1 Infection Response Gene [Caenorhabditis elegans]
gene-CELE_Y73C8C.10	49.43	7.64	2.6949	4.00E-19	4.13E-17	37	35	69	44	67	39	9	8	7	7	6	10	NP_503857.2	Uncharacterized protein CELE_Y73C8C.10 [Caenorhabditis elegans]|CCD67824.1 Uncharacterized protein CELE_Y73C8C.10 [Caenorhabditis elegans]
gene-CELE_ZC168.5	192.68	507.58	-1.3974	4.28E-19	4.40E-17	180	175	126	161	253	242	605	623	444	426	456	572	NP_501988.1	GRound-Like (grd related) [Caenorhabditis elegans]|CAA94385.1 GRound-Like (grd related) [Caenorhabditis elegans]
gene-CELE_F02E8.6	513.11	1094.59	-1.093	4.45E-19	4.56E-17	482	514	421	492	513	605	1104	1300	774	1285	1231	1037	NP_508771.1	NPC intracellular cholesterol transporter 1 homolog 1 [Caenorhabditis elegans]|Q19127.2 RecName: Full=NPC intracellular cholesterol transporter 1 homolog 1; AltName: Full=Niemann-Pick C1 protein homolog 1; Flags: Precursor|CCD83387.1 NPC intracellular cholesterol transporter 1 homolog 1 [Caenorhabditis elegans]
gene-CELE_F07F6.5	95.15	196.67	-1.0529	5.97E-19	6.06E-17	98	99	103	66	92	99	214	189	213	187	195	214	NP_495031.2	Protein dct-5 [Caenorhabditis elegans]|Q09304.2 RecName: Full=Protein dct-5; AltName: Full=Daf-16/foxo controlled, germline tumor affecting protein 5|CCD68753.1 Protein dct-5 [Caenorhabditis elegans]
gene-CELE_F17B5.1	261.04	72.34	1.851	7.38E-19	7.44E-17	269	304	144	339	175	314	110	59	61	74	84	59	NP_001040650.1	Uncharacterized protein CELE_F17B5.1 [Caenorhabditis elegans]|CAB02969.1 Uncharacterized protein CELE_F17B5.1 [Caenorhabditis elegans]
gene-CELE_E03H4.10	32.67	128.58	-1.9706	1.73E-18	1.69E-16	22	37	16	45	31	44	131	191	103	93	151	123	NP_493152.1	C-type LECtin [Caenorhabditis elegans]|CAB04034.1 C-type LECtin [Caenorhabditis elegans]
gene-CELE_C15B12.1	68.69	146.21	-1.0878	2.17E-18	2.11E-16	52	70	55	77	75	78	153	170	181	129	134	136	NP_509092.2	Putative sarcosine oxidase [Caenorhabditis elegans]|Q18006.2 RecName: Full=Putative sarcosine oxidase|CCD64563.1 Putative sarcosine oxidase [Caenorhabditis elegans]
gene-CELE_T27E4.9HSP-16.49 £¨ÈÈÐÝ¿Ëµ°°×£©	2483.08	1038.19	1.2581	2.99E-18	2.86E-16	2531	2227	2798	2474	2603	1938	1129	1064	663	1300	1137	1085	AAA28067.1	heat shock protein 16-48a [Caenorhabditis elegans]
gene-CELE_F58B3.1	326.87	1579.36	-2.2719	3.03E-18	2.88E-16	313	268	130	563	249	434	1728	1793	1566	1423	1626	1599	NP_502192.1	LYSozyme [Caenorhabditis elegans]|CAA97797.1 LYSozyme [Caenorhabditis elegans]
gene-CELE_T28F4.4	1901.1	799.57	1.2497	3.80E-18	3.58E-16	1927	1753	1621	2558	1827	1536	854	762	575	1107	788	827	NP_492101.1	Uncharacterized protein CELE_T28F4.4 [Caenorhabditis elegans]|CAA96695.1 Uncharacterized protein CELE_T28F4.4 [Caenorhabditis elegans]
gene-CELE_C54D2.4	99.06	212.01	-1.0948	4.25E-18	3.96E-16	62	108	83	97	104	134	231	231	243	188	199	216	NP_001041231.1	SULfatase domain protein [Caenorhabditis elegans]|CCD68015.1 SULfatase domain protein [Caenorhabditis elegans]
gene-CELE_C10H11.3	1443.7	524.71	1.4599	4.91E-18	4.54E-16	1480	1264	1974	1210	1212	1322	814	593	398	437	549	451	NP_491438.1	UDP-glucuronosyltransferase [Caenorhabditis elegans]|CCD64215.1 UDP-glucuronosyltransferase [Caenorhabditis elegans]
gene-CELE_T19D12.4	808.59	1755.64	-1.1185	5.49E-18	5.00E-16	608	861	800	705	869	928	1457	1848	1561	2221	2214	1501	NP_495348.1	Uncharacterized protein CELE_T19D12.4 [Caenorhabditis elegans]|CCD71842.1 Uncharacterized protein CELE_T19D12.4 [Caenorhabditis elegans]
gene-CELE_F49F1.7	624.74	287.4	1.12	9.13E-18	8.19E-16	470	509	723	560	767	660	281	278	319	288	381	227	NP_500488.1	Uncharacterized protein CELE_F49F1.7 [Caenorhabditis elegans]|CCD66749.1 Uncharacterized protein CELE_F49F1.7 [Caenorhabditis elegans]
gene-CELE_F42A10.6	1205.98	595.05	1.0194	9.85E-18	8.76E-16	1131	1207	879	1613	890	1436	605	579	695	553	618	619	NP_498340.1	Uncharacterized protein CELE_F42A10.6 [Caenorhabditis elegans]|CCD65316.1 Uncharacterized protein CELE_F42A10.6 [Caenorhabditis elegans]
gene-CELE_R11A5.3	368.61	121.03	1.6067	1.01E-17	8.89E-16	422	274	402	361	432	269	138	128	72	171	123	112	NP_492173.1	Uncharacterized protein CELE_R11A5.3 [Caenorhabditis elegans]|CAB05599.1 Uncharacterized protein CELE_R11A5.3 [Caenorhabditis elegans]
gene-CELE_Y48G10A.7	100.97	35.54	1.5096	1.19E-17	1.04E-15	96	86	85	105	131	92	41	31	26	35	34	51	gene-CELE_Y48G10A.7	-
gene-CELE_H12C20.3	691.94	1430.32	-1.0469	1.24E-17	1.08E-15	426	659	726	733	616	956	1395	1468	1853	1375	1380	1359	AAO39181.1	nuclear receptor NHR-68 [Caenorhabditis elegans]
gene-CELE_R07C12.1	103.91	314.14	-1.5955	1.70E-17	1.45E-15	99	105	49	113	119	130	363	465	261	284	280	284	NP_500497.1	Uncharacterized protein CELE_R07C12.1 [Caenorhabditis elegans]|CCD71571.1 Uncharacterized protein CELE_R07C12.1 [Caenorhabditis elegans]
gene-CELE_T22H6.5	106.81	225.36	-1.0767	2.49E-17	2.11E-15	78	125	89	120	117	102	243	273	212	264	194	203	NP_510136.1	AntiBacterial Factor related [Caenorhabditis elegans]|CAA90673.1 AntiBacterial Factor related [Caenorhabditis elegans]|BAC44992.1 ABF-5 [Caenorhabditis elegans]
gene-CELE_C44B12.4	187.65	63.61	1.5583	2.63E-17	2.21E-15	203	177	131	187	202	205	102	81	67	47	42	55	-	hypothetical protein C44B12.4 - Caenorhabditis elegans
gene-CELE_H23N18.1	2128.35	651.77	1.7072	3.09E-17	2.58E-15	2331	2072	2024	2272	1525	2308	1040	778	484	495	546	680	NP_504317.2	UDP-GlucuronosylTransferase [Caenorhabditis elegans]|CCD62606.1 UDP-GlucuronosylTransferase [Caenorhabditis elegans]
gene-CELE_W02G9.2	175.32	403.54	-1.2016	3.17E-17	2.63E-15	154	163	126	195	157	246	400	419	579	311	410	376	NP_001300209.1	Kelch-like protein 8 [Caenorhabditis elegans]|CTQ86908.1 Kelch-like protein 8 [Caenorhabditis elegans]
gene-CELE_F25A2.1	50.23	131.43	-1.3861	3.41E-17	2.81E-15	44	41	45	43	58	66	123	172	105	127	163	119	NP_503390.2	Uncharacterized protein CELE_F25A2.1 [Caenorhabditis elegans]|CCD69965.1 Uncharacterized protein CELE_F25A2.1 [Caenorhabditis elegans]
gene-CELE_Y39G8B.9	70.25	193.1	-1.458	4.82E-17	3.91E-15	51	56	59	54	115	80	201	223	171	176	222	196	NP_001022432.1	Uncharacterized protein CELE_Y39G8B.9 [Caenorhabditis elegans]|CAB54388.1 Uncharacterized protein CELE_Y39G8B.9 [Caenorhabditis elegans]
gene-CELE_ZK970.7	116.74	363.74	-1.6403	6.31E-17	5.07E-15	128	125	76	87	104	167	418	568	294	315	303	344	NP_496220.1	Uncharacterized protein CELE_ZK970.7 [Caenorhabditis elegans]|CAA88891.1 Uncharacterized protein CELE_ZK970.7 [Caenorhabditis elegans]
gene-CELE_C10C5.4	148.87	442.8	-1.5715	6.40E-17	5.12E-15	128	156	90	183	121	207	545	484	573	290	325	518	NP_501651.1	Aminoacylase [Caenorhabditis elegans]|CAA92447.1 Aminoacylase [Caenorhabditis elegans]
gene-CELE_F55G11.2	656.67	280.57	1.2264	6.66E-17	5.30E-15	475	564	909	493	755	670	332	301	286	251	310	252	NP_502483.1	Uncharacterized protein CELE_F55G11.2 [Caenorhabditis elegans]|CAB05218.1 Uncharacterized protein CELE_F55G11.2 [Caenorhabditis elegans]
gene-CELE_C08F11.8	4096.02	1822.02	1.1686	7.35E-17	5.80E-15	2775	3673	5655	3759	3927	4409	1855	1595	2623	1659	1766	1762	NP_502633.1	UDP-glucuronosyltransferase [Caenorhabditis elegans]|CAB62783.1 UDP-glucuronosyltransferase [Caenorhabditis elegans]
gene-CELE_C41D7.2	74.16	157.06	-1.085	9.23E-17	7.27E-15	61	84	61	62	82	87	194	170	176	137	163	131	NP_493718.2	PaTched Related family [Caenorhabditis elegans]|CCD62841.2 PaTched Related family [Caenorhabditis elegans]
gene-CELE_F53A9.2	12.15	101.57	-3.054	3.30E-16	2.49E-14	6	10	6	13	15	23	75	105	37	203	102	99	NP_509473.1	Protein kreg-1 [Caenorhabditis elegans]|Q20689.1 RecName: Full=Protein kreg-1|CCD68801.1 Protein kreg-1 [Caenorhabditis elegans]
gene-CELE_F32D8.12	259.6	688.01	-1.4056	4.90E-16	3.65E-14	180	283	249	274	199	356	598	653	1150	575	558	719	NP_001023872.1	Uncharacterized protein CELE_F32D8.12 [Caenorhabditis elegans]|CAD54138.1 Uncharacterized protein CELE_F32D8.12 [Caenorhabditis elegans]
gene-CELE_Y53C12B.7	55.52	126.63	-1.1877	5.20E-16	3.86E-14	52	57	36	69	49	66	133	124	141	119	163	102	NP_001022465.1	Uncharacterized protein CELE_Y53C12B.7 [Caenorhabditis elegans]|CAE18037.1 Uncharacterized protein CELE_Y53C12B.7 [Caenorhabditis elegans]
gene-CELE_F49A5.5	22.11	69.72	-1.6408	5.73E-16	4.18E-14	13	20	15	34	15	36	75	73	79	61	70	72	NP_001023950.1	C-type LECtin [Caenorhabditis elegans]|CAB04417.2 C-type LECtin [Caenorhabditis elegans]
gene-CELE_F21C10.9	177.98	542.53	-1.6075	6.29E-16	4.57E-14	114	181	203	172	156	229	462	526	959	384	404	619	NP_505360.3	Uncharacterized protein CELE_F21C10.9 [Caenorhabditis elegans]|CCD61440.1 Uncharacterized protein CELE_F21C10.9 [Caenorhabditis elegans]
gene-CELE_C52B9.6	37.75	107.94	-1.5116	6.43E-16	4.66E-14	22	37	41	34	39	51	90	106	95	143	138	92	XP_003118407.1	CRE-TWK-28 protein [Caenorhabditis remanei]|EFO83005.1 CRE-TWK-28 protein [Caenorhabditis remanei]
gene-CELE_W08E12.3	47.75	148.21	-1.6386	7.11E-16	5.13E-14	42	46	43	26	84	38	160	173	153	136	149	143	NP_500315.1	Uncharacterized protein CELE_W08E12.3 [Caenorhabditis elegans]|CCD74011.1 Uncharacterized protein CELE_W08E12.3 [Caenorhabditis elegans]
gene-CELE_C35A5.2	84.08	30.23	1.4718	7.56E-16	5.43E-14	78	77	83	86	96	75	53	25	24	27	32	26	NP_505692.2	UDP-GlucuronosylTransferase [Caenorhabditis elegans]|CAA94904.2 UDP-GlucuronosylTransferase [Caenorhabditis elegans]
gene-CELE_F36G9.12	209.61	993.34	-2.2444	1.12E-15	7.86E-14	209	257	107	235	132	301	1218	1410	788	642	854	1203	NP_507007.3	O-ACyltransferase homolog [Caenorhabditis elegans]|CAB04331.3 O-ACyltransferase homolog [Caenorhabditis elegans]
gene-CELE_F59A6.10	4.52	40.57	-3.1544	1.26E-15	8.89E-14	4	3	3	5	4	8	38	82	32	34	30	34	PIC40827.1	hypothetical protein B9Z55_008443 [Caenorhabditis nigoni]
gene-CELE_T22B7.7	357.03	113.67	1.6493	1.42E-15	9.91E-14	308	386	432	233	330	406	161	76	170	90	134	75	NP_508954.1	Uncharacterized protein CELE_T22B7.7 [Caenorhabditis elegans]|CCD74414.1 Uncharacterized protein CELE_T22B7.7 [Caenorhabditis elegans]
gene-CELE_F59A7.1	30.16	4.87	2.6315	1.63E-15	1.13E-13	30	28	26	30	28	36	9	3	3	2	6	7	NP_503546.3	C-type LECtin [Caenorhabditis elegans]|CCD72105.2 C-type LECtin [Caenorhabditis elegans]
gene-CELE_C44H9.1	36.87	4.69	2.9721	1.78E-15	1.23E-13	30	53	25	47	23	40	3	6	9	5	1	5	NP_506211.1	UDP-glucuronosyltransferase [Caenorhabditis elegans]|CAA99782.1 UDP-glucuronosyltransferase [Caenorhabditis elegans]
gene-CELE_Y53F4B.8	166.35	37.89	2.1328	2.26E-15	1.53E-13	178	120	196	165	235	79	47	42	27	53	46	19	-	-
gene-CELE_C31B8.7	25.4	69.61	-1.4491	2.44E-15	1.64E-13	22	20	25	29	19	36	81	78	76	52	81	62	NP_503789.1	Uncharacterized protein CELE_C31B8.7 [Caenorhabditis elegans]|CCD66297.1 Uncharacterized protein CELE_C31B8.7 [Caenorhabditis elegans]
gene-CELE_F21H7.1	109.01	256.75	-1.2341	2.48E-15	1.67E-13	77	95	92	102	146	134	247	280	193	287	330	242	NP_507095.1	Glutathione S-Transferase [Caenorhabditis elegans]|CAB07589.1 Glutathione S-Transferase [Caenorhabditis elegans]
gene-CELE_C39B5.5	500.9	1013.45	-1.017	3.52E-15	2.33E-13	381	516	607	364	521	558	950	918	1170	966	1261	983	NP_497511.3	Cystatin [Caenorhabditis elegans]|CCD67059.1 Cystatin [Caenorhabditis elegans]
gene-CELE_F52F10.3	96.87	237.32	-1.2915	3.91E-15	2.58E-13	79	87	88	89	108	122	231	251	158	338	259	221	NP_503441.2	O-ACyltransferase homolog [Caenorhabditis elegans]|CCD69592.2 O-ACyltransferase homolog [Caenorhabditis elegans]
gene-CELE_F22B8.6	1829.4	6505.12	-1.8302	3.97E-15	2.61E-13	891	1995	2436	1413	1856	2227	4980	5477	9782	6135	6642	7103	NP_507053.1	CystaTHionine gamma lyase [Caenorhabditis elegans]|CAB05492.1 CystaTHionine gamma lyase [Caenorhabditis elegans]
gene-CELE_F49A5.7	16.35	57.19	-1.7926	1.05E-14	6.67E-13	13	16	6	24	12	27	49	64	56	62	66	55	NP_507262.2	C-type LECtin [Caenorhabditis elegans]|CAB04419.4 C-type LECtin [Caenorhabditis elegans]
gene-CELE_C29F3.2	27.04	95.54	-1.8199	1.17E-14	7.36E-13	19	36	20	25	23	37	128	124	105	59	65	109	NP_506805.1	Warthog protein 8 N-product [Caenorhabditis elegans]|Q94130.2 RecName: Full=Warthog protein 8; AltName: Full=Protein M89; Contains: RecName: Full=Warthog protein 8 N-product; Contains: RecName: Full=Warthog protein 8 C-product; Flags: Precursor|CAB02804.2 Warthog protein 8 N-product [Caenorhabditis elegans]
gene-CELE_C56E10.1	118.02	261.42	-1.1474	1.24E-14	7.74E-13	112	135	98	115	90	146	287	346	203	259	225	288	NP_509119.4	Nuclear Hormone Receptor family [Caenorhabditis elegans]|CCD65640.1 Nuclear Hormone Receptor family [Caenorhabditis elegans]
gene-CELE_Y51A2D.13	491.61	988.77	-1.0079	1.29E-14	8.05E-13	476	488	306	558	498	582	1119	1128	1108	791	832	1119	NP_507632.1	Uncharacterized protein CELE_Y51A2D.13 [Caenorhabditis elegans]|CAA16397.1 Uncharacterized protein CELE_Y51A2D.13 [Caenorhabditis elegans]
gene-CELE_F11E6.5	1219.74	2757.06	-1.1765	1.37E-14	8.46E-13	794	1334	1079	1272	1351	1395	2084	2489	4423	2676	2665	2691	NP_503114.1	Elongation of very long chain fatty acids protein [Caenorhabditis elegans]|CAB02921.1 Elongation of very long chain fatty acids protein [Caenorhabditis elegans]
gene-CELE_Y48G9A.10	20.48	167.35	-3.0259	1.94E-14	1.18E-12	16	17	8	21	15	46	255	248	84	118	146	180	NP_497498.2	Carnitine Palmitoyl Transferase [Caenorhabditis elegans]|CCD67073.1 Carnitine Palmitoyl Transferase [Caenorhabditis elegans]
gene-CELE_K10H10.10	21.08	56.33	-1.4148	2.25E-14	1.35E-12	15	21	19	23	22	25	67	65	62	56	50	48	NP_001022249.1	Uncharacterized protein CELE_K10H10.10 [Caenorhabditis elegans]|CAE17881.1 Uncharacterized protein CELE_K10H10.10 [Caenorhabditis elegans]
gene-CELE_F22F7.8	224.9	599.27	-1.4134	2.93E-14	1.72E-12	150	236	187	208	242	311	471	536	1002	424	634	636	NP_001256010.1	Uncharacterized protein CELE_F22F7.8 [Caenorhabditis elegans]|CCD67447.1 Uncharacterized protein CELE_F22F7.8 [Caenorhabditis elegans]
gene-CELE_R05F9.5	386.16	166.3	1.2154	2.99E-14	1.76E-12	342	337	581	346	299	365	171	152	139	203	193	165	NP_001022266.1	Probable glutathione S-transferase 9 [Caenorhabditis elegans]|Q21743.1 RecName: Full=Probable glutathione S-transferase 9; AltName: Full=GST class-sigma|CCD69273.1 Probable glutathione S-transferase 9 [Caenorhabditis elegans]
gene-CELE_C48B4.1	654.98	1393.29	-1.0887	3.16E-14	1.84E-12	548	805	427	761	481	860	1497	1322	1689	1231	1365	1491	NP_499119.1	Probable peroxisomal acyl-coenzyme A oxidase 1.5 [Caenorhabditis elegans]|P34355.1 RecName: Full=Probable peroxisomal acyl-coenzyme A oxidase 1.5; Short=AOX 1.5; Short=Acyl-CoA oxidase 1.5|CAA82376.1 Probable peroxisomal acyl-coenzyme A oxidase 1.5 [Caenorhabditis elegans]
gene-CELE_T10B9.5	12.49	44.99	-1.8445	3.45E-14	2.00E-12	14	11	7	12	10	20	46	61	41	43	39	47	NP_496110.1	Putative cytochrome P450 CYP13A3 [Caenorhabditis elegans]|Q27517.1 RecName: Full=Putative cytochrome P450 CYP13A3|CAA88606.1 Putative cytochrome P450 CYP13A3 [Caenorhabditis elegans]
gene-CELE_C06G1.1	139.72	351.08	-1.3307	3.45E-14	2.00E-12	111	153	137	83	195	140	346	442	391	257	368	361	NP_001123098.1	Uncharacterized protein CELE_C06G1.1 [Caenorhabditis elegans]|CCD63413.1 Uncharacterized protein CELE_C06G1.1 [Caenorhabditis elegans]
gene-CELE_K09C8.3	13.12	61.35	-2.2296	5.28E-14	2.99E-12	18	13	9	16	9	12	63	115	49	41	50	60	NP_001257125.1	Zinc metalloproteinase nas-10 [Caenorhabditis elegans]|Q21388.1 RecName: Full=Zinc metalloproteinase nas-10; AltName: Full=Nematode astacin 10; Flags: Precursor|CAA91996.1 Zinc metalloproteinase nas-10 [Caenorhabditis elegans]
gene-CELE_T20B3.15	40.65	101.19	-1.3123	7.47E-14	4.17E-12	28	54	20	50	44	45	93	109	107	115	96	103	NP_001024149.1	C-type LECtin [Caenorhabditis elegans]|CAI94504.1 C-type LECtin [Caenorhabditis elegans]
gene-CELE_Y38H6C.22	3.72	28.08	-2.9133	9.97E-14	5.48E-12	2	3	3	4	8	2	22	43	28	31	26	23	NP_507965.1	AntiBacterial Factor related [Caenorhabditis elegans]|CAA20999.1 AntiBacterial Factor related [Caenorhabditis elegans]
gene-CELE_F53H8.3	80.98	173.36	-1.0956	1.16E-13	6.31E-12	60	89	54	83	76	119	191	183	217	145	171	164	NP_508181.1	Uncharacterized protein CELE_F53H8.3 [Caenorhabditis elegans]|CCD67243.1 Uncharacterized protein CELE_F53H8.3 [Caenorhabditis elegans]
gene-CELE_F07C3.9	90.24	32.46	1.4748	1.44E-13	7.66E-12	80	81	60	122	79	115	51	36	30	23	36	25	NP_505397.1	Uncharacterized protein CELE_F07C3.9 [Caenorhabditis elegans]|CCD68936.1 Uncharacterized protein CELE_F07C3.9 [Caenorhabditis elegans]
gene-CELE_R07C3.12	36.42	8.93	2.0289	1.98E-13	1.05E-11	42	29	29	40	32	43	13	7	4	13	11	7	-	-
gene-CELE_C06E8.5	115.03	257.19	-1.165	2.23E-13	1.17E-11	119	144	97	75	134	102	318	280	284	204	264	239	NP_498530.2	Uncharacterized protein CELE_C06E8.5 [Caenorhabditis elegans]|CCD63394.1 Uncharacterized protein CELE_C06E8.5 [Caenorhabditis elegans]
gene-CELE_T26H2.8	21.28	62.14	-1.5491	2.50E-13	1.30E-11	21	25	13	18	25	23	61	79	47	77	55	63	NP_507735.1	Serpentine Receptor, class R [Caenorhabditis elegans]|CAB04849.1 Serpentine Receptor, class R [Caenorhabditis elegans]
gene-CELE_Y37A1B.5	531	1259.04	-1.2452	3.70E-13	1.87E-11	379	629	406	565	373	804	1491	1466	1470	863	1121	1362	NP_001255777.1	Uncharacterized protein CELE_Y37A1B.5 [Caenorhabditis elegans]|CAA19490.1 Uncharacterized protein CELE_Y37A1B.5 [Caenorhabditis elegans]
gene-CELE_EGAP9.3	116.38	56.16	1.0489	4.24E-13	2.12E-11	109	129	94	110	106	138	63	41	76	59	55	53	NP_504672.1	Uncharacterized protein CELE_EGAP9.3 [Caenorhabditis elegans]|CCD68842.1 Uncharacterized protein CELE_EGAP9.3 [Caenorhabditis elegans]
gene-CELE_C01G10.17	3.08	26.6	-3.1223	4.46E-13	2.22E-11	3	4	2	3	4	2	22	43	26	35	20	18	gene-CELE_C01G10.17	-
gene-CELE_T19C9.8	28.23	100.64	-1.8295	4.61E-13	2.29E-11	17	23	18	29	45	36	101	117	61	92	158	90	NP_507367.2	Uncharacterized protein CELE_T19C9.8 [Caenorhabditis elegans]|CAB07486.2 Uncharacterized protein CELE_T19C9.8 [Caenorhabditis elegans]
gene-CELE_Y105C5B.7	5.7	28.37	-2.3038	4.83E-13	2.38E-11	3	8	3	10	5	5	30	33	28	33	28	23	-	-
gene-CELE_W10G11.3	72.66	158.23	-1.1228	5.48E-13	2.69E-11	72	47	89	63	65	93	195	148	179	159	121	174	NP_494576.1	Uncharacterized protein CELE_W10G11.3 [Caenorhabditis elegans]|CCD73664.1 Uncharacterized protein CELE_W10G11.3 [Caenorhabditis elegans]
gene-CELE_C39B5.10	8.85	40.25	-2.1703	5.88E-13	2.86E-11	9	8	2	15	6	13	36	43	28	54	43	43	NP_497519.1	Uncharacterized protein CELE_C39B5.10 [Caenorhabditis elegans]|CCD67054.1 Uncharacterized protein CELE_C39B5.10 [Caenorhabditis elegans]
gene-CELE_F32D8.11	40.14	103.75	-1.3674	6.40E-13	3.10E-11	27	39	39	45	44	44	88	92	162	89	84	125	NP_001023872.1	Uncharacterized protein CELE_F32D8.12 [Caenorhabditis elegans]|CAD54138.1 Uncharacterized protein CELE_F32D8.12 [Caenorhabditis elegans]
gene-CELE_E04D5.3	102.98	213.64	-1.0535	1.17E-12	5.46E-11	83	103	93	67	123	138	197	238	263	190	223	207	EGT37068.1	CBN-CUT-4 protein [Caenorhabditis brenneri]
gene-CELE_Y46H3A.2	34626.91	11932.47	1.537	1.23E-12	5.73E-11	37050	29114	39070	32492	39459	25681	12000	11713	6693	17946	13054	11819	AAA28070.1	heat shock protein 16-41 [Caenorhabditis elegans]
gene-CELE_F28G4.5	54.56	124.85	-1.1925	1.24E-12	5.76E-11	56	44	42	64	52	65	161	159	87	111	123	128	-	-
gene-CELE_F42A10.7	931.18	162.26	2.5206	1.47E-12	6.75E-11	1051	1173	318	1308	471	1195	168	120	284	152	130	151	NP_498341.1	Uncharacterized protein CELE_F42A10.7 [Caenorhabditis elegans]|CCD65317.1 Uncharacterized protein CELE_F42A10.7 [Caenorhabditis elegans]
gene-CELE_T14D7.2	272.7	556.48	-1.0294	1.83E-12	8.27E-11	223	280	229	189	336	350	650	713	577	470	522	504	NP_495886.2	O-ACyltransferase homolog [Caenorhabditis elegans]|CAB03365.2 O-ACyltransferase homolog [Caenorhabditis elegans]
gene-CELE_C54C8.6	0.84	32.64	-5.2693	1.93E-12	8.70E-11	1	1	0	0	0	3	15	48	17	51	45	24	NP_493161.2	LOW QUALITY PROTEIN: LYSozyme [Caenorhabditis elegans]|CAB05468.2 LOW QUALITY PROTEIN: LYSozyme [Caenorhabditis elegans]
gene-CELE_F19B10.13	106.71	43.5	1.294	2.10E-12	9.43E-11	106	113	76	107	119	107	65	46	35	30	36	56	NP_001254083.1	Uncharacterized protein CELE_F19B10.13 [Caenorhabditis elegans]|CCD69702.1 Uncharacterized protein CELE_F19B10.13 [Caenorhabditis elegans]
gene-CELE_T06A1.1	47.18	96.42	-1.0361	2.30E-12	1.03E-10	35	53	62	40	47	40	101	103	108	88	106	89	NP_503533.3	Uncharacterized protein CELE_T06A1.1 [Caenorhabditis elegans]|CCD74215.3 Uncharacterized protein CELE_T06A1.1 [Caenorhabditis elegans]
gene-CELE_F01G10.3	326.22	798.29	-1.291	2.37E-12	1.05E-10	377	336	150	386	278	400	940	957	584	810	796	826	NP_501875.2	Enoyl-CoA Hydratase [Caenorhabditis elegans]|CAB02892.2 Enoyl-CoA Hydratase [Caenorhabditis elegans]
gene-CELE_F57C12.1	170.84	379.76	-1.1532	2.63E-12	1.16E-10	141	167	154	126	233	184	464	506	376	268	329	400	NP_508120.2	Zinc metalloproteinase nas-38 [Caenorhabditis elegans]|Q20942.2 RecName: Full=Zinc metalloproteinase nas-38; AltName: Full=Nematode astacin 38; Flags: Precursor|CCD69445.1 Zinc metalloproteinase nas-38 [Caenorhabditis elegans]
gene-CELE_F22E10.2	43.47	97.63	-1.1642	2.78E-12	1.21E-10	29	49	30	42	47	61	90	97	131	101	100	84	NP_510127.2	P-GlycoProtein related [Caenorhabditis elegans]|CAA91800.2 P-GlycoProtein related [Caenorhabditis elegans]
gene-CELE_R90.3	11.39	39.16	-1.7867	3.13E-12	1.36E-10	8	15	10	7	12	15	47	52	44	32	32	35	NP_506226.2	TransThyretin-Related family domain [Caenorhabditis elegans]|CAA99913.2 TransThyretin-Related family domain [Caenorhabditis elegans]
gene-CELE_C45E5.1	92.55	240.98	-1.3795	3.32E-12	1.43E-10	48	99	116	88	80	118	183	244	395	209	221	237	NP_500857.2	Uncharacterized protein CELE_C45E5.1 [Caenorhabditis elegans]|CCD67369.1 Uncharacterized protein CELE_C45E5.1 [Caenorhabditis elegans]
gene-CELE_F48G7.8	27.03	95.73	-1.8259	3.79E-12	1.62E-10	12	32	24	13	50	28	111	131	94	85	87	83	NP_503269.1	Uncharacterized protein CELE_F48G7.7 [Caenorhabditis elegans]|CCD70352.1 Uncharacterized protein CELE_F48G7.7 [Caenorhabditis elegans]
gene-CELE_F41B4.3	710.3	314.07	1.1773	4.66E-12	1.96E-10	603	672	915	592	728	663	339	349	193	366	435	251	NP_509150.1	Uncharacterized protein CELE_F41B4.3 [Caenorhabditis elegans]|CCD67906.1 Uncharacterized protein CELE_F41B4.3 [Caenorhabditis elegans]
gene-CELE_C18D4.2	19.79	53.49	-1.4236	4.67E-12	1.96E-10	11	17	19	21	22	28	48	64	44	61	61	51	NP_001122855.2	F-box A protein [Caenorhabditis elegans]|CAN99685.2 F-box A protein [Caenorhabditis elegans]
gene-CELE_CD4.11	64.21	19.61	1.7092	5.94E-12	2.46E-10	47	55	88	48	87	52	23	13	22	15	28	20	NP_001343627.1	Uncharacterized protein CELE_CD4.11 [Caenorhabditis elegans]|CCD65123.2 Uncharacterized protein CELE_CD4.11 [Caenorhabditis elegans]
gene-CELE_Y47H10A.5	435.62	1458.45	-1.7434	7.13E-12	2.91E-10	352	412	410	334	638	415	1280	1717	814	2189	1792	1165	NP_493056.1	Uncharacterized protein CELE_Y47H10A.5 [Caenorhabditis elegans]|CAB60387.1 Uncharacterized protein CELE_Y47H10A.5 [Caenorhabditis elegans]
gene-CELE_Y41C4A.32	272.44	135.93	1.0021	7.92E-12	3.20E-10	208	272	323	213	319	267	127	121	166	126	181	118	CDQ87278.1	unnamed protein product [Oncorhynchus mykiss]
gene-CELE_C02F5.11	41.01	248.48	-2.5991	8.79E-12	3.53E-10	36	25	32	37	73	39	266	337	73	377	245	226	NP_498803.1	TetraSPanin family [Caenorhabditis elegans]|CCD62636.1 TetraSPanin family [Caenorhabditis elegans]
gene-CELE_C49G7.8	25.91	5.14	2.3229	9.79E-12	3.89E-10	19	24	26	28	34	22	5	6	10	6	3	2	NP_504124.1	CYtochrome P450 family [Caenorhabditis elegans]|CCD67691.1 CYtochrome P450 family [Caenorhabditis elegans]
gene-CELE_F48F7.7	35.65	75.28	-1.0759	1.07E-11	4.24E-10	34	34	25	46	36	36	71	92	81	83	67	70	NP_510328.2	ARRestin Domain protein [Caenorhabditis elegans]|CAA93495.2 ARRestin Domain protein [Caenorhabditis elegans]
gene-CELE_Y58A7A.4	831	400.96	1.0511	1.10E-11	4.32E-10	781	845	1043	760	599	857	570	456	282	394	429	343	NP_504361.1	Uncharacterized protein CELE_Y58A7A.4 [Caenorhabditis elegans]|CCD63023.1 Uncharacterized protein CELE_Y58A7A.4 [Caenorhabditis elegans]
gene-CELE_C48D5.1	37.74	83.49	-1.1487	1.11E-11	4.33E-10	37	32	40	31	40	42	98	94	78	109	68	68	AAG15119.1	nuclear receptor NHR-6, partial [Caenorhabditis elegans]
gene-CELE_Y70D2A.2	79.73	190.53	-1.2548	1.13E-11	4.42E-10	69	78	55	72	59	141	232	221	220	153	164	187	NP_510475.2	HEXosaminidase [Caenorhabditis elegans]|CAA22078.2 HEXosaminidase [Caenorhabditis elegans]|CAO72178.1 hexosaminidase [Caenorhabditis elegans]
gene-CELE_K09A11.3	241.46	100.95	1.2569	1.35E-11	5.22E-10	233	247	182	298	179	291	174	105	112	71	79	85	NP_510204.1	CYtochrome P450 family [Caenorhabditis elegans]|CAA90615.1 CYtochrome P450 family [Caenorhabditis elegans]
gene-CELE_W08E12.2	43.33	211.17	-2.2854	1.43E-11	5.49E-10	24	34	35	22	100	40	208	277	191	202	229	194	NP_500316.1	Uncharacterized protein CELE_W08E12.2 [Caenorhabditis elegans]|CCD74010.1 Uncharacterized protein CELE_W08E12.2 [Caenorhabditis elegans]
gene-CELE_Y32B12A.3	2.91	24.62	-3.0925	1.63E-11	6.19E-10	1	6	3	1	3	3	38	23	24	30	11	26	NP_507175.2	Catechol-O-MethylTransferase family [Caenorhabditis elegans]|CAA19479.2 Catechol-O-MethylTransferase family [Caenorhabditis elegans]
gene-CELE_F47C10.6	180.84	58.83	1.6197	1.65E-11	6.24E-10	118	147	323	119	168	189	56	39	84	61	61	62	NP_504060.2	UDP-GlucuronosylTransferase [Caenorhabditis elegans]|CCD64887.1 UDP-GlucuronosylTransferase [Caenorhabditis elegans]
gene-CELE_Y22F5A.6	75.53	218.08	-1.5292	1.66E-11	6.24E-10	59	62	79	69	97	80	216	227	107	369	223	196	NP_505644.1	Lysozyme-like protein 3 [Caenorhabditis elegans]|Q9XXS1.1 RecName: Full=Lysozyme-like protein 3; Flags: Precursor|CAA16319.1 Lysozyme-like protein 3 [Caenorhabditis elegans]
gene-CELE_C44H9.7	5.66	27.74	-2.3068	1.67E-11	6.29E-10	8	6	2	4	7	6	25	38	24	25	38	21	NP_001023708.1	Uncharacterized protein CELE_C44H9.7 [Caenorhabditis elegans]|CAE54888.1 Uncharacterized protein CELE_C44H9.7 [Caenorhabditis elegans]
gene-CELE_T11F9.4	103.29	220.95	-1.0944	2.57E-11	9.45E-10	65	105	101	97	90	156	191	238	281	173	214	264	NP_505905.2	Amino Acid Transporter [Caenorhabditis elegans]|CAA98529.2 Amino Acid Transporter [Caenorhabditis elegans]
gene-CELE_F49E12.9	117.55	315.89	-1.4251	2.79E-11	1.01E-09	70	123	104	104	114	184	284	297	571	212	299	294	NP_495763.1	dietary restriction down regulated [Caenorhabditis elegans]|CAA91383.1 dietary restriction down regulated [Caenorhabditis elegans]
gene-CELE_C18H7.1	9.12	46.18	-2.325	2.97E-11	1.07E-09	9	7	4	20	2	13	60	61	27	44	40	52	NP_001294297.1	Uncharacterized protein CELE_C18H7.1 [Caenorhabditis elegans]|CDH92996.1 Uncharacterized protein CELE_C18H7.1 [Caenorhabditis elegans]
gene-CELE_C31B8.4	40.67	104.08	-1.3543	3.12E-11	1.12E-09	34	47	29	54	34	43	138	155	82	84	105	79	NP_503787.1	Protein containing ALS2cr12 (ALS2CR12) signature [Caenorhabditis elegans]|CCD66295.1 Protein containing ALS2cr12 (ALS2CR12) signature [Caenorhabditis elegans]
gene-CELE_T10B9.7	50.86	163.34	-1.6818	3.30E-11	1.18E-09	27	61	46	37	47	84	186	197	226	73	173	156	NP_496109.1	Putative cytochrome P450 CYP13A2 [Caenorhabditis elegans]|Q27518.1 RecName: Full=Putative cytochrome P450 CYP13A2|CAA88607.1 Putative cytochrome P450 CYP13A2 [Caenorhabditis elegans]
gene-CELE_Y46H3A.3HSP-16.2 £¨ÈÈÐÝ¿Ëµ°°×£©	33895.42	12073.09	1.4893	3.46E-11	1.24E-09	34890	28635	37582	33431	38270	26098	12054	12138	5903	18472	13812	11681	NP_001294665.1	Heat shock protein Hsp-16.2 [Caenorhabditis elegans]|CDK13498.1 Heat shock protein Hsp-16.2 [Caenorhabditis elegans]
gene-CELE_ZC443.6	361.14	153.8	1.2304	3.81E-11	1.35E-09	241	368	452	242	484	334	166	142	215	134	176	119	NP_506210.1	UDP-glucuronosyltransferase [Caenorhabditis elegans]|CAA99951.1 UDP-glucuronosyltransferase [Caenorhabditis elegans]
gene-CELE_Y49G5A.1	239.64	88.61	1.434	3.99E-11	1.41E-09	201	239	341	202	152	276	141	101	106	60	57	84	NP_504413.1	Uncharacterized protein CELE_Y49G5A.1 [Caenorhabditis elegans]|CCD61496.1 Uncharacterized protein CELE_Y49G5A.1 [Caenorhabditis elegans]
gene-CELE_C01G6.10	82.76	40.33	1.034	4.12E-11	1.45E-09	81	68	103	76	73	86	42	35	48	46	45	33	-	-
gene-CELE_T27E4.8HSP-16.1 £¨ÈÈÐÝ¿Ëµ°°×£©	3035.3	1262.2	1.2659	4.23E-11	1.48E-09	2860	2809	3477	3021	3203	2463	1229	1337	742	1777	1425	1238	AAA28066.1	heat shock protein 16-1 [Caenorhabditis elegans]
gene-CELE_K11D2.2	4327.55	1776.1	1.2849	4.31E-11	1.51E-09	4605	4408	2502	6315	2790	5056	2017	1769	1711	1743	1848	1855	NP_493173.1	Acid ceramidase [Caenorhabditis elegans]|O45686.1 RecName: Full=Acid ceramidase; AltName: Full=Acylsphingosine amidohydrolase 1; Flags: Precursor|CAB05556.1 Acid ceramidase [Caenorhabditis elegans]
gene-CELE_T06A4.3	143.47	293.74	-1.0347	4.81E-11	1.68E-09	104	174	134	87	163	182	277	325	332	263	325	289	-	hypothetical protein T06A4.3 - Caenorhabditis elegans
gene-CELE_R90.2	78.76	170.74	-1.1144	5.22E-11	1.82E-09	53	65	68	55	108	118	201	173	179	169	157	174	NP_506225.1	TransThyretin-Related family domain [Caenorhabditis elegans]|CAA99910.1 TransThyretin-Related family domain [Caenorhabditis elegans]
gene-CELE_C01G6.9	29.6	63.27	-1.1001	6.87E-11	2.35E-09	37	22	25	28	29	33	73	60	67	57	64	69	NP_495980.1	Uncharacterized protein CELE_C01G6.9 [Caenorhabditis elegans]|CAA84638.1 Uncharacterized protein CELE_C01G6.9 [Caenorhabditis elegans]
gene-CELE_Y9C9A.16	113.39	36.43	1.6373	7.04E-11	2.40E-09	71	96	130	82	183	106	41	22	39	38	58	27	NP_500688.2	Uncharacterized protein CELE_Y9C9A.16 [Caenorhabditis elegans]|CCD68699.1 Uncharacterized protein CELE_Y9C9A.16 [Caenorhabditis elegans]
gene-CELE_C40D2.3	64.26	28.47	1.1796	7.82E-11	2.66E-09	56	65	42	74	63	81	24	26	30	28	33	34	NP_494145.1	MATH (meprin-associated Traf homology) domain containing [Caenorhabditis elegans]|CCD67123.1 MATH (meprin-associated Traf homology) domain containing [Caenorhabditis elegans]
gene-CELE_Y102A5B.3	8.47	32.13	-1.9238	7.96E-11	2.70E-09	7	13	6	10	4	10	32	34	27	44	38	23	NP_507255.2	C-type LECtin [Caenorhabditis elegans]|CAA19437.2 C-type LECtin [Caenorhabditis elegans]
gene-CELE_F21C10.18	11.7	37.76	-1.6919	8.73E-11	2.93E-09	8	12	9	9	18	13	45	52	38	32	28	38	NP_001294766.1	Uncharacterized protein CELE_F21C10.18 [Caenorhabditis elegans]|CDH93271.1 Uncharacterized protein CELE_F21C10.18 [Caenorhabditis elegans]
gene-CELE_Y40B10A.7	106.51	43.54	1.2887	9.75E-11	3.25E-09	115	127	85	144	70	86	62	42	48	39	33	45	NP_503559.2	Catechol-O-MethylTransferase family [Caenorhabditis elegans]|CCD70635.1 Catechol-O-MethylTransferase family [Caenorhabditis elegans]
gene-CELE_M02E1.4	176.91	27.57	2.682	1.10E-10	3.64E-09	264	149	51	290	101	192	48	22	22	20	22	36	NP_001348814.1	Uncharacterized protein CELE_M02E1.4 [Caenorhabditis elegans]|SPC48675.1 Uncharacterized protein CELE_M02E1.4 [Caenorhabditis elegans]
gene-CELE_C34D4.15	321.49	732.72	-1.1887	1.22E-10	4.02E-09	218	391	295	233	401	354	836	1128	650	525	649	730	OZG19237.1	hypothetical protein FL83_06551, partial [Caenorhabditis latens]
gene-CELE_H10E21.4	237.64	502.77	-1.0822	1.30E-10	4.25E-09	183	272	256	133	309	239	532	577	552	403	502	534	NP_497128.1	Uncharacterized protein CELE_H10E21.4 [Caenorhabditis elegans]|CCD68272.1 Uncharacterized protein CELE_H10E21.4 [Caenorhabditis elegans]
gene-CELE_F42G2.4	1637.47	787.52	1.0561	1.88E-10	6.05E-09	1404	1511	1957	1527	1770	1463	765	770	495	1050	1104	657	-	hypothetical protein F42G2.4 - Caenorhabditis elegans
gene-CELE_C42D4.3	917.68	1903.71	-1.0531	1.91E-10	6.11E-09	946	961	800	609	1207	841	2292	2584	1546	1615	1742	1951	NP_501132.1	Uncharacterized protein CELE_C42D4.3 [Caenorhabditis elegans]|CCD66615.1 Uncharacterized protein CELE_C42D4.3 [Caenorhabditis elegans]
gene-CELE_R05D8.7	71.44	34.89	1.0362	2.06E-10	6.56E-09	57	70	64	77	71	84	36	40	28	47	39	25	NP_503751.1	Uncharacterized protein CELE_R05D8.7 [Caenorhabditis elegans]|1XKQ_A Chain A, Crystal Structure Of Short-Chain DehydrogenaseREDUCTASE OF Unknown Function From Caenorhabditis Elegans With Cofactor|1XKQ_B Chain B, Crystal Structure Of Short-Chain DehydrogenaseREDUCTASE OF Unknown Function From Caenorhabditis Elegans With Cofactor|1XKQ_C Chain C, Crystal Structure Of Short-Chain DehydrogenaseREDUCTA…
gene-CELE_F33A8.7	66.06	138.34	-1.0688	2.14E-10	6.80E-09	56	79	51	49	82	71	128	176	169	111	120	149	NP_496364.1	Uncharacterized protein CELE_F33A8.7 [Caenorhabditis elegans]|CAB54242.1 Uncharacterized protein CELE_F33A8.7 [Caenorhabditis elegans]
gene-CELE_W07A12.6	8.23	39.37	-2.2525	2.30E-10	7.29E-09	3	9	13	6	4	14	28	34	74	37	43	28	NP_495953.3	O-ACyltransferase homolog [Caenorhabditis elegans]|CAA92707.3 O-ACyltransferase homolog [Caenorhabditis elegans]
gene-CELE_Y9C9A.8	40.48	85.55	-1.0821	2.51E-10	7.89E-09	29	47	41	30	49	42	68	96	93	85	107	78	NP_500676.3	Uncharacterized protein CELE_Y9C9A.8 [Caenorhabditis elegans]|CCD68692.3 Uncharacterized protein CELE_Y9C9A.8 [Caenorhabditis elegans]
gene-CELE_C55B7.4	5671.23	14198.77	-1.324	2.58E-10	8.11E-09	3702	5985	5498	6604	4239	7712	12083	12511	23103	12497	12166	15342	NP_491871.1	Acyl CoA DeHydrogenase [Caenorhabditis elegans]|CCD68091.1 Acyl CoA DeHydrogenase [Caenorhabditis elegans]
gene-CELE_F49C12.7	302.62	628.36	-1.0537	2.80E-10	8.74E-09	326	310	159	392	212	395	739	587	730	620	564	638	NP_001040949.1	Uncharacterized protein CELE_F49C12.7 [Caenorhabditis elegans]|CAJ80810.1 Uncharacterized protein CELE_F49C12.7 [Caenorhabditis elegans]
gene-CELE_C10H11.5	117.16	42.12	1.4775	2.87E-10	8.92E-09	147	93	105	139	112	92	37	38	23	77	40	43	NP_491436.1	UDP-glucuronosyltransferase [Caenorhabditis elegans]|CCD64217.1 UDP-glucuronosyltransferase [Caenorhabditis elegans]
gene-CELE_T20B3.13	26.99	70.04	-1.3638	3.06E-10	9.40E-09	16	23	22	41	21	39	59	96	58	78	80	60	NP_507252.3	C-type LECtin [Caenorhabditis elegans]|CAB63316.3 C-type LECtin [Caenorhabditis elegans]
gene-CELE_C49F5.1	1751.12	4624.49	-1.401	3.67E-10	1.11E-08	1014	1629	2403	1481	1545	2304	3953	4554	7268	3843	4608	4362	NP_510002.1	Probable S-adenosylmethionine synthase 1 [Caenorhabditis elegans]|O17680.1 RecName: Full=Probable S-adenosylmethionine synthase 1; Short=AdoMet synthase 1; AltName: Full=Methionine adenosyltransferase 1; Short=MAT 1|CAB03975.1 Probable S-adenosylmethionine synthase 1 [Caenorhabditis elegans]
gene-CELE_Y45G5AM.1	472.29	1238.83	-1.3911	3.82E-10	1.15E-08	347	420	498	492	412	635	1078	1161	2359	965	991	1124	NP_001024242.1	Nuclear Hormone Receptor family [Caenorhabditis elegans]|AAO27833.1 nuclear receptor protein [Caenorhabditis elegans]|CCD74319.1 Nuclear Hormone Receptor family [Caenorhabditis elegans]
gene-CELE_K01D12.9	29.91	81.08	-1.4405	3.88E-10	1.17E-08	19	36	24	18	44	35	92	86	86	48	98	90	PIC26244.1	hypothetical protein B9Z55_018873 [Caenorhabditis nigoni]
gene-CELE_M162.2	136.08	280.73	-1.0428	3.89E-10	1.17E-08	84	139	142	155	115	174	221	230	403	268	262	345	NP_507836.1	C-type LECtin [Caenorhabditis elegans]|CAB05254.1 C-type LECtin [Caenorhabditis elegans]
gene-CELE_F46B3.5	29.28	83.63	-1.5164	3.89E-10	1.17E-08	20	44	16	20	39	33	78	127	78	68	79	85	NP_507977.2	GRounDhog (hedgehog-like family) [Caenorhabditis elegans]|CAB04405.2 GRounDhog (hedgehog-like family) [Caenorhabditis elegans]
gene-CELE_F11A5.12	29.74	7.63	1.9645	4.33E-10	1.29E-08	35	28	19	41	19	34	7	11	7	11	5	6	NP_507092.1	Putative steroid dehydrogenase 2 [Caenorhabditis elegans]|O17795.1 RecName: Full=Putative steroid dehydrogenase 2|CAB07363.1 Putative steroid dehydrogenase 2 [Caenorhabditis elegans]
gene-CELE_M01H9.1	117.97	287.01	-1.2829	5.51E-10	1.62E-08	74	118	110	60	185	148	311	320	309	232	279	318	NP_500578.2	ThioRedoXin [see also xtr] [Caenorhabditis elegans]|CCD73061.1 ThioRedoXin [see also xtr] [Caenorhabditis elegans]
gene-CELE_F09C6.13	8.84	30.77	-1.8008	6.06E-10	1.76E-08	5	15	6	10	10	6	30	36	25	36	26	36	NP_001023777.1	Uncharacterized protein CELE_F09C6.13 [Caenorhabditis elegans]|CAI79124.1 Uncharacterized protein CELE_F09C6.13 [Caenorhabditis elegans]
gene-CELE_ZC116.3	126.78	255.76	-1.012	6.58E-10	1.90E-08	105	156	102	132	74	182	276	249	325	237	280	214	NP_506157.3	Probable cubilin [Caenorhabditis elegans]|Q20911.4 RecName: Full=Probable cubilin; Flags: Precursor|CAA98557.3 Probable cubilin [Caenorhabditis elegans]
gene-CELE_C44C1.1	200.22	408.2	-1.027	7.16E-10	2.06E-08	132	195	190	167	206	298	391	418	604	291	433	387	NP_508189.2	Uncharacterized protein CELE_C44C1.1 [Caenorhabditis elegans]|CCD63969.1 Uncharacterized protein CELE_C44C1.1 [Caenorhabditis elegans]
gene-CELE_T19E7.24	43.16	12.26	1.8194	7.73E-10	2.21E-08	40	40	53	45	51	24	15	10	8	15	6	21	gene-CELE_T19E7.24	-
gene-CELE_ZK488.10	0.34	15.87	-5.4442	7.76E-10	2.22E-08	1	0	0	1	0	0	17	20	19	19	9	14	NP_503262.1	Prion-like-(Q/N-rich)-domain-bearing protein [Caenorhabditis elegans]|CCD71528.1 Prion-like-(Q/N-rich)-domain-bearing protein [Caenorhabditis elegans]
gene-CELE_Y46E12A.4	43.28	13.77	1.6535	9.31E-10	2.64E-08	44	31	39	58	33	52	27	8	9	15	11	15	NP_001040883.1	T BoX family [Caenorhabditis elegans]|CCD73786.1 T BoX family [Caenorhabditis elegans]
gene-CELE_Y38H6C.7	31.92	7.48	2.0947	9.96E-10	2.81E-08	26	19	33	31	58	21	7	9	6	7	9	8	-	-
gene-CELE_C54E4.5	610.6	302.91	1.0108	1.10E-09	3.06E-08	503	641	811	454	453	730	389	357	276	264	360	226	-	protein C54E4.5 [imported] - Caenorhabditis elegans
gene-CELE_Y38H6C.8	366.68	76.71	2.2576	1.24E-09	3.45E-08	361	261	431	352	575	166	63	69	33	139	77	88	NP_507951.1	Uncharacterized protein CELE_Y38H6C.8 [Caenorhabditis elegans]|CAA20982.1 Uncharacterized protein CELE_Y38H6C.8 [Caenorhabditis elegans]
gene-CELE_F49H6.5	21.27	52.14	-1.2966	1.28E-09	3.53E-08	23	23	15	23	22	19	55	74	46	38	50	58	NP_507311.1	Uncharacterized protein CELE_F49H6.5 [Caenorhabditis elegans]|CAB04440.1 Uncharacterized protein CELE_F49H6.5 [Caenorhabditis elegans]
gene-CELE_R05D8.9	31.26	7.08	2.138	1.35E-09	3.73E-08	27	35	16	49	25	34	5	5	13	9	10	2	NP_503753.1	Uncharacterized protein CELE_R05D8.9 [Caenorhabditis elegans]|CCD65484.1 Uncharacterized protein CELE_R05D8.9 [Caenorhabditis elegans]
gene-CELE_B0238.13	3.03	20.64	-2.7603	1.37E-09	3.76E-08	1	5	2	4	3	3	22	23	11	32	26	13	-	-
gene-CELE_C10C5.3	122.7	424.08	-1.7891	1.39E-09	3.80E-08	103	152	86	128	93	164	644	529	442	217	236	550	NP_501650.1	Aminoacylase [Caenorhabditis elegans]|CAA92445.1 Aminoacylase [Caenorhabditis elegans]
gene-CELE_C07A4.3	31.14	62.91	-1.0191	1.41E-09	3.86E-08	29	29	30	34	40	21	63	67	72	56	68	62	NP_509707.2	Uncharacterized protein CELE_C07A4.3 [Caenorhabditis elegans]|CAB01716.2 Uncharacterized protein CELE_C07A4.3 [Caenorhabditis elegans]
gene-CELE_R07B1.3	98.32	215	-1.1306	1.72E-09	4.63E-08	66	117	124	56	106	108	182	219	303	223	217	184	NP_509651.2	SCAVenger receptor (CD36 family) related [Caenorhabditis elegans]|Q09606.2 RecName: Full=Uncharacterized protein R07B1.3|CAA88547.2 SCAVenger receptor (CD36 family) related [Caenorhabditis elegans]
gene-CELE_F07G6.11	49.46	19.64	1.3313	1.78E-09	4.76E-08	38	45	54	45	69	40	17	21	25	14	20	24	gene-CELE_F07G6.11	-
gene-CELE_ZK262.3	22.11	51.17	-1.2151	1.99E-09	5.30E-08	17	25	18	18	31	21	59	59	57	58	40	43	NP_507603.1	Lipase ZK262.3 [Caenorhabditis elegans]|Q9XTR8.1 RecName: Full=Lipase ZK262.3; Flags: Precursor|CAB16546.1 Lipase ZK262.3 [Caenorhabditis elegans]
gene-CELE_F54B11.11	21.68	54.73	-1.3308	2.00E-09	5.31E-08	19	21	19	33	12	25	57	72	70	42	42	55	NP_510270.1	Uncharacterized protein CELE_F54B11.11 [Caenorhabditis elegans]|CAA94144.1 Uncharacterized protein CELE_F54B11.11 [Caenorhabditis elegans]
gene-CELE_Y38H6C.5	86.49	27.32	1.6622	2.79E-09	7.28E-08	94	60	102	91	122	37	34	30	16	38	24	26	-	-
gene-CELE_Y19D10B.4	30.73	5.68	2.4344	3.07E-09	7.96E-08	36	43	28	25	8	40	10	5	4	5	4	7	-	-
gene-CELE_T23E7.6	102.15	29.46	1.7942	3.27E-09	8.42E-08	161	91	40	124	83	100	39	41	15	31	20	35	NP_001041292.1	Uncharacterized protein CELE_T23E7.6 [Caenorhabditis elegans]|XP_002643700.1 Hypothetical protein CBG01889 [Caenorhabditis briggsae]|CAP23089.1 Protein CBG01889 [Caenorhabditis briggsae]|CCD83568.1 Uncharacterized protein CELE_T23E7.6 [Caenorhabditis elegans]|PIC16104.1 hypothetical protein B9Z55_022826 [Caenorhabditis nigoni]
gene-CELE_F48E3.2	115.26	234.64	-1.0245	3.70E-09	9.45E-08	99	107	106	130	86	156	213	222	382	175	199	259	NP_509266.1	Uncharacterized protein CELE_F48E3.2 [Caenorhabditis elegans]|CCD71301.1 Uncharacterized protein CELE_F48E3.2 [Caenorhabditis elegans]
gene-CELE_K08D8.4	977.49	2390.82	-1.2903	4.03E-09	1.02E-07	571	929	1112	817	1329	1016	2119	2549	1613	3420	2556	2416	NP_001023284.1	Uncharacterized protein CELE_K08D8.4 [Caenorhabditis elegans]|CAA97435.2 Uncharacterized protein CELE_K08D8.4 [Caenorhabditis elegans]
gene-CELE_C06C6.4	65.09	152.06	-1.2247	4.08E-09	1.03E-07	68	83	36	58	54	84	148	197	97	190	149	153	AAG15164.1	nuclear receptor NHR-63, partial [Caenorhabditis elegans]
gene-CELE_F27E5.7	39.04	78.65	-1.012	4.59E-09	1.15E-07	33	41	45	33	32	46	66	82	93	65	106	73	NP_001122608.1	Uncharacterized protein CELE_F27E5.7 [Caenorhabditis elegans]|CAN99695.1 Uncharacterized protein CELE_F27E5.7 [Caenorhabditis elegans]
gene-CELE_C27D9.2	26.2	65.92	-1.33	4.92E-09	1.23E-07	11	32	25	17	35	35	61	81	83	51	70	61	NP_494852.3	Uncharacterized protein CELE_C27D9.2 [Caenorhabditis elegans]|CCD65843.1 Uncharacterized protein CELE_C27D9.2 [Caenorhabditis elegans]
gene-CELE_T08A9.8	618.25	304.64	1.0214	5.50E-09	1.35E-07	518	662	397	860	415	830	381	258	365	243	280	353	NP_509237.1	SaPosin-like Protein family [Caenorhabditis elegans]|CCD63521.1 SaPosin-like Protein family [Caenorhabditis elegans]
gene-CELE_W01A8.6	39.21	96.66	-1.3038	5.57E-09	1.37E-07	33	44	29	29	46	50	104	123	153	63	72	84	NP_492003.2	Uncharacterized protein CELE_W01A8.6 [Caenorhabditis elegans]|CAA95852.2 Uncharacterized protein CELE_W01A8.6 [Caenorhabditis elegans]
gene-CELE_F09A5.1	40.56	94.43	-1.2162	5.62E-09	1.38E-07	28	47	34	48	31	53	71	107	149	70	84	102	NP_510181.3	SPINster (Drosophila lysosomal permease) homolog [Caenorhabditis elegans]|CAA93644.3 SPINster (Drosophila lysosomal permease) homolog [Caenorhabditis elegans]
gene-CELE_K05F6.10	26.58	2.74	3.273	5.98E-09	1.46E-07	30	32	7	43	12	34	4	7	1	0	4	1	NP_494000.2	Uncharacterized protein CELE_K05F6.10 [Caenorhabditis elegans]|CCD72682.1 Uncharacterized protein CELE_K05F6.10 [Caenorhabditis elegans]
gene-CELE_Y2H9A.6	70.76	33.14	1.0942	7.12E-09	1.72E-07	76	46	56	93	64	85	42	35	34	30	41	23	NP_001263880.1	Uncharacterized protein CELE_Y2H9A.6 [Caenorhabditis elegans]|CCQ25655.1 Uncharacterized protein CELE_Y2H9A.6 [Caenorhabditis elegans]
gene-CELE_C54D10.7	34.83	82.48	-1.2419	1.10E-08	2.57E-07	29	45	14	46	40	32	85	91	58	90	98	85	NP_001256417.1	Protein containing ALS2cr12 (ALS2CR12) signature [Caenorhabditis elegans]|CAR81366.1 Protein containing ALS2cr12 (ALS2CR12) signature [Caenorhabditis elegans]
gene-CELE_F35H10.3	147.24	70.3	1.0657	1.33E-08	3.05E-07	127	126	172	119	202	118	81	76	53	99	67	57	PIC35355.1	hypothetical protein B9Z55_014739 [Caenorhabditis nigoni]
gene-CELE_K07E3.9	33.6	73.7	-1.134	1.40E-08	3.20E-07	22	45	30	28	35	38	79	103	70	52	68	82	NP_001257054.1	Uncharacterized protein CELE_K07E3.9 [Caenorhabditis elegans]|CCD62522.1 Uncharacterized protein CELE_K07E3.9 [Caenorhabditis elegans]
gene-CELE_F47F6.3	24.95	58.58	-1.2386	1.48E-08	3.36E-07	18	26	36	18	31	17	59	70	76	43	60	54	NP_493935.3	O-ACyltransferase homolog [Caenorhabditis elegans]|CCD71441.1 O-ACyltransferase homolog [Caenorhabditis elegans]
gene-CELE_F08H9.4Ô¤²â¿ÉÊµÏÖÎ´ÕÛµþµÄµ°°×ÖÊ½áºÏ»îÐÔ¡£²ÎÓë¶ÔÍØÆË²»ÕýÈ·µÄµ°°×ÖÊµÄ·´Ó¦¡£ÔÚÅÅÐ¹¹ÜÖÐ±í´ï;Í·²¿Éñ¾­Ôª;ºÍ¸¹²à¼¹ËèÉñ¾­Ôª¡£±àÂëHSP16ÀàÈÈÐÝ¿Ëµ°°×£¨HSP£©	88.8	24.28	1.8712	1.50E-08	3.40E-07	106	76	76	103	111	48	34	19	9	50	13	24	NP_506586.1	Uncharacterized protein CELE_F08H9.4 [Caenorhabditis elegans]|CAB01147.1 Uncharacterized protein CELE_F08H9.4 [Caenorhabditis elegans]
gene-CELE_M153.2	32.44	71.42	-1.1372	1.53E-08	3.45E-07	21	38	34	33	28	38	61	96	100	63	52	69	NP_510033.2	Uncharacterized protein CELE_M153.2 [Caenorhabditis elegans]|CAA91944.2 Uncharacterized protein CELE_M153.2 [Caenorhabditis elegans]
gene-CELE_W10G11.4	2.33	15.22	-2.6869	1.59E-08	3.59E-07	1	2	0	4	5	2	19	16	18	12	13	16	-	-
gene-CELE_F48G7.7	2.24	15.72	-2.8319	2.01E-08	4.46E-07	4	0	2	2	4	1	23	21	11	11	16	15	NP_503269.1	Uncharacterized protein CELE_F48G7.7 [Caenorhabditis elegans]|CCD70352.1 Uncharacterized protein CELE_F48G7.7 [Caenorhabditis elegans]
gene-CELE_F09F9.3	7.66	25.29	-1.7288	2.06E-08	4.55E-07	6	11	7	11	7	3	31	31	26	23	18	27	NP_508700.1	Uncharacterized protein CELE_F09F9.3 [Caenorhabditis elegans]|CCD69099.1 Uncharacterized protein CELE_F09F9.3 [Caenorhabditis elegans]
gene-CELE_C29F3.5	11.78	56.64	-2.2685	2.23E-08	4.88E-07	3	25	8	8	16	9	91	85	36	36	30	71	NP_506807.1	C-type LECtin [Caenorhabditis elegans]|CAB02798.1 C-type LECtin [Caenorhabditis elegans]
gene-CELE_C54D10.13	30.67	63.06	-1.0347	2.28E-08	4.98E-07	25	26	24	31	34	42	53	83	54	66	74	58	NP_001122892.1	Uncharacterized protein CELE_C54D10.13 [Caenorhabditis elegans]|CAN86615.1 Uncharacterized protein CELE_C54D10.13 [Caenorhabditis elegans]
gene-CELE_C07A9.4	27.76	75.22	-1.4382	2.40E-08	5.20E-07	18	26	40	18	23	39	50	70	116	71	103	55	NP_499146.2	Putative sodium/calcium exchanger 6 [Caenorhabditis elegans]|P34315.3 RecName: Full=Putative sodium/calcium exchanger 6; AltName: Full=Na(+)/Ca(2+)-exchange protein 6; Flags: Precursor|CAA82339.3 Putative sodium/calcium exchanger 6 [Caenorhabditis elegans]
gene-CELE_F36G9.5	2.8	24.88	-3.1274	2.65E-08	5.69E-07	1	3	2	2	0	9	30	41	22	9	13	38	NP_507005.1	Serpentine Receptor, class U [Caenorhabditis elegans]|CAB04335.1 Serpentine Receptor, class U [Caenorhabditis elegans]
gene-CELE_C54D2.1	34.54	79.21	-1.2003	2.82E-08	6.02E-07	23	51	22	24	44	39	101	96	73	62	84	73	NP_509326.3	Uncharacterized protein CELE_C54D2.1 [Caenorhabditis elegans]|CCD68023.1 Uncharacterized protein CELE_C54D2.1 [Caenorhabditis elegans]
gene-CELE_T18H9.1	155.41	333.02	-1.1002	2.86E-08	6.08E-07	105	217	140	88	155	209	363	360	402	227	360	344	NP_001355527.1	GRounDhog (hedgehog-like family) [Caenorhabditis elegans]|VDJ65113.1 GRounDhog (hedgehog-like family) [Caenorhabditis elegans]
gene-CELE_T06E6.5	96.86	40	1.276	2.89E-08	6.15E-07	84	66	126	70	134	89	45	27	30	56	50	38	NP_506829.3	F-box A protein [Caenorhabditis elegans]|CAB03320.3 F-box A protein [Caenorhabditis elegans]
gene-CELE_F37B4.2	204.9	415.72	-1.0205	2.99E-08	6.35E-07	135	217	205	197	212	247	326	376	750	319	389	412	NP_503783.1	Intermediate filament protein ifc-1 [Caenorhabditis elegans]|O45168.2 RecName: Full=Intermediate filament protein ifc-1; AltName: Full=Cel IF C1; AltName: Full=Intermediate filament protein C1; Short=IF-C1|CAA50180.1 Cytoplasmic intermediate filament (IF) protein [Caenorhabditis elegans]|CCD66314.1 Intermediate filament protein ifc-1 [Caenorhabditis elegans]
gene-CELE_K11G9.6mtl-1 £¨¼×ËûÂåÁòµ°°×£©ÔÚDAF-16Í»±äÌåÖÐ±»DAF-2ÉÏµ÷¡£	623.29	300.29	1.0535	2.99E-08	6.35E-07	685	586	368	697	751	583	286	286	226	367	465	219	XP_003112570.1	CRE-MTL-1 protein [Caenorhabditis remanei]|EFP11091.1 CRE-MTL-1 protein [Caenorhabditis remanei]
gene-CELE_Y105C5B.3	0.68	14.57	-4.4274	3.21E-08	6.74E-07	0	1	2	1	0	0	11	9	21	22	17	10	NP_502892.3	Purple acid phosphatase [Caenorhabditis elegans]|CAB54350.3 Purple acid phosphatase [Caenorhabditis elegans]
gene-CELE_F41E7.20	9.99	27.86	-1.4803	3.30E-08	6.91E-07	8	10	11	7	8	15	27	28	32	28	35	22	gene-CELE_F41E7.20	-
gene-CELE_K03A11.2	14.25	33.59	-1.2385	3.32E-08	6.96E-07	15	11	16	16	12	14	34	33	35	33	39	33	NP_510168.1	ComPleXin (synaptic protein) homolog [Caenorhabditis elegans]|CAB00866.1 ComPleXin (synaptic protein) homolog [Caenorhabditis elegans]
gene-CELE_K06H6.6	1.54	16.73	-3.4522	3.36E-08	7.04E-07	3	2	0	1	0	3	27	14	17	12	6	27	-	-
gene-CELE_C17C3.12	1893.4	368.16	2.3625	3.41E-08	7.13E-07	1211	1257	3897	1005	2137	1593	305	163	795	412	350	261	NP_495066.2	Acyl CoA DeHydrogenase [Caenorhabditis elegans]|CCD64843.1 Acyl CoA DeHydrogenase [Caenorhabditis elegans]
gene-CELE_F07H5.8	60.07	127.2	-1.0845	3.63E-08	7.54E-07	41	63	52	43	101	53	151	156	143	106	117	113	NP_495874.3	Uncharacterized protein CELE_F07H5.8 [Caenorhabditis elegans]|CAA92662.3 Uncharacterized protein CELE_F07H5.8 [Caenorhabditis elegans]
gene-CELE_F22B8.1	7.26	29.24	-2.0092	3.83E-08	7.89E-07	10	7	1	10	5	10	29	16	51	33	25	27	NP_507048.2	Serpentine Receptor, class J [Caenorhabditis elegans]|CAB05493.2 Serpentine Receptor, class J [Caenorhabditis elegans]
gene-CELE_R09B5.4	20.95	61.31	-1.54	4.01E-08	8.25E-07	12	20	10	29	18	37	54	69	101	49	41	65	NP_503422.2	Solute carrier family 40 protein [Caenorhabditis elegans]|CCD68880.2 Solute carrier family 40 protein [Caenorhabditis elegans]
gene-CELE_F09C6.3	1.73	15.07	-3.1473	4.27E-08	8.76E-07	3	1	1	0	3	2	19	20	14	22	6	12	NP_507265.2	Uncharacterized protein CELE_F09C6.3 [Caenorhabditis elegans]|CCO25915.1 Uncharacterized protein CELE_F09C6.3 [Caenorhabditis elegans]
gene-CELE_ZC443.5	100.4	303.39	-1.5941	4.50E-08	9.16E-07	103	84	45	163	65	140	445	377	206	264	281	298	NP_506209.2	UDP-glucuronosyltransferase [Caenorhabditis elegans]|CAA99950.2 UDP-glucuronosyltransferase [Caenorhabditis elegans]
gene-CELE_C08E8.10	139.27	55.01	1.3396	4.89E-08	9.92E-07	154	186	89	139	91	159	93	55	40	40	39	72	NP_001122842.1	Uncharacterized protein CELE_C08E8.10 [Caenorhabditis elegans]|CAQ35016.1 Uncharacterized protein CELE_C08E8.10 [Caenorhabditis elegans]
gene-CELE_C01G10.6	7.99	24.6	-1.6279	4.89E-08	9.92E-07	5	11	5	8	12	6	27	30	30	20	22	23	gene-CELE_C01G10.6	-
gene-CELE_K11H12.11	46.43	21.12	1.1354	5.11E-08	1.03E-06	54	45	38	57	41	38	28	21	18	22	16	25	NP_001040975.1	Uncharacterized protein CELE_K11H12.11 [Caenorhabditis elegans]|CCD70981.1 Uncharacterized protein CELE_K11H12.11 [Caenorhabditis elegans]
gene-CELE_C32B5.9	63.77	25.3	1.331	5.42E-08	1.08E-06	68	69	51	59	81	45	31	32	17	40	21	15	NP_493863.2	F-box C protein [Caenorhabditis elegans]|CCD66350.2 F-box C protein [Caenorhabditis elegans]
gene-CELE_Y51F10.15	2.71	16.77	-2.6283	5.59E-08	1.11E-06	2	5	1	6	2	0	19	14	10	25	18	17	NP_001293402.1	Uncharacterized protein CELE_Y51F10.15 [Caenorhabditis elegans]|CDO50130.1 Uncharacterized protein CELE_Y51F10.15 [Caenorhabditis elegans]
gene-CELE_M02F4.7	184.65	388	-1.0712	6.29E-08	1.23E-06	102	196	215	141	218	219	299	351	652	325	385	386	NP_508518.1	C-type LECtin [Caenorhabditis elegans]|CCD66488.1 C-type LECtin [Caenorhabditis elegans]
gene-CELE_F12E12.12	19.5	3.67	2.3969	6.49E-08	1.27E-06	8	21	24	20	18	25	3	4	10	1	4	1	-	-
gene-CELE_C34C6.3	37.4	76.33	-1.0289	6.87E-08	1.33E-06	24	43	25	29	53	47	89	87	79	60	80	76	NP_495845.3	Uncharacterized protein CELE_C34C6.3 [Caenorhabditis elegans]|CAA91258.3 Uncharacterized protein CELE_C34C6.3 [Caenorhabditis elegans]
gene-CELE_C44C8.7	17.25	2.29	2.9257	7.15E-08	1.38E-06	6	15	12	26	32	12	2	1	1	4	3	3	NP_001122761.2	F-box C protein [Caenorhabditis elegans]|CCD67276.2 F-box C protein [Caenorhabditis elegans]
gene-CELE_C12C8.1	36688.95	12116.17	1.5984	7.22E-08	1.39E-06	40190	31928	40205	40379	38498	23911	10529	11024	5145	22002	13428	12048	NP_492485.1	Heat Shock Protein [Caenorhabditis elegans]|CAB03871.1 Heat Shock Protein [Caenorhabditis elegans]
gene-CELE_K04A8.5lipl-4 £¨Ö¬µ°°×Ã¸Ñù£©	29.02	65.43	-1.1708	7.82E-08	1.50E-06	24	32	16	30	31	39	96	81	52	47	66	62	NP_504662.1	Lipase [Caenorhabditis elegans]|CCD68856.1 Lipase [Caenorhabditis elegans]
gene-CELE_ZC21.10	85.67	35.29	1.2781	7.84E-08	1.50E-06	83	80	87	58	136	56	26	44	32	41	41	33	NP_001033384.1	Uncharacterized protein CELE_ZC21.10 [Caenorhabditis elegans]|CCD62577.1 Uncharacterized protein CELE_ZC21.10 [Caenorhabditis elegans]
gene-CELE_B0213.17	78.62	167.05	-1.0871	7.88E-08	1.51E-06	59	73	56	55	124	97	164	238	136	163	184	144	gene-CELE_B0213.17	-
gene-CELE_M03F4.12	27.88	7.95	1.8093	1.10E-07	2.05E-06	22	16	48	24	32	22	7	6	9	7	13	7	gene-CELE_M03F4.12	-
gene-CELE_C25G4.1	24.82	6.82	1.8667	1.18E-07	2.19E-06	14	17	33	21	35	27	5	3	9	6	12	7	NP_502375.4	C-type LECtin [Caenorhabditis elegans]|CAA94576.4 C-type LECtin [Caenorhabditis elegans]
gene-CELE_Y6G8.5	277.29	129.33	1.1005	1.20E-07	2.22E-06	219	217	360	209	374	251	104	131	94	169	193	104	NP_001024284.3	Uncharacterized protein CELE_Y6G8.5 [Caenorhabditis elegans]|CAI79258.4 Uncharacterized protein CELE_Y6G8.5 [Caenorhabditis elegans]
gene-CELE_C54F6.14	1317.13	502.66	1.3898	1.25E-07	2.30E-06	1299	1628	662	1812	753	1657	622	509	473	442	388	659	NP_504944.2	Ferritin [Caenorhabditis elegans]|CCD62994.2 Ferritin [Caenorhabditis elegans]
gene-CELE_T10B9.2	75.21	240.72	-1.6769	1.29E-07	2.37E-06	63	81	30	112	59	104	321	369	127	232	222	212	NP_496112.1	Putative cytochrome P450 CYP13A5 [Caenorhabditis elegans]|Q27514.1 RecName: Full=Putative cytochrome P450 CYP13A5|CAA88604.1 Putative cytochrome P450 CYP13A5 [Caenorhabditis elegans]
gene-CELE_F09F7.8	37.58	80.67	-1.1013	1.29E-07	2.37E-06	28	41	19	33	58	43	93	102	75	73	67	87	NP_498194.2	Nematode Specific Peptide family, group B [Caenorhabditis elegans]|CCD68392.1 Nematode Specific Peptide family, group B [Caenorhabditis elegans]
gene-CELE_C10C5.5	10.86	43.27	-1.9873	1.31E-07	2.41E-06	9	10	5	11	7	23	67	60	40	18	25	57	NP_501652.2	Aminoacylase [Caenorhabditis elegans]|CAA92446.2 Aminoacylase [Caenorhabditis elegans]
gene-CELE_C14C6.6	1.34	17.02	-3.652	1.37E-07	2.51E-06	1	2	1	1	0	3	20	22	11	14	3	34	NP_503241.2	Uncharacterized protein CELE_C14C6.6 [Caenorhabditis elegans]|CCD64462.2 Uncharacterized protein CELE_C14C6.6 [Caenorhabditis elegans]
gene-CELE_K08F9.3	26.05	52.15	-1.0011	1.64E-07	2.95E-06	21	33	17	32	25	26	54	69	58	49	48	44	NP_001263897.1	Uncharacterized protein CELE_K08F9.3 [Caenorhabditis elegans]|CCQ25707.1 Uncharacterized protein CELE_K08F9.3 [Caenorhabditis elegans]
gene-CELE_W06G6.20	6.4	22.7	-1.821	1.81E-07	3.23E-06	4	6	4	3	9	12	32	26	18	27	16	21	NP_001256721.1	Uncharacterized protein CELE_W06G6.20 [Caenorhabditis elegans]|CAR64687.1 Uncharacterized protein CELE_W06G6.20 [Caenorhabditis elegans]
gene-CELE_F20B10.3	17.78	43.22	-1.2817	1.94E-07	3.44E-06	10	16	16	10	31	22	42	49	54	46	42	34	NP_502311.3	Uncharacterized protein CELE_F20B10.3 [Caenorhabditis elegans]|CAA93463.3 Uncharacterized protein CELE_F20B10.3 [Caenorhabditis elegans]
gene-CELE_C05E11.5	159.47	418.01	-1.389	2.03E-07	3.58E-06	74	165	137	200	119	261	354	387	680	333	391	438	NP_508783.2	Ammonium transporter [Caenorhabditis elegans]|CCD63266.1 Ammonium transporter [Caenorhabditis elegans]
gene-CELE_K09F6.5	12.63	30.95	-1.288	2.36E-07	4.09E-06	15	9	7	16	10	18	29	29	39	31	35	28	-	-
gene-CELE_ZK678.5	129.95	260.07	-1.0014	2.39E-07	4.12E-06	86	161	117	81	159	161	230	333	305	176	277	282	AAB17541.1	M75 [Caenorhabditis elegans]
gene-CELE_F48F7.8	5.7	19.26	-1.7467	2.40E-07	4.15E-06	5	3	4	6	7	9	20	24	24	19	15	17	-	-
gene-CELE_D2013.9	7900.82	3536.7	1.1596	2.47E-07	4.25E-06	7604	6137	9219	8685	10031	4731	3241	3300	2681	5417	3643	3439	NP_495990.1	Tubulin--tyrosine ligase-like protein 12 [Caenorhabditis elegans]|Q09512.1 RecName: Full=Tubulin--tyrosine ligase-like protein 12|CAA87778.1 Tubulin--tyrosine ligase-like protein 12 [Caenorhabditis elegans]
gene-CELE_C06E4.3	107.69	47.02	1.1941	2.74E-07	4.68E-06	65	113	164	86	89	118	47	30	70	55	56	33	NP_501156.1	Uncharacterized protein CELE_C06E4.3 [Caenorhabditis elegans]|CCD63338.1 Uncharacterized protein CELE_C06E4.3 [Caenorhabditis elegans]
gene-CELE_C09F12.2	11.35	46.91	-2.0469	2.78E-07	4.73E-06	2	14	7	3	27	14	62	66	43	45	39	35	NP_509848.2	Uncharacterized protein CELE_C09F12.2 [Caenorhabditis elegans]|CAB01720.2 Uncharacterized protein CELE_C09F12.2 [Caenorhabditis elegans]
gene-CELE_C44B12.8	18.08	5.2	1.8016	2.90E-07	4.93E-06	19	16	13	22	16	21	8	6	3	3	5	7	-	hypothetical protein C44B12.4 - Caenorhabditis elegans
gene-CELE_C01G10.15	18.78	53.03	-1.5008	3.08E-07	5.21E-06	13	27	12	6	28	24	46	73	50	58	39	60	gene-CELE_C01G10.15	-
gene-CELE_F35A5.3	96.99	196.81	-1.0227	3.29E-07	5.52E-06	75	101	77	58	164	94	242	195	245	169	188	178	NP_508659.1	Activated in Blocked Unfolded protein response [Caenorhabditis elegans]|CCD70479.1 Activated in Blocked Unfolded protein response [Caenorhabditis elegans]
gene-CELE_ZK84.1	408.47	885.71	-1.117	3.33E-07	5.56E-06	313	466	408	226	570	410	892	1201	859	713	925	869	NP_495202.1	Uncharacterized protein CELE_ZK84.1 [Caenorhabditis elegans]|CCD73326.1 Uncharacterized protein CELE_ZK84.1 [Caenorhabditis elegans]
gene-CELE_K02E7.6	185.44	508.99	-1.4566	3.55E-07	5.90E-06	155	240	103	211	178	209	814	657	411	295	334	629	-	-
gene-CELE_D2013.8	8014.83	3032.78	1.402	3.59E-07	5.96E-06	7794	6278	9610	8827	10133	4395	2488	2726	2041	5196	3075	3067	NP_001022051.1	SREBP Cleavage activating Protein (SCAP) homolog [Caenorhabditis elegans]|CAA87777.2 SREBP Cleavage activating Protein (SCAP) homolog [Caenorhabditis elegans]
gene-CELE_K11G9.3	14.23	40.63	-1.5144	3.65E-07	6.04E-06	14	9	23	14	7	17	33	49	66	37	24	42	NP_504691.2	Carboxylic ester hydrolase [Caenorhabditis elegans]|CCD72929.1 Carboxylic ester hydrolase [Caenorhabditis elegans]
gene-CELE_T20B3.11	14.04	33.88	-1.2586	3.90E-07	6.42E-06	7	16	9	22	14	16	43	32	29	39	38	28	-	-
gene-CELE_K06H6.2	5.38	51.28	-3.2624	4.31E-07	7.00E-06	13	6	1	6	1	4	65	67	53	30	10	90	NP_503254.1	Uncharacterized protein CELE_K06H6.2 [Caenorhabditis elegans]|CCD64473.1 Uncharacterized protein CELE_K06H6.2 [Caenorhabditis elegans]
gene-CELE_Y102A5B.2	9.88	27.88	-1.5024	4.41E-07	7.14E-06	10	13	5	8	10	12	31	42	30	22	18	29	NP_001256728.1	C-type LECtin [Caenorhabditis elegans]|CCE72127.1 C-type LECtin [Caenorhabditis elegans]
gene-CELE_F09E10.15	43.85	21.69	1.0167	4.42E-07	7.14E-06	31	33	53	45	47	51	23	18	28	20	25	20	gene-CELE_F09E10.15	-
gene-CELE_R09H3.3	41.18	17.34	1.2449	4.93E-07	7.91E-06	38	44	44	53	41	22	25	20	16	15	12	19	NP_001294832.1	Uncharacterized protein CELE_R09H3.3 [Caenorhabditis elegans]|CCD66896.1 Uncharacterized protein CELE_R09H3.3 [Caenorhabditis elegans]
gene-CELE_F53A9.8	1202.59	2596.07	-1.11	5.29E-07	8.42E-06	1214	1069	592	1751	902	1637	2818	3120	2152	2432	2745	2713	gene-CELE_F53A9.8	-
gene-CELE_T27F2.4	124.29	274.26	-1.1418	5.57E-07	8.82E-06	80	107	141	96	198	110	190	280	205	439	302	266	NP_505951.1	Transcription factor zip-10 [Caenorhabditis elegans]|Q22835.1 RecName: Full=Transcription factor zip-10|CAA98551.1 Transcription factor zip-10 [Caenorhabditis elegans]
gene-CELE_Y17D7A.4	40.89	11.78	1.7946	5.68E-07	8.97E-06	41	39	17	52	24	71	11	23	14	7	12	6	NP_507679.2	CYtochrome P450 family [Caenorhabditis elegans]|CAA16294.2 CYtochrome P450 family [Caenorhabditis elegans]
gene-CELE_Y54G2A.28	143.74	61.93	1.2147	6.02E-07	9.48E-06	96	118	223	108	193	106	63	60	41	69	95	53	NP_500279.4	Uncharacterized protein CELE_Y54G2A.28 [Caenorhabditis elegans]|CCD83519.2 Uncharacterized protein CELE_Y54G2A.28 [Caenorhabditis elegans]
gene-CELE_C30H6.5	51.04	120.06	-1.2363	6.34E-07	9.94E-06	31	64	53	21	76	54	100	136	171	95	114	125	NP_001255948.1	Uncharacterized protein CELE_C30H6.5 [Caenorhabditis elegans]|CCG28139.1 Uncharacterized protein CELE_C30H6.5 [Caenorhabditis elegans]
gene-CELE_H23N18.4	34.85	11.67	1.5771	7.71E-07	1.19E-05	25	27	41	25	56	31	10	7	13	11	23	8	NP_504314.1	Uncharacterized protein CELE_H23N18.4 [Caenorhabditis elegans]|CCD62609.1 Uncharacterized protein CELE_H23N18.4 [Caenorhabditis elegans]
gene-CELE_F35C5.10	20.71	49.01	-1.2492	8.04E-07	1.23E-05	22	22	12	11	33	21	70	46	39	46	46	55	NP_496747.1	Nematode Specific Peptide family, group B [Caenorhabditis elegans]|CAB03060.1 Nematode Specific Peptide family, group B [Caenorhabditis elegans]
gene-CELE_F15H9.7	28.92	11.83	1.2937	8.34E-07	1.27E-05	21	25	32	38	23	33	10	18	12	8	16	9	-	-
gene-CELE_W06G6.1	5.88	18.88	-1.6717	9.59E-07	1.43E-05	4	6	4	7	6	8	19	23	18	15	15	26	NP_507205.2	O-ACyltransferase homolog [Caenorhabditis elegans]|CAB05645.2 O-ACyltransferase homolog [Caenorhabditis elegans]
gene-CELE_F52E1.7	5065.84	2224.58	1.1873	9.87E-07	1.46E-05	4324	4480	6329	4429	6153	4030	2073	2294	1170	3222	3068	1834	NP_001023957.1	Heat Shock Protein [Caenorhabditis elegans]|CCD70808.1 Heat Shock Protein [Caenorhabditis elegans]
gene-CELE_F26D10.23	28.98	8.82	1.7192	1.04E-06	1.53E-05	28	32	26	38	35	11	10	6	4	15	8	11	gene-CELE_F26D10.23	-
gene-CELE_C36B7.7	27.4	10.92	1.3246	1.15E-06	1.68E-05	31	26	29	22	31	21	11	8	9	15	10	14	NP_509200.1	HEsitatioN behavior [Caenorhabditis elegans]|BAC00782.1 HEN-1 [Caenorhabditis elegans]|CCD66846.1 HEsitatioN behavior [Caenorhabditis elegans]
gene-CELE_T16G1.8	27.55	11.05	1.3172	1.19E-06	1.74E-05	26	36	17	30	28	25	10	11	11	16	10	10	NP_506238.1	GRound-Like (grd related) [Caenorhabditis elegans]|CAB04730.1 GRound-Like (grd related) [Caenorhabditis elegans]
gene-CELE_F41B5.7	9.45	24.43	-1.3682	1.23E-06	1.78E-05	9	8	6	7	10	16	26	27	29	27	24	18	NP_001303728.1	CYtochrome P450 family [Caenorhabditis elegans]|CUR30027.1 CYtochrome P450 family [Caenorhabditis elegans]
gene-CELE_F55A12.6	16.8	36.75	-1.1293	1.27E-06	1.83E-05	13	16	23	10	13	24	38	35	37	35	35	46	NP_491571.2	Uncharacterized protein CELE_F55A12.6 [Caenorhabditis elegans]|CCD65441.1 Uncharacterized protein CELE_F55A12.6 [Caenorhabditis elegans]
gene-CELE_T02B5.1	188.79	92.67	1.0265	1.35E-06	1.93E-05	182	220	94	232	142	249	103	62	121	89	123	75	NP_506506.1	Carboxylic ester hydrolase [Caenorhabditis elegans]|CAB03272.2 Carboxylic ester hydrolase [Caenorhabditis elegans]
gene-CELE_R10H1.5	23.87	58.56	-1.2978	1.35E-06	1.94E-05	16	22	30	11	37	24	60	93	59	44	44	61	NP_001022281.1	Zinc metalloproteinase nas-23 [Caenorhabditis elegans]|Q7Z0M7.3 RecName: Full=Zinc metalloproteinase nas-23; AltName: Full=Nematode astacin 23; Flags: Precursor|CCD65953.1 Zinc metalloproteinase nas-23 [Caenorhabditis elegans]
gene-CELE_ZK430.3	94.51	43.97	1.1044	1.46E-06	2.08E-05	102	103	64	106	105	75	54	33	27	74	36	46	NP_494779.1	Superoxide dismutase [Cu-Zn] [Caenorhabditis elegans]|CCD61672.1 Superoxide dismutase [Cu-Zn] [Caenorhabditis elegans]
gene-CELE_W07A12.4	53.83	136.63	-1.3423	1.46E-06	2.08E-05	41	72	20	51	42	94	183	174	133	74	120	159	NP_495951.2	Uncharacterized protein CELE_W07A12.4 [Caenorhabditis elegans]|CAA92705.4 Uncharacterized protein CELE_W07A12.4 [Caenorhabditis elegans]
gene-CELE_K11H12.4	128.39	265.7	-1.0497	1.47E-06	2.09E-05	78	114	171	74	189	129	219	299	255	281	373	210	NP_499969.1	Uncharacterized protein CELE_K11H12.4 [Caenorhabditis elegans]|CCD70973.1 Uncharacterized protein CELE_K11H12.4 [Caenorhabditis elegans]
gene-CELE_C50F2.10	173.6	86.57	1.0052	1.52E-06	2.15E-05	203	158	96	226	102	245	89	87	74	87	90	105	NP_491252.1	Antibacterial factor-related peptide 2 [Caenorhabditis elegans]|G5EC68.1 RecName: Full=Antibacterial factor-related peptide 2; Flags: Precursor|BAA89490.1 ABF-2 [Caenorhabditis elegans]|CCD67778.1 Antibacterial factor-related peptide 2 [Caenorhabditis elegans]
gene-CELE_F54C1.1	21.95	54.48	-1.3146	1.74E-06	2.43E-05	11	35	20	12	24	27	78	58	59	30	60	52	NP_491499.1	Uncharacterized protein CELE_F54C1.1 [Caenorhabditis elegans]|CCD67542.1 Uncharacterized protein CELE_F54C1.1 [Caenorhabditis elegans]
gene-CELE_F08E10.7	127.39	46.01	1.4677	1.89E-06	2.62E-05	79	91	173	85	233	87	48	41	62	71	43	20	NP_507429.1	SCP-Like extracellular protein [Caenorhabditis elegans]|CAA16500.1 SCP-Like extracellular protein [Caenorhabditis elegans]
gene-CELE_C34D1.5	219.95	540.72	-1.2975	1.94E-06	2.67E-05	170	190	200	210	307	222	436	577	260	865	704	473	NP_506292.1	bZIP transcription factor family [Caenorhabditis elegans]|CAB01492.1 bZIP transcription factor family [Caenorhabditis elegans]
gene-CELE_T22F3.10	20.41	46.79	-1.1949	2.07E-06	2.84E-05	18	23	13	27	17	23	76	51	29	53	45	35	NP_504014.5	Uncharacterized protein CELE_T22F3.10 [Caenorhabditis elegans]|CCD70905.2 Uncharacterized protein CELE_T22F3.10 [Caenorhabditis elegans]
gene-CELE_T24A6.7	23.59	9.09	1.3704	2.12E-06	2.90E-05	24	27	26	15	20	26	10	11	9	7	9	10	NP_503984.1	Uncharacterized protein CELE_T24A6.7 [Caenorhabditis elegans]|CCD63571.1 Uncharacterized protein CELE_T24A6.7 [Caenorhabditis elegans]
gene-CELE_Y46H3A.4	12.49	33.14	-1.3964	2.29E-06	3.12E-05	8	9	9	21	12	16	44	48	39	21	21	32	NP_001300249.1	Uncharacterized protein CELE_Y46H3A.4 [Caenorhabditis elegans]|CTQ86948.1 Uncharacterized protein CELE_Y46H3A.4 [Caenorhabditis elegans]
gene-CELE_F22H10.5	34.53	14.86	1.2101	2.53E-06	3.42E-05	44	28	37	41	20	33	17	19	16	15	17	8	-	-
gene-CELE_T10E10.4	50.87	118.21	-1.2179	2.54E-06	3.43E-05	34	55	40	23	86	61	136	156	133	73	135	98	CAP25621.2	Protein CBG05036 [Caenorhabditis briggsae]
gene-CELE_F58E6.7	2.66	12.7	-2.2315	2.57E-06	3.47E-05	2	1	2	5	3	3	12	20	9	13	10	14	NP_505518.2	Heme Responsive Gene [Caenorhabditis elegans]|CAA94777.2 Heme Responsive Gene [Caenorhabditis elegans]
gene-CELE_T07A5.4	45.51	19.3	1.241	2.80E-06	3.73E-05	40	39	57	41	58	32	9	18	16	19	29	27	-	-
gene-CELE_W08F4.12	24.38	9.4	1.3748	2.81E-06	3.75E-05	24	17	21	29	32	21	15	10	5	10	11	7	NP_493763.1	F-box B protein [Caenorhabditis elegans]|CCD63939.1 F-box B protein [Caenorhabditis elegans]
gene-CELE_C01H6.1	20.42	43.15	-1.0826	3.23E-06	4.27E-05	14	18	24	12	32	20	46	53	38	37	53	39	NP_492035.1	COLlagen [Caenorhabditis elegans]|CAA95780.1 COLlagen [Caenorhabditis elegans]
gene-CELE_F56H6.5	3.39	24.48	-2.8846	3.33E-06	4.37E-05	9	7	0	2	1	0	32	35	14	18	10	41	CAJ77754.1	GDP-mannose 4,6-dehydratase, partial [Caenorhabditis elegans]
gene-CELE_F46F3.3	12.27	32.12	-1.3928	3.38E-06	4.44E-05	8	18	8	10	18	10	30	42	38	16	34	38	NP_001256350.1	Uncharacterized protein CELE_F46F3.3 [Caenorhabditis elegans]|CCG28243.1 Uncharacterized protein CELE_F46F3.3 [Caenorhabditis elegans]
gene-CELE_M199.9	25.76	5.82	2.1446	3.45E-06	4.52E-05	37	18	14	33	7	44	9	5	7	8	1	6	NP_001076698.1	Uncharacterized protein CELE_M199.9 [Caenorhabditis elegans]|CAL49439.1 Uncharacterized protein CELE_M199.9 [Caenorhabditis elegans]
gene-CELE_F59E11.6	9.14	23.4	-1.3543	3.66E-06	4.78E-05	6	8	9	6	13	12	23	31	23	19	20	28	NP_505324.1	Uncharacterized protein CELE_F59E11.6 [Caenorhabditis elegans]|CCD72135.1 Uncharacterized protein CELE_F59E11.6 [Caenorhabditis elegans]
gene-CELE_C18B2.1	5.48	18.8	-1.7892	3.68E-06	4.79E-05	5	8	4	2	6	7	22	30	19	17	9	19	NP_508624.1	Uncharacterized protein CELE_C18B2.1 [Caenorhabditis elegans]|Q18079.1 RecName: Full=Uncharacterized protein C18B2.1|CCD65072.1 Uncharacterized protein CELE_C18B2.1 [Caenorhabditis elegans]
gene-CELE_Y119D3A.2	14.7	2.24	2.6989	4.38E-06	5.56E-05	11	14	24	16	18	3	6	3	1	2	2	0	NP_497376.1	F-box A protein [Caenorhabditis elegans]|CCD73910.1 F-box A protein [Caenorhabditis elegans]
gene-CELE_T05B4.11	3.39	18.76	-2.4691	4.63E-06	5.83E-05	0	1	5	1	11	2	23	32	17	11	19	14	NP_504148.1	PHAryngeal gland Toxin-related [Caenorhabditis elegans]|CCD70836.1 PHAryngeal gland Toxin-related [Caenorhabditis elegans]
gene-CELE_W09C5.4	13.95	39.52	-1.4976	5.15E-06	6.39E-05	6	14	7	10	25	21	29	45	64	25	37	44	NP_493389.1	INSulin related [Caenorhabditis elegans]|CAB63330.1 INSulin related [Caenorhabditis elegans]
gene-CELE_F31F4.15	152.48	306.52	-1.0075	5.58E-06	6.86E-05	101	144	221	99	129	206	265	278	516	210	298	328	NP_001300092.1	F-box A protein [Caenorhabditis elegans]|CTQ86791.1 F-box A protein [Caenorhabditis elegans]
gene-CELE_M03F4.13	18.55	6.17	1.592	5.64E-06	6.91E-05	14	9	24	22	25	16	6	7	6	8	5	6	gene-CELE_M03F4.13	-
gene-CELE_C16C4.15	2.84	12.01	-2.0634	5.77E-06	7.06E-05	2	3	2	6	2	2	15	13	12	10	10	14	NP_494103.1	MATH (meprin-associated Traf homology) domain containing [Caenorhabditis elegans]|CCD64677.1 MATH (meprin-associated Traf homology) domain containing [Caenorhabditis elegans]
gene-CELE_F35E8.11	34	13.93	1.2845	5.80E-06	7.10E-05	29	23	49	30	40	29	13	6	18	15	22	12	NP_506986.1	CaDmium Responsive [Caenorhabditis elegans]|AAG30870.1 cadmium-inducible lysosomal protein CDR-1 [Caenorhabditis elegans]|CAB04302.1 CaDmium Responsive [Caenorhabditis elegans]
gene-CELE_T22G5.6	33.69	10.92	1.6195	5.96E-06	7.26E-05	20	24	44	30	52	29	7	10	26	12	8	5	6C1Z_A	Chain A, Lipid Binding Protein
gene-CELE_R07B5.3	1.19	9.06	-2.9354	5.97E-06	7.28E-05	1	1	0	1	3	1	9	13	10	7	10	7	NP_001256139.1	Serpentine Receptor, class U [Caenorhabditis elegans]|CAA96663.2 Serpentine Receptor, class U [Caenorhabditis elegans]
gene-CELE_Y26D4A.3	4.04	17.5	-2.1096	6.05E-06	7.36E-05	1	4	5	3	6	5	16	27	11	12	33	9	NP_493287.3	Uncharacterized protein CELE_Y26D4A.3 [Caenorhabditis elegans]|CAB54342.3 Uncharacterized protein CELE_Y26D4A.3 [Caenorhabditis elegans]
gene-CELE_F09C6.1	11.42	26.6	-1.2259	6.46E-06	7.78E-05	13	10	6	11	18	9	31	27	25	34	23	24	NP_507266.1	Uncharacterized protein CELE_F09C6.1 [Caenorhabditis elegans]|CAB04067.1 Uncharacterized protein CELE_F09C6.1 [Caenorhabditis elegans]
gene-CELE_T27B7.2	19.82	41.23	-1.0496	6.58E-06	7.92E-05	15	17	9	24	28	25	35	56	40	41	46	36	NP_503628.2	Nuclear Hormone Receptor family [Caenorhabditis elegans]|CCD74243.2 Nuclear Hormone Receptor family [Caenorhabditis elegans]
gene-CELE_T26H5.10	10.78	26.82	-1.3086	6.58E-06	7.92E-05	7	10	6	11	17	13	22	38	21	30	32	22	NP_001041171.1	Uncharacterized protein CELE_T26H5.10 [Caenorhabditis elegans]|CAJ85765.1 Uncharacterized protein CELE_T26H5.10 [Caenorhabditis elegans]
gene-CELE_Y18H1A.8	3.91	13.79	-1.8219	6.91E-06	8.30E-05	4	3	3	3	6	4	15	19	14	14	9	14	NP_490777.2	Uncharacterized protein CELE_Y18H1A.8 [Caenorhabditis elegans]|CCD73409.1 Uncharacterized protein CELE_Y18H1A.8 [Caenorhabditis elegans]
gene-CELE_F26D10.12	48.77	22.82	1.0931	6.99E-06	8.38E-05	56	53	50	41	55	29	20	29	13	28	26	24	NP_001255932.1	C-type LECtin [Caenorhabditis elegans]|CAB02321.1 C-type LECtin [Caenorhabditis elegans]
gene-CELE_T20D4.5	11.61	34.7	-1.576	7.07E-06	8.45E-05	10	17	4	14	5	19	46	37	39	15	30	47	NP_001309474.1	Uncharacterized protein CELE_T20D4.5 [Caenorhabditis elegans]|CCD62935.2 Uncharacterized protein CELE_T20D4.5 [Caenorhabditis elegans]
gene-CELE_R08E5.1	22.76	48.17	-1.0832	7.80E-06	9.23E-05	15	31	24	17	20	27	28	50	72	52	49	46	NP_504044.3	Uncharacterized protein CELE_R08E5.1 [Caenorhabditis elegans]|CCD73280.2 Uncharacterized protein CELE_R08E5.1 [Caenorhabditis elegans]
gene-CELE_F46C8.2	31.86	63.94	-1.0077	7.98E-06	9.41E-05	23	30	35	20	50	29	55	81	75	43	70	70	NP_509276.1	COLlagen [Caenorhabditis elegans]|CCD71292.1 COLlagen [Caenorhabditis elegans]
gene-CELE_K09H11.4	18.23	37.07	-1.0192	8.06E-06	9.50E-05	8	24	15	19	23	19	37	46	31	36	38	40	NP_504504.1	Uncharacterized protein CELE_K09H11.4 [Caenorhabditis elegans]|CCD67875.1 Uncharacterized protein CELE_K09H11.4 [Caenorhabditis elegans]
gene-CELE_Y14H12A.2	5.63	20.03	-1.8352	8.44E-06	9.89E-05	6	11	1	7	3	5	18	15	22	11	27	30	NP_001022410.2	Uncharacterized protein CELE_Y14H12A.2 [Caenorhabditis elegans]|CCD72755.1 Uncharacterized protein CELE_Y14H12A.2 [Caenorhabditis elegans]
gene-CELE_CD4.19	11.69	1.93	2.5821	8.76E-06	0.00010226	13	7	16	8	19	5	2	2	4	2	0	2	gene-CELE_CD4.19	-
gene-CELE_F17A9.7	13.47	2.14	2.6616	9.51E-06	0.00011018	18	8	22	9	16	5	0	3	0	4	4	2	gene-CELE_F17A9.7	-
gene-CELE_B0244.4	7.55	25	-1.7201	9.56E-06	0.00011052	6	12	2	8	2	15	23	34	25	13	32	27	NP_001254931.1	Putative G-protein coupled receptor B0244.4 [Caenorhabditis elegans]|Q09964.3 RecName: Full=Putative G-protein coupled receptor B0244.4|CCD61501.1 Putative G-protein coupled receptor B0244.4 [Caenorhabditis elegans]
gene-CELE_F11G11.1gst-8 £¨¹Èë×¸ÊëÄS-×ªÒÆÃ¸£©	21.99	8.91	1.3036	9.62E-06	0.00011114	18	19	19	20	28	26	14	5	10	10	6	10	NP_494884.1	Probable glutathione S-transferase 8 [Caenorhabditis elegans]|P91254.1 RecName: Full=Probable glutathione S-transferase 8; AltName: Full=GST class-sigma|CCD69254.1 Probable glutathione S-transferase 8 [Caenorhabditis elegans]
gene-CELE_C47E12.6	65.6	138.76	-1.0814	9.78E-06	0.00011294	47	98	44	39	65	93	136	211	128	94	123	162	NP_501799.4	MAM (Meprin, A5-protein, PTPmu) domain protein [Caenorhabditis elegans]|CAD56234.3 MAM (Meprin, A5-protein, PTPmu) domain protein [Caenorhabditis elegans]
gene-CELE_F52F10.2	75.22	163.7	-1.1235	9.82E-06	0.00011323	62	82	50	34	139	73	167	228	144	149	177	144	NP_503443.1	Uncharacterized protein CELE_F52F10.2 [Caenorhabditis elegans]|CCD69591.1 Uncharacterized protein CELE_F52F10.2 [Caenorhabditis elegans]
gene-CELE_T16G1.4	170.73	57.23	1.5777	1.05E-05	0.00011998	143	174	50	292	103	263	60	57	68	37	68	63	NP_506236.2	Uncharacterized protein CELE_T16G1.4 [Caenorhabditis elegans]|CAB04728.2 Uncharacterized protein CELE_T16G1.4 [Caenorhabditis elegans]
gene-CELE_F28F9.4	5	17.15	-1.7639	1.13E-05	0.00012866	2	7	2	10	5	4	20	25	21	10	12	18	NP_500425.2	Amino Acid Transporter [Caenorhabditis elegans]|CCD70188.1 Amino Acid Transporter [Caenorhabditis elegans]
gene-CELE_F32D8.3	15.14	34.71	-1.1999	1.17E-05	0.00013221	14	14	15	10	18	18	39	61	27	27	29	31	NP_505772.1	Uncharacterized protein CELE_F32D8.3 [Caenorhabditis elegans]|CAA98455.1 Uncharacterized protein CELE_F32D8.3 [Caenorhabditis elegans]
gene-CELE_R03G5.3	2.48	11.54	-2.1906	1.18E-05	0.00013342	2	1	0	3	3	6	12	9	13	8	13	16	-	-
gene-CELE_T19C9.5	19.61	4.98	1.9672	1.19E-05	0.00013418	9	18	31	10	32	15	7	4	7	7	5	1	NP_507363.1	Serpentine Receptor, class H [Caenorhabditis elegans]|CAB07487.1 Serpentine Receptor, class H [Caenorhabditis elegans]
gene-CELE_R09D1.7	7.34	19.58	-1.4017	1.28E-05	0.00014327	5	5	6	8	6	14	24	14	24	22	20	17	-	-
gene-CELE_C38C6.6	736.04	1474.76	-1.0028	1.38E-05	0.00015347	579	852	783	401	982	710	1728	2036	1334	1092	1559	1351	NP_497039.1	Uncharacterized protein CELE_C38C6.6 [Caenorhabditis elegans]|CAB07566.1 Uncharacterized protein CELE_C38C6.6 [Caenorhabditis elegans]
gene-CELE_C34E11.20	8.15	0.98	3.0644	1.41E-05	0.00015681	6	8	7	8	13	6	2	0	1	1	0	2	gene-CELE_C34E11.20	-
gene-CELE_T25G12.13	25.44	7.5	1.764	1.57E-05	0.00017209	18	13	49	17	38	14	6	9	6	11	6	8	NP_001257285.1	Uncharacterized protein CELE_T25G12.13 [Caenorhabditis elegans]|CCE67220.1 Uncharacterized protein CELE_T25G12.13 [Caenorhabditis elegans]
gene-CELE_T01B10.5	27.28	54.76	-1.0012	1.63E-05	0.00017759	24	34	12	31	19	42	66	62	39	58	56	56	NP_509440.2	Uncharacterized protein CELE_T01B10.5 [Caenorhabditis elegans]|CCD69599.1 Uncharacterized protein CELE_T01B10.5 [Caenorhabditis elegans]
gene-CELE_W08G11.1	12.24	32.85	-1.4346	1.79E-05	0.00019341	11	15	9	3	24	9	34	43	27	24	34	40	-	hypothetical protein W08G11.1 - Caenorhabditis elegans
gene-CELE_ZK488.5	0.18	5.05	-4.2697	1.97E-05	0.00021077	0	1	0	0	0	0	4	10	4	5	2	6	NP_503257.1	Uncharacterized protein CELE_ZK488.5 [Caenorhabditis elegans]|CCD71524.1 Uncharacterized protein CELE_ZK488.5 [Caenorhabditis elegans]
gene-CELE_Y45F10B.15	5.07	15.31	-1.5892	2.07E-05	0.00021967	5	7	3	6	2	7	16	16	10	16	18	18	-	-
gene-CELE_F11E6.11	31.07	64.71	-1.0598	2.18E-05	0.00023085	45	25	10	30	29	44	67	80	57	62	80	53	NP_001023128.1	Uncharacterized protein CELE_F11E6.11 [Caenorhabditis elegans]|CAH60760.1 Uncharacterized protein CELE_F11E6.11 [Caenorhabditis elegans]
gene-CELE_K08C7.5	7.96	25.36	-1.6734	2.22E-05	0.00023417	9	8	9	13	2	6	47	36	19	12	19	24	NP_501972.1	Dimethylaniline monooxygenase [N-oxide-forming] [Caenorhabditis elegans]|CAA94290.1 Dimethylaniline monooxygenase [N-oxide-forming] [Caenorhabditis elegans]|CAE46541.1 flavin monooxygenase [Caenorhabditis elegans]
gene-CELE_F01F1.14	54.87	27.03	1.0249	2.23E-05	0.00023464	54	42	46	74	57	52	21	25	25	53	18	24	NP_498276.1	Uncharacterized protein CELE_F01F1.14 [Caenorhabditis elegans]|CCD65999.1 Uncharacterized protein CELE_F01F1.14 [Caenorhabditis elegans]
gene-CELE_C09D1.2	17.95	36.18	-1.003	2.24E-05	0.00023601	14	17	16	20	10	30	33	39	45	27	38	41	NP_001293152.1	C-type LECtin [Caenorhabditis elegans]|CCD63871.2 C-type LECtin [Caenorhabditis elegans]
gene-CELE_C10A4.2	9.96	24.09	-1.2573	2.29E-05	0.00024086	5	5	8	11	12	19	27	25	33	20	22	22	NP_509253.2	Uncharacterized protein CELE_C10A4.2 [Caenorhabditis elegans]|CCD62394.2 Uncharacterized protein CELE_C10A4.2 [Caenorhabditis elegans]
gene-CELE_D2024.4	21.52	52.06	-1.2813	2.35E-05	0.00024626	22	26	15	6	36	20	56	68	44	52	35	65	NP_001122766.1	Uncharacterized protein CELE_D2024.4 [Caenorhabditis elegans]|CCD63364.1 Uncharacterized protein CELE_D2024.4 [Caenorhabditis elegans]
gene-CELE_F58H7.7	4.73	0.16	4.2433	2.55E-05	0.00026552	3	5	7	8	3	2	0	0	0	1	0	0	NP_001122760.1	F-box C protein [Caenorhabditis elegans]|NP_001122762.1 F-box C protein [Caenorhabditis elegans]|NP_001122763.1 F-box C protein [Caenorhabditis elegans]|NP_001255228.2 F-box C protein [Caenorhabditis elegans]|CCD67278.1 F-box C protein [Caenorhabditis elegans]|CCD67280.1 F-box C protein [Caenorhabditis elegans]|CCD67282.1 F-box C protein [Caenorhabditis elegans]|CEN12622.1 F-box C protein [Caenor…
gene-CELE_Y22D7AL.14	33.02	71.87	-1.1238	2.67E-05	0.00027687	17	57	22	16	38	44	71	67	76	64	95	70	NP_497437.2	CHiTinase [Caenorhabditis elegans]|CCD73759.1 CHiTinase [Caenorhabditis elegans]
gene-CELE_C01G12.2	10.38	28.68	-1.4698	2.76E-05	0.00028605	8	13	4	4	17	15	41	42	19	28	23	24	NP_497029.2	Nematode Specific Peptide family, group B [Caenorhabditis elegans]|CAB03813.2 Nematode Specific Peptide family, group B [Caenorhabditis elegans]
gene-CELE_C39B5.14	39.79	13.81	1.5243	2.90E-05	0.00029827	60	60	14	50	18	30	17	13	11	13	15	16	NP_001254854.1	Uncharacterized protein CELE_C39B5.14 [Caenorhabditis elegans]|CCD67058.1 Uncharacterized protein CELE_C39B5.14 [Caenorhabditis elegans]
gene-CELE_F01G10.6	18.19	37.97	-1.0707	2.91E-05	0.00029931	15	20	19	11	31	10	42	45	40	33	32	42	NP_501872.1	Uncharacterized protein CELE_F01G10.6 [Caenorhabditis elegans]|CAB02894.1 Uncharacterized protein CELE_F01G10.6 [Caenorhabditis elegans]
gene-CELE_M199.4	326.77	140.38	1.2186	3.10E-05	0.00031725	438	344	233	348	149	409	217	150	156	116	80	149	NP_502826.1	C-type LECtin [Caenorhabditis elegans]|CAB70254.1 C-type LECtin [Caenorhabditis elegans]
gene-CELE_F57C12.3	6.76	19.98	-1.5817	3.23E-05	0.00032842	9	9	5	2	9	5	24	32	12	23	14	18	NP_508119.2	Helix Loop Helix [Caenorhabditis elegans]|CCD69447.1 Helix Loop Helix [Caenorhabditis elegans]
gene-CELE_T10D4.13	13.04	2.12	2.6314	3.38E-05	0.00034246	12	8	5	25	4	25	2	0	1	5	3	2	NP_001022339.1	INSulin related [Caenorhabditis elegans]|CCD73604.1 INSulin related [Caenorhabditis elegans]
gene-CELE_F46C5.1	69.79	204.78	-1.5506	3.48E-05	0.00035102	29	73	32	149	57	82	309	272	157	236	128	163	NP_495879.1	Uncharacterized protein CELE_F46C5.1 [Caenorhabditis elegans]|P52880.1 RecName: Full=Uncharacterized protein F46C5.1|CAA91048.1 Uncharacterized protein CELE_F46C5.1 [Caenorhabditis elegans]
gene-CELE_W03F11.2	32.76	15.49	1.0753	3.51E-05	0.00035334	23	30	43	29	38	30	28	11	14	15	17	11	NP_001293327.1	Receptor-type guanylate cyclase gcy-17 [Caenorhabditis elegans]|X5M8U1.1 RecName: Full=Receptor-type guanylate cyclase gcy-17; Flags: Precursor|CDO41084.1 Receptor-type guanylate cyclase gcy-17 [Caenorhabditis elegans]
gene-CELE_F14H8.8	14.79	5.32	1.4653	3.81E-05	0.00037946	16	13	15	14	13	16	9	5	6	6	3	4	NP_001122919.1	Uncharacterized protein CELE_F14H8.8 [Caenorhabditis elegans]|CAQ16137.1 Uncharacterized protein CELE_F14H8.8 [Caenorhabditis elegans]
gene-CELE_F46F5.6	14.28	29.03	-1.0232	4.10E-05	0.00040379	11	19	12	15	15	12	26	26	24	32	31	39	NP_493819.1	MS Related Protein [Caenorhabditis elegans]|CCD70099.1 MS Related Protein [Caenorhabditis elegans]
gene-CELE_F41C6.4	12.13	26.49	-1.1209	4.15E-05	0.00040899	13	8	7	11	13	20	26	29	20	29	35	24	NP_001129930.1	Uncharacterized protein CELE_F41C6.4 [Caenorhabditis elegans]|CCD67902.1 Uncharacterized protein CELE_F41C6.4 [Caenorhabditis elegans]
gene-CELE_W07B8.4	4.52	14.42	-1.6631	4.49E-05	0.00043873	6	2	0	6	5	8	15	19	16	16	10	13	NP_503382.1	Uncharacterized protein CELE_W07B8.4 [Caenorhabditis elegans]|CCD74288.1 Uncharacterized protein CELE_W07B8.4 [Caenorhabditis elegans]
gene-CELE_AC3.6	29.23	14.41	1.0164	4.49E-05	0.00043897	29	23	26	23	38	33	16	10	20	11	16	16	NP_505670.1	COLlagen [Caenorhabditis elegans]|CAA94869.1 COLlagen [Caenorhabditis elegans]
gene-CELE_K06H6.1	4.55	25.7	-2.5134	4.61E-05	0.00044869	4	14	4	1	0	3	26	41	31	10	7	43	NP_503255.1	Uncharacterized protein CELE_K06H6.1 [Caenorhabditis elegans]|CCD64472.1 Uncharacterized protein CELE_K06H6.1 [Caenorhabditis elegans]
gene-CELE_ZK1251.11INS-8±àÂëÒÈµºËØÑùëÄ¡£	0.18	4.9	-4.2252	4.63E-05	0.00045043	1	0	0	0	0	0	1	7	6	8	2	6	NP_001255416.1	INSulin related [Caenorhabditis elegans]|CAE18046.2 INSulin related [Caenorhabditis elegans]
gene-CELE_C09B8.4	795.14	218.54	1.8632	4.65E-05	0.00045191	327	570	1590	519	915	770	159	76	388	290	303	137	NP_509006.2	Uncharacterized protein CELE_C09B8.4 [Caenorhabditis elegans]|CCD63799.1 Uncharacterized protein CELE_C09B8.4 [Caenorhabditis elegans]
gene-CELE_C24G7.2	17.27	35.26	-1.0384	4.92E-05	0.00047522	17	20	17	10	18	19	38	33	45	20	50	32	NP_491295.2	Uncharacterized protein CELE_C24G7.2 [Caenorhabditis elegans]|CCD63873.1 Uncharacterized protein CELE_C24G7.2 [Caenorhabditis elegans]
gene-CELE_K07C6.2	7.76	37.01	-2.2439	5.00E-05	0.00048118	1	10	4	3	4	25	32	19	49	69	49	11	NP_504095.1	CYtochrome P450 family [Caenorhabditis elegans]|CCD72731.1 CYtochrome P450 family [Caenorhabditis elegans]
gene-CELE_F46C5.3	16.17	39.76	-1.2958	5.12E-05	0.00049061	10	19	9	24	22	12	54	73	31	29	34	25	NP_495880.1	Zinc metalloproteinase nas-25 [Caenorhabditis elegans]|Q20459.3 RecName: Full=Zinc metalloproteinase nas-25; AltName: Full=Nematode astacin 25; Flags: Precursor|CAA91045.3 Zinc metalloproteinase nas-25 [Caenorhabditis elegans]
gene-CELE_Y39G8B.7	11.2	24.93	-1.1575	5.41E-05	0.00051586	14	7	5	10	16	14	26	30	32	17	24	25	NP_496930.1	Uncharacterized protein CELE_Y39G8B.7 [Caenorhabditis elegans]|CAB60339.1 Uncharacterized protein CELE_Y39G8B.7 [Caenorhabditis elegans]
gene-CELE_F54D1.3	15.24	31.3	-1.0376	5.46E-05	0.00051949	11	14	12	13	24	16	44	21	32	28	31	37	NP_502115.1	COLlagen [Caenorhabditis elegans]|NP_502116.2 COLlagen [Caenorhabditis elegans]|CAB00860.2 COLlagen [Caenorhabditis elegans]|CAB00858.3 COLlagen [Caenorhabditis elegans]
gene-CELE_F55G11.7	2.53	10.57	-2.056	6.06E-05	0.00056955	1	2	4	1	3	4	6	9	15	7	14	14	NP_502480.1	Uncharacterized protein CELE_F55G11.7 [Caenorhabditis elegans]|CAB05221.1 Uncharacterized protein CELE_F55G11.7 [Caenorhabditis elegans]
gene-CELE_W08E12.5	3.55	12.65	-1.8313	6.11E-05	0.00057323	0	6	3	0	5	7	12	14	14	11	15	12	NP_500314.1	Uncharacterized protein CELE_W08E12.4 [Caenorhabditis elegans]|NP_500313.1 Uncharacterized protein CELE_W08E12.5 [Caenorhabditis elegans]|CCD74012.1 Uncharacterized protein CELE_W08E12.4 [Caenorhabditis elegans]|CCD74013.1 Uncharacterized protein CELE_W08E12.5 [Caenorhabditis elegans]
gene-CELE_ZK550.2	100.02	268.2	-1.4229	6.28E-05	0.00058833	108	115	42	106	56	166	406	317	342	129	181	286	NP_503058.1	Uncharacterized protein CELE_ZK550.2 [Caenorhabditis elegans]|CAB05312.1 Uncharacterized protein CELE_ZK550.2 [Caenorhabditis elegans]
gene-CELE_F15B9.9	10.42	27.16	-1.3772	6.43E-05	0.00060092	4	11	8	4	15	20	25	35	41	25	19	23	NP_001023803.1	Delta-like protein [Caenorhabditis elegans]|CAD91627.1 Delta-like protein [Caenorhabditis elegans]
gene-CELE_Y46G5A.36	15.16	34.44	-1.1923	6.73E-05	0.00062578	17	20	13	12	19	7	25	47	22	30	44	43	NP_001254357.1	Uncharacterized protein CELE_Y46G5A.36 [Caenorhabditis elegans]|CAE18013.1 Uncharacterized protein CELE_Y46G5A.36 [Caenorhabditis elegans]
gene-CELE_ZK105.13	23.57	51.14	-1.1181	6.82E-05	0.00063316	26	32	10	33	15	23	70	73	30	47	45	50	NP_001294737.1	Uncharacterized protein CELE_ZK105.13 [Caenorhabditis elegans]|CCU83338.1 Uncharacterized protein CELE_ZK105.13 [Caenorhabditis elegans]
gene-CELE_Y113G7B.2	16.44	6.5	1.3399	7.13E-05	0.00065855	17	16	16	15	10	23	7	8	5	5	8	7	NP_507894.1	Serpentine Receptor, class H [Caenorhabditis elegans]|CAB54325.1 Serpentine Receptor, class H [Caenorhabditis elegans]
gene-CELE_T06E4.9	26.87	59.34	-1.1476	7.17E-05	0.00066209	18	34	25	12	45	23	69	44	95	50	42	67	NP_505481.2	Uncharacterized protein CELE_T06E4.9 [Caenorhabditis elegans]|CAA94795.3 Uncharacterized protein CELE_T06E4.9 [Caenorhabditis elegans]
gene-CELE_E01G6.1	110.7	278.97	-1.3338	7.85E-05	0.00071468	61	115	102	42	212	118	319	359	273	202	293	275	NP_510044.2	Uncharacterized protein CELE_E01G6.1 [Caenorhabditis elegans]|CAA93531.2 Uncharacterized protein CELE_E01G6.1 [Caenorhabditis elegans]
gene-CELE_F49A5.6	2.52	10.06	-1.9879	7.99E-05	0.00072579	1	2	3	5	4	0	12	13	7	9	12	9	NP_507263.1	THaumatiN family [Caenorhabditis elegans]|CAB04418.1 THaumatiN family [Caenorhabditis elegans]
gene-CELE_C30E1.6	2.54	12.09	-2.2537	8.19E-05	0.0007417	3	2	3	4	1	2	11	13	16	21	13	1	-	-
gene-CELE_C13D9.2	2.22	9.4	-2.0907	8.26E-05	0.00074731	2	2	2	1	4	2	9	13	9	14	8	5	-	-
gene-CELE_F48C1.9	18.72	76.12	-2.0209	8.30E-05	0.00075069	6	5	19	20	42	20	39	77	79	130	112	32	NP_740849.1	Uncharacterized protein CELE_F48C1.9 [Caenorhabditis elegans]|CCD62475.1 Uncharacterized protein CELE_F48C1.9 [Caenorhabditis elegans]
gene-CELE_C33H5.1	21.78	4.57	2.2574	8.72E-05	0.0007849	22	28	3	27	7	43	4	3	3	1	10	7	NP_501295.3	Uncharacterized protein CELE_C33H5.1 [Caenorhabditis elegans]|CCD66585.1 Uncharacterized protein CELE_C33H5.1 [Caenorhabditis elegans]
gene-CELE_C14C6.3	1.51	8.13	-2.4158	8.75E-05	0.00078687	1	2	1	2	1	2	9	12	7	9	3	10	NP_503240.2	Uncharacterized protein CELE_C14C6.3 [Caenorhabditis elegans]|CCD64460.1 Uncharacterized protein CELE_C14C6.3 [Caenorhabditis elegans]
gene-CELE_R07B1.13	23.31	47.72	-1.0359	8.81E-05	0.00079173	17	28	15	13	36	28	53	70	43	32	43	53	NP_001129933.1	Uncharacterized protein CELE_R07B1.13 [Caenorhabditis elegans]|CAR64674.1 Uncharacterized protein CELE_R07B1.13 [Caenorhabditis elegans]
gene-CELE_F15B9.6	673.37	318.69	1.0793	9.04E-05	0.00080873	645	585	777	583	872	483	304	286	157	537	391	280	NP_506255.2	Uncharacterized protein CELE_F15B9.6 [Caenorhabditis elegans]|CAB01424.2 Uncharacterized protein CELE_F15B9.6 [Caenorhabditis elegans]
gene-CELE_C23H5.3	18.59	38.66	-1.05	9.29E-05	0.00082552	7	27	12	23	15	27	35	39	60	32	36	37	NP_500165.1	X-BoX promoter element regulated [Caenorhabditis elegans]|CCD65344.1 X-BoX promoter element regulated [Caenorhabditis elegans]
gene-CELE_F09C6.2	7.38	18.77	-1.36	9.50E-05	0.00084224	6	13	5	3	8	8	22	22	17	15	27	13	NP_507267.2	F-box A protein [Caenorhabditis elegans]|CAB04070.2 F-box A protein [Caenorhabditis elegans]
gene-CELE_T21B4.4	23.92	11.36	1.0738	9.53E-05	0.00084481	18	22	21	23	37	20	12	13	12	10	10	13	NP_001040809.1	ADenOsine Receptor homolog [Caenorhabditis elegans]|CAJ85775.1 ADenOsine Receptor homolog [Caenorhabditis elegans]
gene-CELE_F49H6.1	0	3.25	-4.117	9.82E-05	0.00086694	0	0	0	0	0	0	2	3	5	2	3	5	NP_001343585.1	C-type LECtin [Caenorhabditis elegans]|CAB04446.3 C-type LECtin [Caenorhabditis elegans]
gene-CELE_R07A4.4	5.5	16.36	-1.5856	9.85E-05	0.00086893	4	8	5	2	9	4	13	30	19	11	14	14	NP_509797.4	Uncharacterized protein CELE_R07A4.4 [Caenorhabditis elegans]|CAA91764.4 Uncharacterized protein CELE_R07A4.4 [Caenorhabditis elegans]
gene-CELE_T20F7.3	10.88	23.64	-1.105	9.85E-05	0.00086893	8	8	9	14	10	16	22	22	23	19	23	36	NP_510724.1	Kinase [Caenorhabditis elegans]|CCD71064.1 Kinase [Caenorhabditis elegans]
gene-CELE_ZK1240.5	9.75	21.07	-1.1044	0.00010675	0.00093257	5	11	8	11	11	12	17	20	27	22	26	18	NP_494237.2	Uncharacterized protein CELE_ZK1240.5 [Caenorhabditis elegans]|CCD61650.1 Uncharacterized protein CELE_ZK1240.5 [Caenorhabditis elegans]
gene-CELE_W08E12.4	17.29	43.75	-1.3388	0.00011072	0.00096411	8	18	7	8	41	20	44	51	38	41	44	51	NP_500314.1	Uncharacterized protein CELE_W08E12.4 [Caenorhabditis elegans]|NP_500313.1 Uncharacterized protein CELE_W08E12.5 [Caenorhabditis elegans]|CCD74012.1 Uncharacterized protein CELE_W08E12.4 [Caenorhabditis elegans]|CCD74013.1 Uncharacterized protein CELE_W08E12.5 [Caenorhabditis elegans]
gene-CELE_Y46G5A.38	2.57	10.19	-2.0015	0.00011173	0.00097225	5	1	0	2	4	3	8	16	13	8	11	7	NP_001263680.1	Uncharacterized protein CELE_Y46G5A.38 [Caenorhabditis elegans]|CCE72293.1 Uncharacterized protein CELE_Y46G5A.38 [Caenorhabditis elegans]
gene-CELE_F59E11.3	9.03	19.91	-1.1483	0.00011867	0.0010229	10	11	6	11	8	7	25	23	24	15	15	21	-	-
gene-CELE_H23N18.6	9.73	20.79	-1.1023	0.00012313	0.0010556	9	13	7	8	11	9	17	25	20	26	22	18	NP_001033493.1	Uncharacterized protein CELE_H23N18.6 [Caenorhabditis elegans]|CCD62611.1 Uncharacterized protein CELE_H23N18.6 [Caenorhabditis elegans]
gene-CELE_C17C3.4	3.97	13.47	-1.7795	0.00013035	0.0011098	6	3	1	0	8	5	13	22	11	13	13	11	NP_495071.1	B-chain-like peptide [Caenorhabditis elegans]|Q18060.1 RecName: Full=Probable insulin-like peptide gamma-type 1; AltName: Full=Ceinsulin-3; Contains: RecName: Full=B-chain-like peptide; Contains: RecName: Full=A-chain-like peptide; Flags: Precursor|BAA84470.1 ceinsulin-3 [Caenorhabditis elegans]|CCD64836.1 B-chain-like peptide [Caenorhabditis elegans]
gene-CELE_C06E4.6	21.94	8.75	1.3196	0.00013072	0.0011122	17	24	35	12	23	17	14	8	7	11	5	9	PIC33970.1	hypothetical protein B9Z55_013761 [Caenorhabditis nigoni]
gene-CELE_Y46C8AL.4	52.83	23.56	1.1678	0.0001349	0.0011421	52	58	19	93	33	60	29	33	17	18	21	27	NP_500440.2	C-type LECtin [Caenorhabditis elegans]|CCD71966.1 C-type LECtin [Caenorhabditis elegans]
gene-CELE_F40D4.12	4.48	13.75	-1.6357	0.00013549	0.0011462	4	6	5	2	6	3	9	14	25	8	14	15	NP_507340.1	Uncharacterized protein CELE_F40D4.12 [Caenorhabditis elegans]|CAB04362.1 Uncharacterized protein CELE_F40D4.12 [Caenorhabditis elegans]
gene-CELE_T20D4.13	8.96	20.8	-1.2124	0.0001416	0.0011915	8	12	4	10	7	12	28	27	13	22	16	22	-	-
gene-CELE_ZK84.7	3.04	17.25	-2.5017	0.00014259	0.001199	5	4	0	7	0	2	26	35	7	6	7	25	NP_001022529.2	INSulin related [Caenorhabditis elegans]|CCD73330.2 INSulin related [Caenorhabditis elegans]
gene-CELE_C01G12.6	17.08	38.71	-1.1799	0.00014283	0.0012006	12	18	8	11	27	25	40	57	48	19	33	42	NP_497032.1	Nematode Specific Peptide family, group B [Caenorhabditis elegans]|CAB03816.1 Nematode Specific Peptide family, group B [Caenorhabditis elegans]
gene-CELE_Y46C8AL.3	101.61	17.66	2.5231	0.00014447	0.0012118	114	130	14	192	17	140	43	9	23	11	7	17	NP_500439.2	C-type LECtin [Caenorhabditis elegans]|CCD71965.1 C-type LECtin [Caenorhabditis elegans]
gene-CELE_F33H12.7	47.35	149.17	-1.6562	0.0001459	0.0012221	34	32	51	21	107	32	130	162	66	255	183	119	NP_001122610.1	Uncharacterized protein CELE_F33H12.7 [Caenorhabditis elegans]|CCD68473.1 Uncharacterized protein CELE_F33H12.7 [Caenorhabditis elegans]
gene-CELE_F58F9.8	14.06	5.52	1.3499	0.00014635	0.0012246	11	13	13	16	19	11	5	6	6	6	5	6	NP_001023243.1	Uncharacterized protein CELE_F58F9.8 [Caenorhabditis elegans]|CCD67636.1 Uncharacterized protein CELE_F58F9.8 [Caenorhabditis elegans]
gene-CELE_C01G12.10	18.91	42.89	-1.1839	0.00014905	0.001245	12	29	7	12	31	20	51	40	46	27	40	60	NP_001021903.1	Nematode Specific Peptide family, group B [Caenorhabditis elegans]|CAE17711.1 Nematode Specific Peptide family, group B [Caenorhabditis elegans]
gene-CELE_C54D10.12	18.93	38.28	-1.0143	0.00015059	0.0012566	13	19	13	21	29	17	32	44	33	41	62	24	-	-
gene-CELE_Y43F8B.12	5.48	14.25	-1.3911	0.00016643	0.0013762	5	9	3	3	6	6	15	19	17	13	11	13	NP_507787.2	Uncharacterized protein CELE_Y43F8B.12 [Caenorhabditis elegans]|CAA21517.2 Uncharacterized protein CELE_Y43F8B.12 [Caenorhabditis elegans]
gene-CELE_F09C6.12	13.91	28.96	-1.0669	0.0001701	0.0014021	13	15	14	8	22	9	27	39	19	32	34	27	NP_001023776.1	Uncharacterized protein CELE_F09C6.12 [Caenorhabditis elegans]|CAI79123.1 Uncharacterized protein CELE_F09C6.12 [Caenorhabditis elegans]
gene-CELE_ZK262.2	18.14	37.97	-1.0671	0.00017941	0.0014712	9	17	21	9	29	22	45	35	45	50	39	21	NP_507602.1	Uncharacterized protein CELE_ZK262.2 [Caenorhabditis elegans]|CAB16547.1 Uncharacterized protein CELE_ZK262.2 [Caenorhabditis elegans]
gene-CELE_W06G6.17	8.68	25.25	-1.5444	0.00018523	0.0015085	11	8	8	9	5	10	48	37	16	23	6	26	NP_001129912.1	Uncharacterized protein CELE_W06G6.17 [Caenorhabditis elegans]|CAR31503.1 Uncharacterized protein CELE_W06G6.17 [Caenorhabditis elegans]
gene-CELE_R08A2.4	0.83	6.47	-2.9406	0.0001858	0.0015126	0	0	1	2	2	0	8	11	7	4	4	6	NP_506633.2	F-box A protein [Caenorhabditis elegans]|CAB57905.2 F-box A protein [Caenorhabditis elegans]
gene-CELE_F20E11.17	1.88	8.57	-2.2005	0.00019242	0.0015596	3	1	1	1	2	3	11	16	6	7	9	4	NP_001122925.2	Uncharacterized protein CELE_F20E11.17 [Caenorhabditis elegans]|CAP09179.2 Uncharacterized protein CELE_F20E11.17 [Caenorhabditis elegans]
gene-CELE_F58F9.6	19.3	3.65	2.4143	0.00019433	0.0015729	20	16	16	35	22	5	0	1	1	12	1	7	NP_500942.1	Uncharacterized protein CELE_F58F9.6 [Caenorhabditis elegans]|CCD67634.1 Uncharacterized protein CELE_F58F9.6 [Caenorhabditis elegans]
gene-CELE_T27E4.3HSP-16.48 £¨ÈÈÐÝ¿Ëµ°°×£©	2708.88	1252.96	1.1123	0.00019704	0.0015916	3254	2283	2854	2284	3055	2097	1416	1215	643	2312	1184	931	AAA28067.1	heat shock protein 16-48a [Caenorhabditis elegans]
gene-CELE_C14C6.7	1.07	9.59	-3.2142	0.00021136	0.0016872	4	0	0	1	1	0	13	13	8	13	0	12	-	-
gene-CELE_T23G4.4	6.08	16.25	-1.4145	0.00021584	0.001716	5	5	3	6	10	7	18	28	13	11	11	19	NP_502643.1	O-ACyltransferase homolog [Caenorhabditis elegans]|CAB05286.1 O-ACyltransferase homolog [Caenorhabditis elegans]
gene-CELE_C35A5.10	26.23	53.25	-1.0238	0.00026497	0.0020484	17	23	27	10	48	29	73	57	40	46	52	60	NP_001023700.1	Uncharacterized protein CELE_C35A5.10 [Caenorhabditis elegans]|Q5FC62.1 RecName: Full=Uncharacterized protein C35A5.10|CAI46563.1 Uncharacterized protein CELE_C35A5.10 [Caenorhabditis elegans]
gene-CELE_Y51A2A.1	1.53	9.4	-2.6228	0.00027733	0.0021287	0	2	3	1	2	1	14	24	3	5	4	8	NP_507577.4	C-type LECtin [Caenorhabditis elegans]|CAA21600.4 C-type LECtin [Caenorhabditis elegans]
gene-CELE_R04D3.1	15.59	6.52	1.2623	0.00030594	0.0023191	15	16	11	21	17	12	9	5	4	4	8	10	NP_510207.1	CYtochrome P450 family [Caenorhabditis elegans]|CAA94168.1 CYtochrome P450 family [Caenorhabditis elegans]
gene-CELE_T22B2.6	13.7	30.79	-1.1749	0.00030672	0.0023228	6	20	12	7	27	8	28	39	35	27	35	26	NP_508677.2	Uncharacterized protein CELE_T22B2.6 [Caenorhabditis elegans]|CCD71428.1 Uncharacterized protein CELE_T22B2.6 [Caenorhabditis elegans]
gene-CELE_F31A9.4	33.24	14.75	1.1677	0.00032389	0.0024258	54	18	38	42	25	17	15	17	14	21	14	10	-	-
gene-CELE_F28D1.3	149.77	55.27	1.4384	0.00033962	0.0025292	193	192	36	212	78	173	57	88	39	43	55	58	NP_502360.1	THaumatiN family [Caenorhabditis elegans]|CAA94598.1 THaumatiN family [Caenorhabditis elegans]
gene-CELE_B0399.2	17.12	38.38	-1.1701	0.00034985	0.0025973	12	25	12	12	28	11	37	68	41	19	38	34	NP_507799.3	O-ACyltransferase homolog [Caenorhabditis elegans]|CAB03808.3 O-ACyltransferase homolog [Caenorhabditis elegans]
gene-CELE_C17A2.1	34.72	13.63	1.3481	0.0003524	0.0026129	54	38	9	40	18	45	16	8	18	16	9	17	NP_494672.2	Nuclear Hormone Receptor family [Caenorhabditis elegans]|CCD64790.1 Nuclear Hormone Receptor family [Caenorhabditis elegans]
gene-CELE_R09E10.13	139.43	50.14	1.4762	0.00036135	0.0026691	176	107	148	127	191	63	46	57	15	87	32	69	NP_001255479.1	Uncharacterized protein CELE_R09E10.13 [Caenorhabditis elegans]|CAZ65514.1 Uncharacterized protein CELE_R09E10.13 [Caenorhabditis elegans]
gene-CELE_F47B8.5	10.36	20.72	-1.0043	0.00037477	0.0027547	7	11	9	10	16	8	22	25	22	19	24	16	NP_001256582.1	Uncharacterized protein CELE_F47B8.5 [Caenorhabditis elegans]|CCF23341.1 Uncharacterized protein CELE_F47B8.5 [Caenorhabditis elegans]
gene-CELE_C50D2.1	51.9	108.51	-1.0661	0.00039169	0.0028623	45	60	32	27	97	42	103	178	76	70	140	101	NP_493663.1	Uncharacterized protein CELE_C50D2.1 [Caenorhabditis elegans]|CCD65333.1 Uncharacterized protein CELE_C50D2.1 [Caenorhabditis elegans]
gene-CELE_Y19D10A.9	3253.34	667.63	2.2848	0.00039844	0.0029054	2768	2650	3029	2602	4385	3755	1850	207	126	166	1538	268	NP_503676.1	Uncharacterized protein CELE_F56A4.2 [Caenorhabditis elegans]|NP_503650.1 C-type LECtin [Caenorhabditis elegans]|CCD62312.1 Uncharacterized protein CELE_F56A4.2 [Caenorhabditis elegans]|CCD64366.1 C-type LECtin [Caenorhabditis elegans]
gene-CELE_F17E9.16	15.43	5.53	1.477	0.00042698	0.0030785	14	19	15	16	22	4	3	5	8	7	4	7	NP_001255312.2	Uncharacterized protein CELE_F17E9.16 [Caenorhabditis elegans]|CCD68538.2 Uncharacterized protein CELE_F17E9.16 [Caenorhabditis elegans]
gene-CELE_T13B5.5	1.35	6.98	-2.3648	0.00043632	0.0031344	1	1	2	1	1	2	3	7	8	7	14	4	NP_493914.1	LIPaSe related [Caenorhabditis elegans]|CCD63489.1 LIPaSe related [Caenorhabditis elegans]
gene-CELE_C31B8.12	4.88	12.72	-1.3712	0.00046678	0.0033182	4	5	3	6	5	6	11	8	13	17	11	18	NP_503794.3	Uncharacterized protein CELE_C31B8.12 [Caenorhabditis elegans]|CCD66303.1 Uncharacterized protein CELE_C31B8.12 [Caenorhabditis elegans]
gene-CELE_C08E3.1	4.31	14.49	-1.7321	0.00048663	0.0034346	3	2	2	7	5	7	13	34	7	8	11	16	NP_001041001.1	Uncharacterized protein CELE_Y105C5A.13 [Caenorhabditis elegans]|CAB54992.2 Uncharacterized protein CELE_Y105C5A.13 [Caenorhabditis elegans]
gene-CELE_C14C6.8	3.7	13.9	-1.935	0.00049558	0.0034884	6	8	2	1	3	1	17	12	11	14	4	27	NP_503243.3	Uncharacterized protein CELE_C14C6.8 [Caenorhabditis elegans]|CCD64464.2 Uncharacterized protein CELE_C14C6.8 [Caenorhabditis elegans]
gene-CELE_Y17D7C.2	24.98	8.76	1.5094	0.00051597	0.0036127	32	16	18	28	43	9	13	15	5	11	2	8	NP_507652.3	Uncharacterized protein CELE_Y17D7C.2 [Caenorhabditis elegans]|CAA16296.4 Uncharacterized protein CELE_Y17D7C.2 [Caenorhabditis elegans]
gene-CELE_K09C4.4	9.49	21.19	-1.1461	0.00052299	0.0036554	2	7	10	12	13	13	17	16	33	20	28	17	NP_508566.2	Uncharacterized protein CELE_K09C4.4 [Caenorhabditis elegans]|CCD69243.2 Uncharacterized protein CELE_K09C4.4 [Caenorhabditis elegans]
gene-CELE_F35G2.5	4.76	13.03	-1.4543	0.00054236	0.0037675	5	7	3	5	2	6	11	21	10	7	14	17	NP_001076685.1	Uncharacterized protein CELE_F35G2.5 [Caenorhabditis elegans]|CAA93470.2 Uncharacterized protein CELE_F35G2.5 [Caenorhabditis elegans]
gene-CELE_F10A3.3	10.87	24.31	-1.1494	0.00054514	0.0037824	8	6	7	12	15	17	12	20	22	36	33	26	NP_507066.1	F-box A protein [Caenorhabditis elegans]|CAB07341.1 F-box A protein [Caenorhabditis elegans]
gene-CELE_C02B4.4	27.15	13.19	1.0407	0.0005504	0.0038156	26	19	38	27	36	13	10	14	15	11	13	18	NP_001123091.1	Neuropeptide-Like Protein [Caenorhabditis elegans]|CAN86589.1 Neuropeptide-Like Protein [Caenorhabditis elegans]
gene-CELE_F30H5.4	7.59	1.79	2.0761	0.0005914	0.0040701	9	7	8	4	12	4	1	4	1	1	2	2	gene-CELE_F30H5.4	-
gene-CELE_R08E5.3	167.75	362.71	-1.1128	0.00061362	0.0041987	93	182	257	93	178	183	246	255	689	343	397	315	NP_504045.1	Uncharacterized protein CELE_R08E5.3 [Caenorhabditis elegans]|CCD73279.1 Uncharacterized protein CELE_R08E5.3 [Caenorhabditis elegans]
gene-CELE_F58G4.6	8.48	17.94	-1.0844	0.00061678	0.0042179	5	10	10	6	9	10	18	20	25	11	22	15	NP_505089.2	Seven TM Receptor [Caenorhabditis elegans]|CCD64064.1 Seven TM Receptor [Caenorhabditis elegans]
gene-CELE_C32H11.13	1	6.16	-2.6064	0.00062091	0.0042361	0	1	2	1	0	2	4	7	8	12	3	4	NP_502475.2	DAF-16/FOXO Controlled, germline Tumor affecting [Caenorhabditis elegans]|CAB05139.2 DAF-16/FOXO Controlled, germline Tumor affecting [Caenorhabditis elegans]
gene-CELE_C07A4.2	10.27	22.49	-1.127	0.00064099	0.0043571	3	14	9	10	13	12	35	33	16	20	17	18	NP_509706.2	Uncharacterized protein CELE_C07A4.2 [Caenorhabditis elegans]|CAB01715.2 Uncharacterized protein CELE_C07A4.2 [Caenorhabditis elegans]
gene-CELE_C34E11.6	3.07	0.16	3.6157	0.00069433	0.0046849	4	1	3	2	5	3	0	0	0	0	1	0	gene-CELE_C34E11.6	-
gene-CELE_W09G12.8	1.36	6.34	-2.2228	0.0007033	0.0047373	1	1	1	0	3	2	9	6	4	5	7	8	NP_500056.2	Uncharacterized protein CELE_W09G12.8 [Caenorhabditis elegans]|CCD74022.1 Uncharacterized protein CELE_W09G12.8 [Caenorhabditis elegans]
gene-CELE_E03A3.5	17.29	7.82	1.1423	0.00073918	0.0049398	17	15	24	13	20	12	5	11	9	5	7	11	-	-
gene-CELE_C13D9.10	0.34	3.94	-3.4255	0.00075599	0.0050333	0	1	0	0	0	1	3	5	1	5	4	6	gene-CELE_C13D9.10	-
gene-CELE_F54H5.11	1.49	6.97	-2.2019	0.00078235	0.0051903	2	1	0	3	0	3	11	9	3	9	6	5	gene-CELE_F54H5.11	-
gene-CELE_F07C4.12	5.4	14.54	-1.4284	0.00080086	0.005291	6	7	1	7	3	8	29	16	10	11	11	13	-	-
gene-CELE_Y6G8.6	9.66	2.94	1.7314	0.00082448	0.0054199	7	5	13	17	4	12	4	2	1	3	3	5	NP_001024285.1	Uncharacterized protein CELE_Y6G8.6 [Caenorhabditis elegans]|CAI79257.1 Uncharacterized protein CELE_Y6G8.6 [Caenorhabditis elegans]
gene-CELE_W09G12.3	20	8.51	1.225	0.00082552	0.0054252	20	23	20	25	9	21	11	7	17	11	3	4	-	-
gene-CELE_C52E2.7	7.76	1.91	2.0038	0.00085565	0.0056031	11	4	5	11	5	10	4	3	3	2	0	0	NP_494094.1	F-box B protein [Caenorhabditis elegans]|CCD64692.1 F-box B protein [Caenorhabditis elegans]
gene-CELE_F58H7.8	18.97	5.09	1.8977	0.00088247	0.0057566	45	16	20	11	9	7	7	2	2	2	6	12	NP_500009.2	F-box C protein [Caenorhabditis elegans]|NP_500008.2 F-box C protein [Caenorhabditis elegans]|NP_500011.2 F-box C protein [Caenorhabditis elegans]|CCD67279.1 F-box C protein [Caenorhabditis elegans]|CCD67281.1 F-box C protein [Caenorhabditis elegans]|CCD67288.2 F-box C protein [Caenorhabditis elegans]
gene-CELE_W04E12.9	3.04	10.16	-1.7409	0.00089752	0.0058435	1	4	2	2	5	4	15	5	10	11	18	4	NP_001263942.1	Uncharacterized protein CELE_W04E12.9 [Caenorhabditis elegans]|CCM09392.1 Uncharacterized protein CELE_W04E12.9 [Caenorhabditis elegans]
gene-CELE_W02D7.8	19.59	9.52	1.0438	0.00091193	0.0059291	17	14	13	27	18	28	17	9	11	7	6	9	NP_505146.2	Uncharacterized protein CELE_W02D7.8 [Caenorhabditis elegans]|CCD69838.1 Uncharacterized protein CELE_W02D7.8 [Caenorhabditis elegans]
gene-CELE_K05F6.9	14.84	6.65	1.1613	0.00092732	0.0060046	10	13	18	15	14	18	12	7	4	7	3	8	NP_493999.1	F-box B protein [Caenorhabditis elegans]|CCD72678.1 F-box B protein [Caenorhabditis elegans]
gene-CELE_Y102A5B.1	9.38	19.2	-1.0211	0.00097453	0.0062574	8	9	4	13	8	14	21	26	13	20	17	21	NP_507257.2	C-type LECtin [Caenorhabditis elegans]|CAA19439.2 C-type LECtin [Caenorhabditis elegans]
gene-CELE_F09C6.11	4.27	12.4	-1.5425	0.00097436	0.0062574	2	7	2	2	8	4	8	17	8	21	10	12	NP_001256731.1	Uncharacterized protein CELE_F09C6.11 [Caenorhabditis elegans]|CCA65549.1 Uncharacterized protein CELE_F09C6.11 [Caenorhabditis elegans]
gene-CELE_C47E8.9	3.37	9.69	-1.5209	0.00099433	0.0063708	1	3	4	4	6	2	15	8	12	7	8	10	NP_001023718.2	Uncharacterized protein CELE_C47E8.9 [Caenorhabditis elegans]|CAE48499.2 Uncharacterized protein CELE_C47E8.9 [Caenorhabditis elegans]
gene-CELE_T09D3.8	2.35	8.11	-1.7777	0.0011002	0.0069408	2	1	4	3	1	3	10	14	6	4	7	9	NP_001033503.1	Uncharacterized protein CELE_T09D3.8 [Caenorhabditis elegans]|CCD64173.1 Uncharacterized protein CELE_T09D3.8 [Caenorhabditis elegans]
gene-CELE_F12E12.9	25.12	11.46	1.1338	0.0011068	0.0069785	26	14	22	35	15	38	19	7	14	18	5	8	NP_001040764.1	F-box B protein [Caenorhabditis elegans]|CCD67487.1 F-box B protein [Caenorhabditis elegans]
gene-CELE_K06H6.4	0.18	2.91	-3.4779	0.0011126	0.0070056	1	0	0	0	0	0	3	5	4	3	1	2	NP_503251.3	Uncharacterized protein CELE_K06H6.4 [Caenorhabditis elegans]|CCD64477.2 Uncharacterized protein CELE_K06H6.4 [Caenorhabditis elegans]
gene-CELE_Y53F4B.7	6	1.14	2.3922	0.0011224	0.0070564	7	2	11	5	7	3	0	1	2	1	1	2	NP_497092.1	Uncharacterized protein CELE_Y53F4B.7 [Caenorhabditis elegans]|NP_497112.1 Uncharacterized protein CELE_Y53F4B.26 [Caenorhabditis elegans]|CAB70102.1 Uncharacterized protein CELE_Y53F4B.26 [Caenorhabditis elegans]|CAB70113.2 Uncharacterized protein CELE_Y53F4B.7 [Caenorhabditis elegans]
gene-CELE_F38B6.7	6.61	16.43	-1.3122	0.0011363	0.0071208	0	8	8	3	14	6	18	15	13	19	18	18	NP_509125.2	Uncharacterized protein CELE_F38B6.7 [Caenorhabditis elegans]|CCD68215.1 Uncharacterized protein CELE_F38B6.7 [Caenorhabditis elegans]
gene-CELE_Y97E10B.6	9.27	2.44	1.9212	0.0011835	0.0073819	17	3	9	10	9	6	3	2	0	6	3	1	-	-
gene-CELE_ZK1025.4	7.17	18.16	-1.3456	0.0011863	0.0073953	3	7	7	1	17	7	15	26	18	17	23	13	NP_001040719.1	Uncharacterized protein CELE_ZK1025.4 [Caenorhabditis elegans]|CAK55188.1 Uncharacterized protein CELE_ZK1025.4 [Caenorhabditis elegans]
gene-CELE_W06G6.10	3.56	10.98	-1.6204	0.001195	0.0074398	4	5	0	5	4	3	10	9	7	15	6	20	NP_507213.1	Uncharacterized protein CELE_W06G6.10 [Caenorhabditis elegans]|CAB63324.1 Uncharacterized protein CELE_W06G6.10 [Caenorhabditis elegans]
gene-CELE_F44C4.3	1252.63	2819.39	-1.1704	0.0012452	0.0077118	1243	1311	347	2197	671	1724	3732	3566	2278	2319	2726	2768	NP_504682.1	Cathepsin B-like cysteine proteinase 4 [Caenorhabditis elegans]|P43508.1 RecName: Full=Cathepsin B-like cysteine proteinase 4; AltName: Full=Cysteine protease-related 4; Flags: Precursor|AAA98785.1 cathepsin B-like cysteine proteinase [Caenorhabditis elegans]|AAA98783.1 cathepsin B-like cysteine proteinase, partial [Caenorhabditis elegans]|CCD71204.1 Cathepsin B-like cysteine proteinase 4 [Caenor…
gene-CELE_R11A5.8	21.63	9.44	1.1933	0.0012606	0.0077971	24	19	22	21	34	6	7	11	8	15	9	8	gene-CELE_R11A5.8	-
gene-CELE_T28A11.19	2.34	9.82	-2.0546	0.0012687	0.0078324	1	0	2	2	6	3	6	16	3	20	6	9	NP_503900.1	Uncharacterized protein CELE_T28A11.19 [Caenorhabditis elegans]|CCD70575.1 Uncharacterized protein CELE_T28A11.19 [Caenorhabditis elegans]
gene-CELE_F36A4.6	15.53	31.72	-1.0351	0.0012748	0.0078583	13	18	9	6	26	19	48	44	23	23	31	27	PIC36950.1	hypothetical protein B9Z55_015760 [Caenorhabditis nigoni]
gene-CELE_T28C12.15	16.91	8.31	1.0305	0.0013334	0.0081669	15	12	19	22	19	13	4	9	8	13	9	8	NP_001343864.1	Uncharacterized protein CELE_T28C12.15 [Caenorhabditis elegans]|SOF58869.1 Uncharacterized protein CELE_T28C12.15 [Caenorhabditis elegans]
gene-CELE_R13D7.1	9.11	3.03	1.5736	0.0013791	0.0084096	6	8	13	9	7	11	7	1	5	2	3	1	NP_504899.2	Seven TM Receptor [Caenorhabditis elegans]|CCD83340.1 Seven TM Receptor [Caenorhabditis elegans]
gene-CELE_ZK488.6	0.65	5.19	-2.9492	0.0013922	0.0084724	0	1	0	1	0	2	4	13	5	2	3	5	NP_503256.2	Uncharacterized protein CELE_ZK488.6 [Caenorhabditis elegans]|CCD71525.2 Uncharacterized protein CELE_ZK488.6 [Caenorhabditis elegans]
gene-CELE_C35A5.5	2.86	9.04	-1.6558	0.0014591	0.0088098	1	4	0	2	6	4	12	13	11	5	7	8	NP_505695.4	Glycosyltransferase family 92 protein C35A5.5 [Caenorhabditis elegans]|Q18473.4 RecName: Full=Glycosyltransferase family 92 protein C35A5.5|CAA94907.4 Glycosyltransferase family 92 protein C35A5.5 [Caenorhabditis elegans]
gene-CELE_F49C12.2	28.49	9.43	1.5985	0.0014963	0.0090043	25	32	3	37	14	60	8	10	6	5	21	8	NP_501624.1	Uncharacterized protein CELE_F49C12.2 [Caenorhabditis elegans]|CAA92507.1 Uncharacterized protein CELE_F49C12.2 [Caenorhabditis elegans]
gene-CELE_F23D12.1	16.27	7.96	1.0246	0.0015067	0.0090577	22	15	13	17	17	11	10	7	8	7	7	10	NP_510402.2	Uncharacterized protein CELE_F23D12.1 [Caenorhabditis elegans]|CAA94913.2 Uncharacterized protein CELE_F23D12.1 [Caenorhabditis elegans]
gene-CELE_F45G2.1	21.82	44.21	-1.0212	0.0015718	0.0093824	8	42	15	17	29	17	61	35	52	26	46	53	NP_499768.2	Zinc metalloproteinase nas-1 [Caenorhabditis elegans]|O62243.2 RecName: Full=Zinc metalloproteinase nas-1; AltName: Full=Nematode astacin 1; Flags: Precursor|CAB07610.2 Zinc metalloproteinase nas-1 [Caenorhabditis elegans]
gene-CELE_F42F12.10	124.29	48.99	1.3431	0.0016366	0.0097111	232	61	49	63	121	200	55	48	49	42	35	72	NP_510074.2	Nematode Specific Peptide family, group C [Caenorhabditis elegans]|NP_001024657.1 Nematode Specific Peptide family, group C [Caenorhabditis elegans]|CAD54144.1 Nematode Specific Peptide family, group C [Caenorhabditis elegans]|CAH60761.1 Nematode Specific Peptide family, group C [Caenorhabditis elegans]
gene-CELE_Y54G2A.48	17.06	7.62	1.159	0.0016515	0.00978	13	27	13	10	16	21	10	5	10	3	8	11	NP_001033448.1	Uncharacterized protein CELE_Y54G2A.48 [Caenorhabditis elegans]|CCD83533.1 Uncharacterized protein CELE_Y54G2A.48 [Caenorhabditis elegans]
gene-CELE_F15E11.1	1238.46	380.28	1.7034	0.0016821	0.0099439	2278	1221	302	1575	424	1455	713	432	323	148	173	558	NP_503640.1	Protein Up-regulated in Daf-2(gf) [Caenorhabditis elegans]|NP_503638.1 Protein Up-regulated in Daf-2(gf) [Caenorhabditis elegans]|CCD69534.1 Protein Up-regulated in Daf-2(gf) [Caenorhabditis elegans]|CCD69542.1 Protein Up-regulated in Daf-2(gf) [Caenorhabditis elegans]
gene-CELE_C04C3.14	2.68	8.58	-1.6675	0.0017036	0.010047	0	3	5	2	2	4	11	14	9	4	6	9	gene-CELE_C04C3.14	-
gene-CELE_F49H12.2	10.9	4.56	1.2577	0.0017715	0.010384	8	12	12	9	14	9	4	7	3	6	4	4	NP_508384.1	Uncharacterized protein CELE_F49H12.2 [Caenorhabditis elegans]|CCD71577.1 Uncharacterized protein CELE_F49H12.2 [Caenorhabditis elegans]
gene-CELE_D1054.7	14.11	6.17	1.1926	0.0018698	0.010877	9	11	17	9	24	13	4	6	9	8	5	6	-	-
gene-CELE_F44E7.13	17.67	8.38	1.069	0.0018871	0.010973	23	16	16	27	10	12	9	11	13	7	7	5	gene-CELE_F44E7.13	-
gene-CELE_F17B5.9	8.57	2.61	1.7247	0.00193	0.011192	9	10	4	15	3	10	3	0	3	4	2	4	NP_001129766.1	Regulatory Gene for Behavioral Aging [Caenorhabditis elegans]|CAQ76471.1 Regulatory Gene for Behavioral Aging [Caenorhabditis elegans]
gene-CELE_F10C1.22	8.41	3.09	1.4533	0.002043	0.011721	6	8	5	9	11	11	3	2	3	5	3	3	gene-CELE_F10C1.22	-
gene-CELE_ZK20.2	10.72	3.89	1.4593	0.0020677	0.011834	10	7	7	7	22	10	3	3	5	7	3	3	-	-
gene-CELE_Y102A5C.34	45.61	22.45	1.0218	0.0020902	0.011943	33	33	48	45	63	48	14	12	39	42	24	8	-	-
gene-CELE_F39B2.9	21.71	10.47	1.058	0.002113	0.01203	20	18	27	30	21	12	13	5	4	16	11	15	NP_001252431.1	TMEM (human TransMEMbrane protein) homolog [Caenorhabditis elegans]|pir||T21990 hypothetical protein F39B2.9 - Caenorhabditis elegans|CAB07389.1 TMEM (human TransMEMbrane protein) homolog [Caenorhabditis elegans]
gene-CELE_F15H10.8	8.94	22.03	-1.3091	0.0022124	0.012503	7	8	5	3	25	4	26	31	18	24	22	15	NP_505673.1	Uncharacterized protein CELE_F15H10.8 [Caenorhabditis elegans]|CAB60280.2 Uncharacterized protein CELE_F15H10.8 [Caenorhabditis elegans]
gene-CELE_M176.1	12.88	31.85	-1.3052	0.0022547	0.012699	7	7	16	9	26	11	20	38	9	48	55	25	NP_496010.2	ARRestin Domain protein [Caenorhabditis elegans]|CAB01649.2 ARRestin Domain protein [Caenorhabditis elegans]
gene-CELE_T27B2.1	9.32	3.56	1.3864	0.0022765	0.012799	5	12	9	7	11	11	3	6	4	2	5	2	NP_001343685.1	DroMyoSuppressin Receptor related [Caenorhabditis elegans]|CCD72487.2 DroMyoSuppressin Receptor related [Caenorhabditis elegans]
gene-CELE_F55C10.4	6.38	14.67	-1.219	0.0022784	0.012806	4	8	10	2	10	3	20	18	18	9	16	10	NP_505887.1	Glycosyltransferase family 92 protein F55C10.4 [Caenorhabditis elegans]|Q20806.2 RecName: Full=Glycosyltransferase family 92 protein F55C10.4|CAA98488.1 Glycosyltransferase family 92 protein F55C10.4 [Caenorhabditis elegans]
gene-CELE_C01G12.11	7.77	16.66	-1.0998	0.0023832	0.013309	5	8	5	4	11	13	15	12	29	13	15	19	NP_001021904.1	Nematode Specific Peptide family, group B [Caenorhabditis elegans]|CAE17712.1 Nematode Specific Peptide family, group B [Caenorhabditis elegans]
gene-CELE_T10D4.10	6.13	1.29	2.2412	0.0024024	0.013389	5	8	2	7	11	3	4	2	0	1	0	1	NP_494458.1	Serpentine Receptor, class I [Caenorhabditis elegans]|CCD73601.1 Serpentine Receptor, class I [Caenorhabditis elegans]
gene-CELE_T04H1.12	6.85	15.45	-1.1808	0.0024108	0.013426	6	12	4	2	6	10	15	23	9	18	17	13	NP_001335558.1	Uncharacterized protein CELE_T04H1.12 [Caenorhabditis elegans]|SIT60448.1 Uncharacterized protein CELE_T04H1.12 [Caenorhabditis elegans]
gene-CELE_F54F3.3	381.25	103.79	1.8772	0.0024212	0.013475	387	458	42	770	88	543	185	121	81	43	60	150	NP_506229.1	Lipase [Caenorhabditis elegans]|CAB01973.1 Lipase [Caenorhabditis elegans]
gene-CELE_C18D11.6	31.78	12.73	1.3211	0.0024404	0.01355	29	17	31	39	60	11	8	15	4	25	18	8	NP_001021177.3	Uncharacterized protein CELE_C18D11.6 [Caenorhabditis elegans]|CAD90171.3 Uncharacterized protein CELE_C18D11.6 [Caenorhabditis elegans]
gene-CELE_F21G4.3	2.76	9.23	-1.7576	0.0024848	0.013764	4	3	3	2	2	2	19	10	8	2	4	14	NP_509660.2	Uncharacterized protein CELE_F21G4.3 [Caenorhabditis elegans]|CAB02666.2 Uncharacterized protein CELE_F21G4.3 [Caenorhabditis elegans]
gene-CELE_K09A11.4	51.64	25.38	1.025	0.0025371	0.014012	52	59	34	82	18	62	41	35	16	12	34	19	NP_510205.1	CYtochrome P450 family [Caenorhabditis elegans]|CAA90617.1 CYtochrome P450 family [Caenorhabditis elegans]
gene-CELE_M05D6.10	15.44	7.3	1.0801	0.0025849	0.014216	10	15	16	17	24	9	11	10	4	7	6	7	-	-
gene-CELE_F02D10.1	2.03	7.84	-1.9436	0.0025997	0.014281	1	0	5	1	3	2	6	16	2	7	9	8	NP_510247.1	COLlagen [Caenorhabditis elegans]|CAA91932.1 COLlagen [Caenorhabditis elegans]
gene-CELE_F59B1.9	6.75	14.43	-1.0933	0.002799	0.015218	5	10	3	8	5	9	18	12	16	21	8	14	NP_504024.2	Betaine receptor acr-23 [Caenorhabditis elegans]|G5EG88.1 RecName: Full=Betaine receptor acr-23; AltName: Full=Acetylcholine receptor subunit alpha-type acr-23; Flags: Precursor|AAR89634.1 acetylcholine receptor (62.5 kD) (acr-23) [Caenorhabditis elegans]|CCD72123.1 Betaine receptor acr-23 [Caenorhabditis elegans]
gene-CELE_ZK185.9	13.56	6.01	1.1675	0.002804	0.015231	15	11	18	8	17	10	5	10	7	6	2	7	gene-CELE_ZK185.9	-
gene-CELE_C10F3.15	18.71	8.58	1.1251	0.0028537	0.015462	11	12	25	27	26	10	13	12	4	11	8	5	gene-CELE_C10F3.15	-
gene-CELE_C13D9.3	1.01	4.7	-2.2109	0.0028669	0.015519	1	0	2	1	1	1	5	5	4	4	7	4	NP_001309480.1	Serpentine Receptor, class R [Caenorhabditis elegans]|CCD64389.2 Serpentine Receptor, class R [Caenorhabditis elegans]
gene-CELE_R05H10.7	1.52	7.34	-2.2681	0.0029216	0.015776	1	1	2	2	2	1	10	17	2	3	1	12	NP_001022271.1	Uncharacterized protein CELE_R05H10.7 [Caenorhabditis elegans]|CAE17866.1 Uncharacterized protein CELE_R05H10.7 [Caenorhabditis elegans]
gene-CELE_F02D8.1	0.99	5.06	-2.321	0.0029591	0.015945	0	0	2	2	1	1	3	6	7	4	2	9	NP_506681.2	Uncharacterized protein CELE_F02D8.1 [Caenorhabditis elegans]|CAB01644.2 Uncharacterized protein CELE_F02D8.1 [Caenorhabditis elegans]
gene-CELE_R74.11	7.06	2.28	1.6397	0.0030043	0.016142	5	7	8	10	4	8	0	4	3	4	1	2	gene-CELE_R74.11	-
gene-CELE_Y60C6A.3	0	2.57	-3.7826	0.0030261	0.016222	0	0	0	0	0	0	5	6	1	2	2	0	NP_001346730.1	Uncharacterized protein CELE_Y60C6A.3 [Caenorhabditis elegans]|SOT38358.1 Uncharacterized protein CELE_Y60C6A.3 [Caenorhabditis elegans]
gene-CELE_T12B3.1	6.89	14.42	-1.0586	0.0031689	0.016858	3	4	9	4	10	11	13	16	19	10	16	15	NP_501178.1	Uncharacterized protein CELE_T12B3.1 [Caenorhabditis elegans]|CCD67575.1 Uncharacterized protein CELE_T12B3.1 [Caenorhabditis elegans]
gene-CELE_Y60C6A.2	0	2.77	-3.887	0.0031986	0.016982	0	0	0	0	0	0	1	8	0	4	3	1	NP_001256051.1	Uncharacterized protein CELE_Y60C6A.2 [Caenorhabditis elegans]|CCD65239.1 Uncharacterized protein CELE_Y60C6A.2 [Caenorhabditis elegans]
gene-CELE_CD4.13	6.15	1.29	2.2446	0.0032962	0.017411	9	2	6	9	9	1	0	1	3	2	2	0	gene-CELE_CD4.13	-
gene-CELE_C04F5.6	8.14	3.1	1.3979	0.0032985	0.017415	8	6	11	9	6	8	3	1	3	3	4	5	NP_504368.2	Serpentine Receptor, class AB (class A-like) [Caenorhabditis elegans]|CCD63016.1 Serpentine Receptor, class AB (class A-like) [Caenorhabditis elegans]
gene-CELE_F56D6.5	1.5	6	-1.9823	0.0033023	0.017423	0	1	0	1	5	2	7	5	8	6	3	8	NP_001294635.1	Serpentine Receptor, class Z [Caenorhabditis elegans]|CDH93462.1 Serpentine Receptor, class Z [Caenorhabditis elegans]
gene-CELE_F26D10.24	14.13	6.37	1.1592	0.0033361	0.017579	7	13	11	18	23	12	5	5	3	12	8	6	gene-CELE_F26D10.24	-
gene-CELE_F26G1.3	10.23	21.29	-1.0605	0.0033594	0.017689	7	10	10	4	18	11	19	33	20	9	24	26	NP_494853.1	Uncharacterized protein CELE_F26G1.3 [Caenorhabditis elegans]|CCD65846.1 Uncharacterized protein CELE_F26G1.3 [Caenorhabditis elegans]
gene-CELE_F28H6.3	6.03	12.99	-1.0953	0.0034016	0.017879	1	8	5	4	7	11	12	15	13	12	15	13	NP_510355.1	Nematode Kynurenine AminoTransferase [Caenorhabditis elegans]|CAA20930.1 Nematode Kynurenine AminoTransferase [Caenorhabditis elegans]
gene-CELE_F45F2.2	2.52	0.16	3.3382	0.0034302	0.017987	1	1	5	4	3	1	1	0	0	0	0	0	NP_505201.3	HIStone [Caenorhabditis elegans]|CCD70019.2 HIStone [Caenorhabditis elegans]
gene-CELE_K09C4.5	276.35	132.53	1.0601	0.0034406	0.018021	140	256	410	215	348	261	65	85	197	137	240	94	NP_508565.3	Uncharacterized protein CELE_K09C4.5 [Caenorhabditis elegans]|CCD69249.1 Uncharacterized protein CELE_K09C4.5 [Caenorhabditis elegans]
gene-CELE_T27C10.4	8.15	16.45	-1.0125	0.0034673	0.018129	5	12	7	5	8	11	16	14	12	28	15	16	NP_001317756.1	BTB and MATH domain containing [Caenorhabditis elegans]|CCD71545.2 BTB and MATH domain containing [Caenorhabditis elegans]
gene-CELE_C49F5.8	4.07	10.31	-1.3457	0.0035578	0.018505	2	6	3	2	5	6	9	8	21	11	8	7	NP_741907.2	Uncharacterized protein CELE_C49F5.8 [Caenorhabditis elegans]|CAD36482.2 Uncharacterized protein CELE_C49F5.8 [Caenorhabditis elegans]
gene-CELE_K10G6.2	8.48	17.25	-1.0235	0.0035961	0.018679	6	14	5	4	6	15	16	22	14	21	14	19	XP_002646789.1	Hypothetical protein CBG18440 [Caenorhabditis briggsae]|CAP35892.1 Protein CBR-DOS-2 [Caenorhabditis briggsae]
gene-CELE_W06G6.9	0.65	4.5	-2.7476	0.0036262	0.018813	0	0	0	2	2	0	10	6	3	2	5	2	NP_507212.2	Uncharacterized protein CELE_W06G6.9 [Caenorhabditis elegans]|CAB63325.2 Uncharacterized protein CELE_W06G6.9 [Caenorhabditis elegans]
gene-CELE_Y41D4A.1	2.17	6.94	-1.6661	0.0036371	0.018851	2	2	0	3	2	4	6	10	10	3	9	5	NP_500134.2	Uncharacterized protein CELE_Y41D4A.1 [Caenorhabditis elegans]|CCD72809.1 Uncharacterized protein CELE_Y41D4A.1 [Caenorhabditis elegans]
gene-CELE_C49C8.8	2.05	7.66	-1.9069	0.0036505	0.018908	1	5	1	0	1	4	3	13	9	3	8	11	NP_001294418.1	Uncharacterized protein CELE_C49C8.8 [Caenorhabditis elegans]|CDH93182.1 Uncharacterized protein CELE_C49C8.8 [Caenorhabditis elegans]
gene-CELE_C45G7.2	88.96	252.18	-1.503	0.003904	0.020008	126	71	5	134	61	132	224	298	240	298	321	174	NP_500207.1	Invertebrate-type lysozyme 2 [Caenorhabditis elegans]|O76358.1 RecName: Full=Invertebrate-type lysozyme 2; AltName: Full=1,4-beta-N-acetylmuramidase; Flags: Precursor|CCD65530.1 Invertebrate-type lysozyme 2 [Caenorhabditis elegans]
gene-CELE_Y38H6C.19	15.5	6.62	1.2312	0.0041699	0.021146	12	19	4	26	8	24	9	5	10	4	6	7	NP_507963.1	Uncharacterized protein CELE_Y38H6C.19 [Caenorhabditis elegans]|CAA20998.1 Uncharacterized protein CELE_Y38H6C.19 [Caenorhabditis elegans]
gene-CELE_R02E12.12	3.37	8.89	-1.3966	0.0041733	0.021146	4	2	3	4	2	5	11	5	9	11	15	4	NP_001355493.1	Uncharacterized protein CELE_R02E12.12 [Caenorhabditis elegans]|VAY52631.1 Uncharacterized protein CELE_R02E12.12 [Caenorhabditis elegans]
gene-CELE_C03H5.9	5.8	1.77	1.6978	0.0042663	0.021562	5	5	7	4	8	5	2	2	3	2	1	1	NP_001254010.1	Uncharacterized protein CELE_C03H5.9 [Caenorhabditis elegans]|CCD62824.1 Uncharacterized protein CELE_C03H5.9 [Caenorhabditis elegans]
gene-CELE_F10C1.21	18.02	8.62	1.0646	0.0043582	0.02198	12	17	11	12	38	16	8	10	9	10	6	10	gene-CELE_F10C1.21	-
gene-CELE_C53A5.9	8.15	3.07	1.4029	0.0044457	0.022369	5	7	9	4	13	10	3	3	5	2	3	3	NP_506605.2	Uncharacterized protein CELE_C53A5.9 [Caenorhabditis elegans]|CAB03989.2 Uncharacterized protein CELE_C53A5.9 [Caenorhabditis elegans]
gene-CELE_F09C3.4	4.55	0.95	2.2337	0.0044489	0.02238	4	5	2	8	5	3	3	1	1	1	0	0	AAC72298.1	reverse transcriptase [Caenorhabditis elegans]
gene-CELE_F18C5.14	1.89	0	3.3928	0.0044512	0.022387	3	2	1	2	2	1	0	0	0	0	0	0	gene-CELE_F18C5.14	-
gene-CELE_F56D6.15	46.08	22.1	1.063	0.0044624	0.022439	32	65	22	75	11	71	28	14	21	27	19	27	-	-
gene-CELE_F13A2.2	5.73	1.64	1.82	0.0046348	0.023192	5	3	4	6	9	7	2	3	0	0	2	3	NP_504208.3	Uncharacterized protein CELE_F13A2.2 [Caenorhabditis elegans]|CCD69364.2 Uncharacterized protein CELE_F13A2.2 [Caenorhabditis elegans]
gene-CELE_F36D3.9	12.17	3.23	1.9077	0.0046697	0.023348	5	7	14	1	38	6	2	3	6	3	3	3	NP_507186.3	Cysteine PRotease related [Caenorhabditis elegans]|CAB04322.3 Cysteine PRotease related [Caenorhabditis elegans]
gene-CELE_T22D1.18	4.32	11.59	-1.4363	0.0047706	0.023767	4	6	6	0	4	5	10	20	3	10	16	12	NP_001255287.2	Uncharacterized protein CELE_T22D1.18 [Caenorhabditis elegans]|CCD62031.2 Uncharacterized protein CELE_T22D1.18 [Caenorhabditis elegans]
gene-CELE_ZK262.8	9.63	4.06	1.2364	0.0047738	0.023773	12	10	11	5	9	9	6	2	4	4	3	6	NP_507609.2	Uncharacterized protein CELE_ZK262.8 [Caenorhabditis elegans]|CAB63421.2 Uncharacterized protein CELE_ZK262.8 [Caenorhabditis elegans]
gene-CELE_Y39C12A.5	3.34	8.45	-1.3223	0.0047892	0.023842	3	2	5	5	0	5	9	9	8	7	9	10	NP_502323.2	Serpentine Receptor, class E (epsilon) [Caenorhabditis elegans]|CAB60490.2 Serpentine Receptor, class E (epsilon) [Caenorhabditis elegans]
gene-CELE_Y52B11B.1	4.96	13.92	-1.494	0.004888	0.024225	1	5	4	1	16	2	14	12	21	8	15	16	NP_492864.1	Uncharacterized protein CELE_Y52B11B.1 [Caenorhabditis elegans]|CAA21626.1 Uncharacterized protein CELE_Y52B11B.1 [Caenorhabditis elegans]
gene-CELE_F58B3.2	3.63	9.27	-1.3251	0.0048894	0.024227	1	4	1	7	4	5	10	12	8	5	9	13	NP_502193.1	Lysozyme-like protein 5 [Caenorhabditis elegans]|Q20967.1 RecName: Full=Lysozyme-like protein 5; Flags: Precursor|CAA97800.1 Lysozyme-like protein 5 [Caenorhabditis elegans]
gene-CELE_K01D12.10	3.91	0.65	2.5881	0.0049504	0.024473	3	5	6	2	1	6	1	1	0	0	1	1	NP_506109.2	Uncharacterized protein CELE_K01D12.10 [Caenorhabditis elegans]|CAA99869.2 Uncharacterized protein CELE_K01D12.10 [Caenorhabditis elegans]
gene-CELE_F55C9.13	16.43	7.36	1.1532	0.0050195	0.024747	13	15	17	21	7	25	16	4	12	7	3	4	NP_001023984.2	F-box B protein [Caenorhabditis elegans]|CAB04470.2 F-box B protein [Caenorhabditis elegans]
gene-CELE_Y38H6C.21	2.36	6.68	-1.4915	0.0050655	0.024936	2	1	3	2	3	3	4	8	7	7	7	8	NP_507964.2	Uncharacterized protein CELE_Y38H6C.21 [Caenorhabditis elegans]|CAA21002.2 Uncharacterized protein CELE_Y38H6C.21 [Caenorhabditis elegans]
gene-CELE_C49F5.5	3.93	9.39	-1.2667	0.0051267	0.025161	6	3	4	4	2	4	13	12	11	7	4	11	NP_510006.1	Uncharacterized protein CELE_C49F5.5 [Caenorhabditis elegans]|CAB03976.1 Uncharacterized protein CELE_C49F5.5 [Caenorhabditis elegans]
gene-CELE_Y7A5A.6	4.31	10.97	-1.3328	0.0051909	0.025408	4	2	1	10	5	4	20	15	9	10	6	8	NP_510599.1	Uncharacterized protein CELE_Y7A5A.6 [Caenorhabditis elegans]|CAA22466.1 Uncharacterized protein CELE_Y7A5A.6 [Caenorhabditis elegans]
gene-CELE_F42C5.6	4.39	9.91	-1.1697	0.0053335	0.025957	1	5	7	5	5	3	12	7	10	10	10	12	NP_501165.3	Uncharacterized protein CELE_F42C5.6 [Caenorhabditis elegans]|CCD63352.1 Uncharacterized protein CELE_F42C5.6 [Caenorhabditis elegans]
gene-CELE_C37C3.10	3.73	8.91	-1.2585	0.0053805	0.02614	2	4	5	3	4	4	9	14	7	7	12	6	NP_505026.1	Uncharacterized protein CELE_C37C3.10 [Caenorhabditis elegans]|CCD66952.1 Uncharacterized protein CELE_C37C3.10 [Caenorhabditis elegans]
gene-CELE_F11D11.22	0.16	2.27	-3.1189	0.005442	0.026403	0	0	0	0	0	1	2	1	4	3	1	3	NP_507663.2	Uncharacterized protein CELE_F11D11.22 [Caenorhabditis elegans]|SOF58838.1 Uncharacterized protein CELE_F11D11.22 [Caenorhabditis elegans]
gene-CELE_ZC455.8	4.99	0.83	2.6029	0.0055333	0.026758	6	2	7	5	9	0	0	0	0	1	2	2	NP_001041204.1	Serpentine Receptor, class BC (class B-like) [Caenorhabditis elegans]|CAA99961.1 Serpentine Receptor, class BC (class B-like) [Caenorhabditis elegans]
gene-CELE_F08D12.6	8.01	2.92	1.4653	0.0055761	0.026922	4	9	9	15	3	8	5	3	2	4	1	3	NP_494355.1	F-box B protein [Caenorhabditis elegans]|CCD69004.1 F-box B protein [Caenorhabditis elegans]
gene-CELE_F12A10.9	17.16	6.7	1.358	0.0056261	0.027103	13	9	26	9	38	5	7	7	3	8	7	9	NP_001129810.1	Uncharacterized protein CELE_F12A10.9 [Caenorhabditis elegans]|CCD69296.1 Uncharacterized protein CELE_F12A10.9 [Caenorhabditis elegans]
gene-CELE_C09B8.3	6.36	13.3	-1.077	0.0056329	0.027123	5	8	6	2	11	5	10	22	14	12	13	11	NP_001355377.1	Uncharacterized protein CELE_C09B8.3 [Caenorhabditis elegans]|CCD63798.2 Uncharacterized protein CELE_C09B8.3 [Caenorhabditis elegans]
gene-CELE_T23F11.11	5.87	11.96	-1.0194	0.0057605	0.02761	3	8	5	10	4	5	13	14	15	11	12	9	NP_001254919.1	Uncharacterized protein CELE_T23F11.11 [Caenorhabditis elegans]|CCE72290.1 Uncharacterized protein CELE_T23F11.11 [Caenorhabditis elegans]
gene-CELE_B0222.15	18.31	8.2	1.1615	0.0060847	0.028902	23	8	17	16	33	10	5	8	7	10	4	16	NP_001294772.1	Uncharacterized protein CELE_B0222.15 [Caenorhabditis elegans]|CDH93359.1 Uncharacterized protein CELE_B0222.15 [Caenorhabditis elegans]
gene-CELE_Y53H1B.6	0.16	3.06	-3.5497	0.006162	0.029205	0	0	0	0	0	1	8	3	0	4	4	0	NP_492903.2	CaLPain Related [Caenorhabditis elegans]|NP_492904.2 CaLPain Related [Caenorhabditis elegans]|CAB07236.3 CaLPain Related [Caenorhabditis elegans]|CAB60415.2 CaLPain Related [Caenorhabditis elegans]
gene-CELE_C08E3.8	2.83	8.88	-1.6371	0.0062153	0.029411	1	3	2	0	2	9	17	12	5	9	7	5	NP_494013.1	F-box A protein [Caenorhabditis elegans]|CCD63672.1 F-box A protein [Caenorhabditis elegans]
gene-CELE_F09C6.14	1.17	4.68	-1.9885	0.006299	0.029747	0	2	1	2	1	1	7	7	4	2	6	3	NP_001023778.1	Uncharacterized protein CELE_F09C6.14 [Caenorhabditis elegans]|CAI79125.1 Uncharacterized protein CELE_F09C6.14 [Caenorhabditis elegans]
gene-CELE_K02E2.8	1.51	5.87	-1.9457	0.0063098	0.029787	0	0	3	1	4	1	2	8	6	3	9	8	NP_507924.2	Uncharacterized protein CELE_K02E2.8 [Caenorhabditis elegans]|CAB76737.2 Uncharacterized protein CELE_K02E2.8 [Caenorhabditis elegans]
gene-CELE_C30G12.10	1.72	5.48	-1.6944	0.0063195	0.029821	3	1	1	1	2	2	5	5	10	5	5	4	gene-CELE_C30G12.10	-
gene-CELE_C45B2.3	10.17	21.04	-1.0599	0.0063899	0.030075	13	19	7	5	2	13	26	30	22	12	20	20	NP_509015.1	Uncharacterized protein CELE_C45B2.3 [Caenorhabditis elegans]|CCD63811.1 Uncharacterized protein CELE_C45B2.3 [Caenorhabditis elegans]
gene-CELE_Y105C5A.13	4.68	11.88	-1.339	0.0065269	0.030593	1	5	5	6	5	6	27	15	13	5	5	9	NP_001041001.1	Uncharacterized protein CELE_Y105C5A.13 [Caenorhabditis elegans]|CAB54992.2 Uncharacterized protein CELE_Y105C5A.13 [Caenorhabditis elegans]
gene-CELE_K03D3.10	2.26	0.16	3.1613	0.0065499	0.030674	2	4	4	1	1	1	1	0	0	0	0	0	NP_001040961.1	Ras-related protein rac-2 [Caenorhabditis elegans]|Q94124.1 RecName: Full=Ras-related protein rac-2; Flags: Precursor|AAB40386.1 CeRac2 [Caenorhabditis elegans]|CAB05247.2 Ras-related protein rac-2 [Caenorhabditis elegans]
gene-CELE_C33D9.9	9.2	4.07	1.1761	0.0067779	0.031545	11	10	5	11	10	7	4	5	4	2	4	6	-	-
gene-CELE_T06C12.8	6.5	15.12	-1.2232	0.0070312	0.032502	5	7	8	3	9	6	11	37	7	11	16	11	NP_001263901.1	O-ACyltransferase homolog [Caenorhabditis elegans]|CCO25599.1 O-ACyltransferase homolog [Caenorhabditis elegans]
gene-CELE_F47B8.10	6	1.47	2.0315	0.007162	0.033003	6	5	6	7	11	0	0	4	1	1	2	1	NP_506556.1	Uncharacterized protein CELE_F47B8.10 [Caenorhabditis elegans]|CAB01198.1 Uncharacterized protein CELE_F47B8.10 [Caenorhabditis elegans]
gene-CELE_C55A1.6	4.81	10.91	-1.1926	0.0073316	0.033667	5	8	5	5	2	3	12	19	6	8	8	14	NP_506893.1	Uncharacterized protein CELE_C55A1.6 [Caenorhabditis elegans]|CAB04006.1 Uncharacterized protein CELE_C55A1.6 [Caenorhabditis elegans]
gene-CELE_ZK355.3	8.98	3.4	1.3992	0.007347	0.033725	15	4	4	13	7	10	3	4	4	7	2	1	NP_494401.1	Uncharacterized protein CELE_ZK355.3 [Caenorhabditis elegans]|CCD73705.1 Uncharacterized protein CELE_ZK355.3 [Caenorhabditis elegans]
gene-CELE_C31B8.1	2.7	7.18	-1.4038	0.007506	0.034296	3	2	2	3	2	4	4	8	7	4	10	11	NP_503795.3	Uncharacterized protein CELE_C31B8.1 [Caenorhabditis elegans]|CCD66293.1 Uncharacterized protein CELE_C31B8.1 [Caenorhabditis elegans]
gene-CELE_C38D9.11	0.53	3.43	-2.743	0.0076387	0.034808	1	0	2	0	0	0	2	6	2	5	2	4	-	-
gene-CELE_Y69H2.16	2.02	0.16	3.0193	0.0078744	0.035684	1	1	3	2	3	2	0	0	0	1	0	0	-	-
gene-CELE_F58F9.12	2.01	0.16	3.0145	0.0079325	0.035906	1	1	3	2	2	3	0	1	0	0	0	0	gene-CELE_F58F9.12	-
gene-CELE_T19A5.8	0	1.97	-3.391	0.0079367	0.035918	0	0	0	0	0	0	0	3	1	2	3	3	gene-CELE_T19A5.8	-
gene-CELE_C17F4.3	2.37	7.34	-1.6273	0.0080351	0.036309	1	3	0	2	6	2	5	5	4	10	15	6	NP_494486.1	Uncharacterized protein CELE_C17F4.3 [Caenorhabditis elegans]|CCD64908.1 Uncharacterized protein CELE_C17F4.3 [Caenorhabditis elegans]
gene-CELE_C24A8.6	20.41	47	-1.204	0.0081759	0.036811	23	16	22	24	19	16	18	113	15	91	27	24	NP_508739.4	DOPamine receptor [Caenorhabditis elegans]|CCD65396.2 DOPamine receptor [Caenorhabditis elegans]
gene-CELE_Y39G8B.10	8.01	16.19	-1.0205	0.0081804	0.036825	7	3	11	7	15	4	23	22	14	8	17	16	NP_001022431.2	Uncharacterized protein CELE_Y39G8B.10 [Caenorhabditis elegans]|CAE17990.2 Uncharacterized protein CELE_Y39G8B.10 [Caenorhabditis elegans]
gene-CELE_C23G10.11	32.42	95.47	-1.5553	0.0084122	0.037733	12	37	5	87	14	43	142	137	55	145	67	44	NP_498354.1	Uncharacterized protein CELE_C23G10.11 [Caenorhabditis elegans]|CCD65305.1 Uncharacterized protein CELE_C23G10.11 [Caenorhabditis elegans]
gene-CELE_Y73B3A.7	0.83	6.63	-2.982	0.0084466	0.037858	1	0	1	2	0	1	0	2	10	5	0	23	-	-
gene-CELE_F49C12.4	39.38	9.42	2.0642	0.0085334	0.038175	34	54	3	38	22	84	9	7	6	0	27	9	NP_501626.1	Uncharacterized protein CELE_F49C12.4 [Caenorhabditis elegans]|CAA92509.1 Uncharacterized protein CELE_F49C12.4 [Caenorhabditis elegans]
gene-CELE_R05C11.2	5.35	1.33	2.0225	0.0085714	0.038295	6	9	5	1	3	7	1	1	0	2	0	4	NP_500159.1	Uncharacterized protein CELE_R05C11.2 [Caenorhabditis elegans]|CCD65357.1 Uncharacterized protein CELE_R05C11.2 [Caenorhabditis elegans]
gene-CELE_W04H10.2	1.88	5.5	-1.5601	0.0086249	0.038469	1	2	3	1	3	1	6	5	7	4	7	5	NP_493769.2	Uncharacterized protein CELE_W04H10.2 [Caenorhabditis elegans]|CCD73635.1 Uncharacterized protein CELE_W04H10.2 [Caenorhabditis elegans]
gene-CELE_T09F5.16	2.69	0.33	2.9532	0.0087397	0.038835	0	3	6	3	2	2	0	1	0	0	1	0	NP_001024126.1	Serpentine Receptor, class Z [Caenorhabditis elegans]|CAH60787.1 Serpentine Receptor, class Z [Caenorhabditis elegans]
gene-CELE_T26H5.13	0.18	2.1	-3.0094	0.0089126	0.039485	0	1	0	0	0	0	2	2	2	1	5	1	gene-CELE_T26H5.13	-
gene-CELE_Y46G5A.24	7.07	2.75	1.3644	0.0089548	0.039636	6	6	7	6	5	12	5	4	1	1	4	2	NP_496729.2	Beta-Carotene 15,15&apos;-MonoOxygenase [Caenorhabditis elegans]|CAB60367.2 Beta-Carotene 15,15&apos;-MonoOxygenase [Caenorhabditis elegans]
gene-CELE_C03B1.6	2.82	7.6	-1.4126	0.0089743	0.039699	3	2	1	7	1	3	7	7	14	6	4	9	NP_001129921.1	Uncharacterized protein CELE_C03B1.6 [Caenorhabditis elegans]|Q11113.4 RecName: Full=Uncharacterized protein C03B1.6|CCD62747.1 Uncharacterized protein CELE_C03B1.6 [Caenorhabditis elegans]
gene-CELE_F19H6.6	3.37	7.79	-1.202	0.0090675	0.04006	2	3	4	4	4	3	7	7	8	10	10	6	NP_510075.1	Uncharacterized protein CELE_F19H6.6 [Caenorhabditis elegans]|CAA92166.1 Uncharacterized protein CELE_F19H6.6 [Caenorhabditis elegans]
gene-CELE_Y75B12A.2	3.52	0.66	2.4436	0.0091442	0.040301	2	5	3	4	1	6	0	1	0	2	1	0	NP_506725.1	Uncharacterized protein CELE_Y75B12A.2 [Caenorhabditis elegans]|CAA21758.1 Uncharacterized protein CELE_Y75B12A.2 [Caenorhabditis elegans]
gene-CELE_C49G7.7	79.5	186.2	-1.228	0.0091652	0.040378	56	64	93	57	135	62	115	144	57	441	262	120	NP_001317739.1	Uncharacterized protein CELE_C49G7.7 [Caenorhabditis elegans]|CCD67694.2 Uncharacterized protein CELE_C49G7.7 [Caenorhabditis elegans]
gene-CELE_K06H6.3	0.16	2.46	-3.2315	0.0094439	0.041445	0	0	0	1	0	0	3	4	1	1	0	6	NP_503252.3	Nucleotide Sugar TransPorter family [Caenorhabditis elegans]|CCD64474.3 Nucleotide Sugar TransPorter family [Caenorhabditis elegans]
gene-CELE_ZK822.9	4.9	1.32	1.9102	0.0095471	0.041828	6	4	3	10	4	2	1	1	1	0	1	4	NP_001255598.1	Uncharacterized protein CELE_ZK822.9 [Caenorhabditis elegans]|CCH63822.1 Uncharacterized protein CELE_ZK822.9 [Caenorhabditis elegans]
gene-CELE_Y39F10A.3	3.17	8.26	-1.3698	0.0095748	0.041927	2	2	1	4	5	5	5	12	8	6	16	4	NP_493807.1	Uncharacterized protein CELE_Y39F10A.3 [Caenorhabditis elegans]|CCD63756.1 Uncharacterized protein CELE_Y39F10A.3 [Caenorhabditis elegans]
gene-CELE_ZK180.7	3.11	8.1	-1.3997	0.0095834	0.041944	7	0	3	2	3	3	10	9	11	3	6	11	NP_001122834.1	Uncharacterized protein CELE_ZK180.7 [Caenorhabditis elegans]|CCD73078.1 Uncharacterized protein CELE_ZK180.7 [Caenorhabditis elegans]
gene-CELE_C54E10.1	12.85	5.2	1.3026	0.0098409	0.04287	16	7	13	14	22	3	4	9	2	6	9	2	-	-
gene-CELE_B0281.6	3.72	9.33	-1.3293	0.0098907	0.043048	3	5	0	4	6	4	15	10	13	2	10	8	NP_494231.1	Uncharacterized protein CELE_B0281.6 [Caenorhabditis elegans]|CCD61637.1 Uncharacterized protein CELE_B0281.6 [Caenorhabditis elegans]
gene-CELE_M04D8.3	2.18	6	-1.4503	0.0099396	0.043229	3	1	2	4	0	3	7	5	6	7	7	5	NP_499224.1	Probable insulin-like peptide alpha-type 3 [Caenorhabditis elegans]|Q21506.1 RecName: Full=Probable insulin-like peptide alpha-type 3; Flags: Precursor|CAA83609.1 Probable insulin-like peptide alpha-type 3 [Caenorhabditis elegans]
gene-CELE_ZK218.1	5.73	12.74	-1.1677	0.0099713	0.043336	6	6	10	1	7	3	11	8	15	9	11	24	NP_507329.1	Uncharacterized protein CELE_ZK218.1 [Caenorhabditis elegans]|CAB04984.1 Uncharacterized protein CELE_ZK218.1 [Caenorhabditis elegans]
gene-CELE_D1007.2	8.5	3.88	1.1247	0.0099956	0.043409	9	7	9	9	8	8	4	3	5	2	7	3	NP_491394.2	COLlagen [Caenorhabditis elegans]|CCD67312.2 COLlagen [Caenorhabditis elegans]
gene-CELE_T10B9.1	1.47	5.03	-1.7335	0.010048	0.04357	0	0	1	1	3	4	6	5	6	5	3	6	NP_496111.1	Putative cytochrome P450 CYP13A4 [Caenorhabditis elegans]|Q27513.1 RecName: Full=Putative cytochrome P450 CYP13A4|CAA88603.1 Putative cytochrome P450 CYP13A4 [Caenorhabditis elegans]
gene-CELE_T28A11.5	0.65	3.42	-2.3399	0.010181	0.044038	0	0	1	2	1	0	2	5	4	3	3	4	-	-
gene-CELE_C01G10.3	0	1.77	-3.2458	0.010345	0.044583	0	0	0	0	0	0	2	2	2	3	2	0	NP_506720.3	Serpentine Receptor, class X [Caenorhabditis elegans]|CAB02705.3 Serpentine Receptor, class X [Caenorhabditis elegans]
gene-CELE_E04A4.9	4.21	1.12	1.8988	0.010589	0.045333	4	2	4	6	5	4	3	0	1	1	2	0	gene-CELE_E04A4.9	-
gene-CELE_C13A2.1	3.53	8.55	-1.2731	0.01061	0.045391	4	3	0	4	4	6	12	12	11	3	7	8	NP_504854.4	Uncharacterized protein CELE_C13A2.1 [Caenorhabditis elegans]|CCD63108.2 Uncharacterized protein CELE_C13A2.1 [Caenorhabditis elegans]
gene-CELE_F33H12.5	3.25	10.57	-1.7067	0.010716	0.045723	2	0	3	0	12	2	5	15	8	15	16	6	NP_494300.1	Serpentine Receptor, class I [Caenorhabditis elegans]|CCD68471.1 Serpentine Receptor, class I [Caenorhabditis elegans]
gene-CELE_K09H11.7	0.47	3.09	-2.6114	0.010723	0.045723	0	0	0	2	0	1	2	3	3	5	4	2	NP_504509.1	PhosphoGlycolate Phosphatase Homolog [Caenorhabditis elegans]|CCD67878.1 PhosphoGlycolate Phosphatase Homolog [Caenorhabditis elegans]
gene-CELE_F08G2.13	3.75	0.8	2.2081	0.011269	0.04756	3	5	6	3	1	4	0	1	2	2	0	0	gene-CELE_F08G2.13	-
gene-CELE_F18E3.9	8.09	3.56	1.1864	0.011297	0.047652	6	4	13	11	8	6	4	3	5	4	3	3	-	-
gene-CELE_F08F3.17	3.61	8.44	-1.1933	0.011847	0.049574	2	3	1	8	2	6	9	9	10	9	5	10	gene-CELE_F08F3.17	-
gene-CELE_C50B6.5	0.48	2.92	-2.5266	0.011869	0.049648	0	0	0	1	1	1	3	3	3	4	2	3	NP_506301.1	Serpentine Receptor, class H [Caenorhabditis elegans]|CAB02854.1 Serpentine Receptor, class H [Caenorhabditis elegans]
