# Supplementary material for: Components in SLPE Alleviate AD Model Nematodes by Up-Regulating Gene gst-5
Source: Int J Mol Sci. 2024 Sep 23;25(18):10188. doi: 10.3390/ijms251810188 (PMC11432538; doi:10.3390/ijms251810188)
Supplement: Supplementary file 1 [file ijms-25-10188-s001.zip › Table S2 The significant GO terms identified by enrichment analyses.xls]

GO_ID	Term	Category	Test	Ref	TestAll	RefAll	geneID	Pvalue	FDR	richFactor
GO:0006952	defense response	BP	40	236	224	7350	gene-CELE_C50F2.10(NP_491252.1),gene-CELE_C55B7.4(NP_491871.1),gene-CELE_T19D12.4(NP_495348.1),gene-CELE_R107.7(NP_499006.1),gene-CELE_C45G7.2(NP_500207.1),gene-CELE_F58B3.2(NP_502193.1),gene-CELE_F28D1.3(NP_502360.1),gene-CELE_F55G11.5(NP_001255689.1),gene-CELE_F55G11.2(NP_502483.1),gene-CELE_K10D11.2(NP_502487.1),gene-CELE_Y46H3A.2(AAA28070.1),gene-CELE_F49A5.6(NP_507263.1),gene-CELE_F11G11.1(N…	1.36559167988244e-19	1.08974216054619e-16	0.169491525423729
GO:0098542	defense response to other organism	BP	35	205	224	7350	gene-CELE_C50F2.10(NP_491252.1),gene-CELE_C55B7.4(NP_491871.1),gene-CELE_T19D12.4(NP_495348.1),gene-CELE_R107.7(NP_499006.1),gene-CELE_C45G7.2(NP_500207.1),gene-CELE_F58B3.2(NP_502193.1),gene-CELE_F28D1.3(NP_502360.1),gene-CELE_F55G11.5(NP_001255689.1),gene-CELE_F55G11.2(NP_502483.1),gene-CELE_K10D11.2(NP_502487.1),gene-CELE_Y46H3A.2(AAA28070.1),gene-CELE_F49A5.6(NP_507263.1),gene-CELE_F11G11.1(N…	2.62384160066212e-17	4.80371747802661e-15	0.170731707317073
GO:0006955	immune response	BP	35	207	224	7350	gene-CELE_C55B7.4(NP_491871.1),gene-CELE_F11G11.1(NP_494884.1),gene-CELE_C17C3.4(NP_495071.1),gene-CELE_T19D12.4(NP_495348.1),gene-CELE_R03D7.6(NP_001254267.1),gene-CELE_F37B1.1(NP_496859.1),gene-CELE_F01D5.5(NP_496935.1),gene-CELE_C02F5.8(NP_498804.1),gene-CELE_R107.7(NP_499006.1),gene-CELE_Y46C8AL.3(NP_500439.2),gene-CELE_F01D4.2(NP_501933.1),gene-CELE_F28D1.3(NP_502360.1),gene-CELE_F55G11.7(NP…	3.61181765265159e-17	4.80371747802661e-15	0.169082125603865
GO:0009607	response to biotic stimulus	BP	35	207	224	7350	gene-CELE_C50F2.10(NP_491252.1),gene-CELE_C55B7.4(NP_491871.1),gene-CELE_T19D12.4(NP_495348.1),gene-CELE_R107.7(NP_499006.1),gene-CELE_C45G7.2(NP_500207.1),gene-CELE_F58B3.2(NP_502193.1),gene-CELE_F28D1.3(NP_502360.1),gene-CELE_F55G11.5(NP_001255689.1),gene-CELE_F55G11.2(NP_502483.1),gene-CELE_K10D11.2(NP_502487.1),gene-CELE_Y46H3A.2(AAA28070.1),gene-CELE_F49A5.6(NP_507263.1),gene-CELE_F11G11.1(N…	3.61181765265159e-17	4.80371747802661e-15	0.169082125603865
GO:0043207	response to external biotic stimulus	BP	35	207	224	7350	gene-CELE_C50F2.10(NP_491252.1),gene-CELE_C55B7.4(NP_491871.1),gene-CELE_T19D12.4(NP_495348.1),gene-CELE_R107.7(NP_499006.1),gene-CELE_C45G7.2(NP_500207.1),gene-CELE_F58B3.2(NP_502193.1),gene-CELE_F28D1.3(NP_502360.1),gene-CELE_F55G11.5(NP_001255689.1),gene-CELE_F55G11.2(NP_502483.1),gene-CELE_K10D11.2(NP_502487.1),gene-CELE_Y46H3A.2(AAA28070.1),gene-CELE_F49A5.6(NP_507263.1),gene-CELE_F11G11.1(N…	3.61181765265159e-17	4.80371747802661e-15	0.169082125603865
GO:0051707	response to other organism	BP	35	207	224	7350	gene-CELE_C50F2.10(NP_491252.1),gene-CELE_C55B7.4(NP_491871.1),gene-CELE_T19D12.4(NP_495348.1),gene-CELE_R107.7(NP_499006.1),gene-CELE_C45G7.2(NP_500207.1),gene-CELE_F58B3.2(NP_502193.1),gene-CELE_F28D1.3(NP_502360.1),gene-CELE_F55G11.5(NP_001255689.1),gene-CELE_F55G11.2(NP_502483.1),gene-CELE_K10D11.2(NP_502487.1),gene-CELE_Y46H3A.2(AAA28070.1),gene-CELE_F49A5.6(NP_507263.1),gene-CELE_F11G11.1(N…	3.61181765265159e-17	4.80371747802661e-15	0.169082125603865
GO:0044419	interspecies interaction between organisms	BP	35	211	224	7350	gene-CELE_C50F2.10(NP_491252.1),gene-CELE_C55B7.4(NP_491871.1),gene-CELE_F11G11.1(NP_494884.1),gene-CELE_C17C3.4(NP_495071.1),gene-CELE_T19D12.4(NP_495348.1),gene-CELE_R03D7.6(NP_001254267.1),gene-CELE_F37B1.1(NP_496859.1),gene-CELE_F01D5.5(NP_496935.1),gene-CELE_C02F5.8(NP_498804.1),gene-CELE_R107.7(NP_499006.1),gene-CELE_C45G7.2(NP_500207.1),gene-CELE_Y46C8AL.3(NP_500439.2),gene-CELE_F01D4.2(NP…	6.76435954437177e-17	7.71136988058382e-15	0.165876777251185
GO:0002376	immune system process	BP	37	239	224	7350	gene-CELE_F39B2.9(NP_001252431.1),gene-CELE_T05E12.7(NP_001263910.2),gene-CELE_C50F2.10(NP_491252.1),gene-CELE_C55B7.4(NP_491871.1),gene-CELE_F11G11.1(NP_494884.1),gene-CELE_C17C3.4(NP_495071.1),gene-CELE_T19D12.4(NP_495348.1),gene-CELE_R03D7.6(NP_001254267.1),gene-CELE_F37B1.1(NP_496859.1),gene-CELE_F01D5.5(NP_496935.1),gene-CELE_C02F5.8(NP_498804.1),gene-CELE_R107.7(NP_499006.1),gene-CELE_C45G7…	8.42172344360069e-17	8.40066913499169e-15	0.154811715481172
GO:0006950	response to stress	BP	51	461	224	7350	gene-CELE_W07A12.6(NP_495953.3),gene-CELE_C12C8.1(NP_492485.1),gene-CELE_Y46H3A.2(AAA28070.1),gene-CELE_T27E4.8(AAA28066.1),gene-CELE_T27E4.3(AAA28067.1),gene-CELE_T27E4.9(AAA28067.1),gene-CELE_T27E4.2(AAA28066.1),gene-CELE_F35A5.3(NP_508659.1),gene-CELE_F41B4.3(NP_509150.1),gene-CELE_C50F2.10(NP_491252.1),gene-CELE_C55B7.4(NP_491871.1),gene-CELE_F11G11.1(NP_494884.1),gene-CELE_C17C3.4(NP_495071.…	1.537237173696e-16	1.36301696067712e-14	0.110629067245119
GO:0045087	innate immune response	BP	31	170	224	7350	gene-CELE_C55B7.4(NP_491871.1),gene-CELE_F11G11.1(NP_494884.1),gene-CELE_C17C3.4(NP_495071.1),gene-CELE_T19D12.4(NP_495348.1),gene-CELE_R03D7.6(NP_001254267.1),gene-CELE_F37B1.1(NP_496859.1),gene-CELE_F01D5.5(NP_496935.1),gene-CELE_C02F5.8(NP_498804.1),gene-CELE_R107.7(NP_499006.1),gene-CELE_Y46C8AL.3(NP_500439.2),gene-CELE_F01D4.2(NP_501933.1),gene-CELE_F28D1.3(NP_502360.1),gene-CELE_F55G11.7(NP…	2.97782775724167e-16	2.37630655027885e-14	0.182352941176471
GO:0009605	response to external stimulus	BP	37	304	224	7350	gene-CELE_C50F2.10(NP_491252.1),gene-CELE_C55B7.4(NP_491871.1),gene-CELE_T19D12.4(NP_495348.1),gene-CELE_R107.7(NP_499006.1),gene-CELE_C45G7.2(NP_500207.1),gene-CELE_F58B3.2(NP_502193.1),gene-CELE_F28D1.3(NP_502360.1),gene-CELE_F55G11.5(NP_001255689.1),gene-CELE_F55G11.2(NP_502483.1),gene-CELE_K10D11.2(NP_502487.1),gene-CELE_Y46H3A.2(AAA28070.1),gene-CELE_F49A5.6(NP_507263.1),gene-CELE_K03D3.10(N…	2.21271518737711e-13	1.60522429047903e-11	0.121710526315789
GO:0051704	multi-organism process	BP	37	451	224	7350	gene-CELE_C50F2.10(NP_491252.1),gene-CELE_C55B7.4(NP_491871.1),gene-CELE_T19D12.4(NP_495348.1),gene-CELE_R107.7(NP_499006.1),gene-CELE_C45G7.2(NP_500207.1),gene-CELE_F58B3.2(NP_502193.1),gene-CELE_F28D1.3(NP_502360.1),gene-CELE_F55G11.5(NP_001255689.1),gene-CELE_F55G11.2(NP_502483.1),gene-CELE_K10D11.2(NP_502487.1),gene-CELE_Y46H3A.2(AAA28070.1),gene-CELE_F49A5.6(NP_507263.1),gene-CELE_C48D5.1(AA…	2.2039605686735e-08	1.46563377816788e-06	0.082039911308204
GO:0009812	flavonoid metabolic process	BP	8	22	224	7350	gene-CELE_C10H11.5(NP_491436.1),gene-CELE_T19H12.11(NP_504313.2),gene-CELE_H23N18.4(NP_504314.1),gene-CELE_H23N18.3(NP_504315.1),gene-CELE_H23N18.2(NP_504316.1),gene-CELE_T04H1.12(NP_001335558.1),gene-CELE_C03A7.11(NP_504388.2),gene-CELE_C44H9.1(NP_506211.1)	1.45342287218208e-07	8.92178040001001e-06	0.363636363636364
GO:0050896	response to stimulus	BP	66	1174	224	7350	gene-CELE_W07A12.6(NP_495953.3),gene-CELE_C12C8.1(NP_492485.1),gene-CELE_Y46H3A.2(AAA28070.1),gene-CELE_T27E4.8(AAA28066.1),gene-CELE_T27E4.3(AAA28067.1),gene-CELE_T27E4.9(AAA28067.1),gene-CELE_T27E4.2(AAA28066.1),gene-CELE_F35A5.3(NP_508659.1),gene-CELE_F41B4.3(NP_509150.1),gene-CELE_C50F2.10(NP_491252.1),gene-CELE_C55B7.4(NP_491871.1),gene-CELE_F11G11.1(NP_494884.1),gene-CELE_C17C3.4(NP_495071.…	1.86344079010288e-07	1.06216125035864e-05	0.0562180579216354
GO:0042742	defense response to bacterium	BP	12	70	224	7350	gene-CELE_C50F2.10(NP_491252.1),gene-CELE_C45G7.2(NP_500207.1),gene-CELE_F58B3.2(NP_502193.1),gene-CELE_C55B7.4(NP_491871.1),gene-CELE_T19D12.4(NP_495348.1),gene-CELE_R107.7(NP_499006.1),gene-CELE_F28D1.3(NP_502360.1),gene-CELE_F55G11.5(NP_001255689.1),gene-CELE_F55G11.2(NP_502483.1),gene-CELE_K10D11.2(NP_502487.1),gene-CELE_Y46H3A.2(AAA28070.1),gene-CELE_F49A5.6(NP_507263.1)	1.06713214977722e-06	5.6771430368148e-05	0.171428571428571
GO:0009617	response to bacterium	BP	12	71	224	7350	gene-CELE_C50F2.10(NP_491252.1),gene-CELE_C55B7.4(NP_491871.1),gene-CELE_T19D12.4(NP_495348.1),gene-CELE_R107.7(NP_499006.1),gene-CELE_C45G7.2(NP_500207.1),gene-CELE_F58B3.2(NP_502193.1),gene-CELE_F28D1.3(NP_502360.1),gene-CELE_F55G11.5(NP_001255689.1),gene-CELE_F55G11.2(NP_502483.1),gene-CELE_K10D11.2(NP_502487.1),gene-CELE_Y46H3A.2(AAA28070.1),gene-CELE_F49A5.6(NP_507263.1)	1.2500414351521e-06	6.23458165782111e-05	0.169014084507042
GO:0030968	endoplasmic reticulum unfolded protein response	BP	8	29	224	7350	gene-CELE_C12C8.1(NP_492485.1),gene-CELE_Y46H3A.2(AAA28070.1),gene-CELE_T27E4.8(AAA28066.1),gene-CELE_T27E4.3(AAA28067.1),gene-CELE_T27E4.9(AAA28067.1),gene-CELE_T27E4.2(AAA28066.1),gene-CELE_F35A5.3(NP_508659.1),gene-CELE_F41B4.3(NP_509150.1)	1.62175545485995e-06	7.26562592828138e-05	0.275862068965517
GO:0050829	defense response to Gram-negative bacterium	BP	10	49	224	7350	gene-CELE_C50F2.10(NP_491252.1),gene-CELE_C55B7.4(NP_491871.1),gene-CELE_T19D12.4(NP_495348.1),gene-CELE_R107.7(NP_499006.1),gene-CELE_F28D1.3(NP_502360.1),gene-CELE_F55G11.5(NP_001255689.1),gene-CELE_F55G11.2(NP_502483.1),gene-CELE_K10D11.2(NP_502487.1),gene-CELE_Y46H3A.2(AAA28070.1),gene-CELE_F49A5.6(NP_507263.1)	1.63886299134166e-06	7.26562592828138e-05	0.204081632653061
GO:0034620	cellular response to unfolded protein	BP	8	32	224	7350	gene-CELE_C12C8.1(NP_492485.1),gene-CELE_Y46H3A.2(AAA28070.1),gene-CELE_T27E4.8(AAA28066.1),gene-CELE_T27E4.3(AAA28067.1),gene-CELE_T27E4.9(AAA28067.1),gene-CELE_T27E4.2(AAA28066.1),gene-CELE_F35A5.3(NP_508659.1),gene-CELE_F41B4.3(NP_509150.1)	3.67205741067695e-06	0.000144900467914262	0.25
GO:0006063	uronic acid metabolic process	BP	6	16	224	7350	gene-CELE_C10H11.5(NP_491436.1),gene-CELE_T19H12.11(NP_504313.2),gene-CELE_H23N18.4(NP_504314.1),gene-CELE_H23N18.3(NP_504315.1),gene-CELE_H23N18.2(NP_504316.1),gene-CELE_T04H1.12(NP_001335558.1)	4.64667906968015e-06	0.000144900467914262	0.375
GO:0009813	flavonoid biosynthetic process	BP	6	16	224	7350	gene-CELE_C10H11.5(NP_491436.1),gene-CELE_T19H12.11(NP_504313.2),gene-CELE_H23N18.4(NP_504314.1),gene-CELE_H23N18.3(NP_504315.1),gene-CELE_H23N18.2(NP_504316.1),gene-CELE_T04H1.12(NP_001335558.1)	4.64667906968015e-06	0.000144900467914262	0.375
GO:0019585	glucuronate metabolic process	BP	6	16	224	7350	gene-CELE_C10H11.5(NP_491436.1),gene-CELE_T19H12.11(NP_504313.2),gene-CELE_H23N18.4(NP_504314.1),gene-CELE_H23N18.3(NP_504315.1),gene-CELE_H23N18.2(NP_504316.1),gene-CELE_T04H1.12(NP_001335558.1)	4.64667906968015e-06	0.000144900467914262	0.375
GO:0052695	cellular glucuronidation	BP	6	16	224	7350	gene-CELE_C10H11.5(NP_491436.1),gene-CELE_T19H12.11(NP_504313.2),gene-CELE_H23N18.4(NP_504314.1),gene-CELE_H23N18.3(NP_504315.1),gene-CELE_H23N18.2(NP_504316.1),gene-CELE_T04H1.12(NP_001335558.1)	4.64667906968015e-06	0.000144900467914262	0.375
GO:0052696	flavonoid glucuronidation	BP	6	16	224	7350	gene-CELE_C10H11.5(NP_491436.1),gene-CELE_T19H12.11(NP_504313.2),gene-CELE_H23N18.4(NP_504314.1),gene-CELE_H23N18.3(NP_504315.1),gene-CELE_H23N18.2(NP_504316.1),gene-CELE_T04H1.12(NP_001335558.1)	4.64667906968015e-06	0.000144900467914262	0.375
GO:0015020	glucuronosyltransferase activity	MF	6	16	224	7350	gene-CELE_C10H11.5(NP_491436.1),gene-CELE_T19H12.11(NP_504313.2),gene-CELE_H23N18.4(NP_504314.1),gene-CELE_H23N18.3(NP_504315.1),gene-CELE_H23N18.2(NP_504316.1),gene-CELE_T04H1.12(NP_001335558.1)	4.64667906968015e-06	0.000144900467914262	0.375
GO:0006986	response to unfolded protein	BP	8	33	224	7350	gene-CELE_C12C8.1(NP_492485.1),gene-CELE_Y46H3A.2(AAA28070.1),gene-CELE_T27E4.8(AAA28066.1),gene-CELE_T27E4.3(AAA28067.1),gene-CELE_T27E4.9(AAA28067.1),gene-CELE_T27E4.2(AAA28066.1),gene-CELE_F35A5.3(NP_508659.1),gene-CELE_F41B4.3(NP_509150.1)	4.72106787690578e-06	0.000144900467914262	0.242424242424242
GO:0035966	response to topologically incorrect protein	BP	9	45	224	7350	gene-CELE_C12C8.1(NP_492485.1),gene-CELE_Y46H3A.2(AAA28070.1),gene-CELE_T27E4.8(AAA28066.1),gene-CELE_T27E4.3(AAA28067.1),gene-CELE_T27E4.9(AAA28067.1),gene-CELE_T27E4.2(AAA28066.1),gene-CELE_F35A5.3(NP_508659.1),gene-CELE_F41B4.3(NP_509150.1),gene-CELE_F08H9.4(NP_506586.1)	6.57919773686537e-06	0.000190687619486252	0.2
GO:0008194	UDP-glycosyltransferase activity	MF	7	25	224	7350	gene-CELE_C10H11.5(NP_491436.1),gene-CELE_T19H12.11(NP_504313.2),gene-CELE_H23N18.4(NP_504314.1),gene-CELE_H23N18.3(NP_504315.1),gene-CELE_H23N18.2(NP_504316.1),gene-CELE_T04H1.12(NP_001335558.1),gene-CELE_C44H9.1(NP_506211.1)	6.69079366618427e-06	0.000190687619486252	0.28
GO:0035967	cellular response to topologically incorrect protein	BP	8	38	224	7350	gene-CELE_C12C8.1(NP_492485.1),gene-CELE_Y46H3A.2(AAA28070.1),gene-CELE_T27E4.8(AAA28066.1),gene-CELE_T27E4.3(AAA28067.1),gene-CELE_T27E4.9(AAA28067.1),gene-CELE_T27E4.2(AAA28066.1),gene-CELE_F35A5.3(NP_508659.1),gene-CELE_F41B4.3(NP_509150.1)	1.45777303778948e-05	0.000401138925571036	0.210526315789474
GO:0003824	catalytic activity	MF	80	1730	224	7350	gene-CELE_W09G12.8(NP_500056.2),gene-CELE_K03D3.10(NP_001040961.1),gene-CELE_W07B8.4(NP_503382.1),gene-CELE_F44C4.3(NP_504682.1),gene-CELE_T10H4.12(NP_506790.1),gene-CELE_C45G7.2(NP_500207.1),gene-CELE_F58B3.1(NP_502192.1),gene-CELE_F58B3.2(NP_502193.1),gene-CELE_T05E12.7(NP_001263910.2),gene-CELE_F22B8.6(NP_507053.1),gene-CELE_T06A4.3(-),gene-CELE_C10C5.3(NP_501650.1),gene-CELE_C10C5.4(NP_501651…	2.05091790580969e-05	0.000545544162945377	0.046242774566474
GO:0034976	response to endoplasmic reticulum stress	BP	8	43	224	7350	gene-CELE_C12C8.1(NP_492485.1),gene-CELE_Y46H3A.2(AAA28070.1),gene-CELE_T27E4.8(AAA28066.1),gene-CELE_T27E4.3(AAA28067.1),gene-CELE_T27E4.9(AAA28067.1),gene-CELE_T27E4.2(AAA28066.1),gene-CELE_F35A5.3(NP_508659.1),gene-CELE_F41B4.3(NP_509150.1)	3.79009304293555e-05	0.00097564330589115	0.186046511627907
GO:0016765	transferase activity, transferring alkyl or aryl (other than methyl) groups	MF	6	24	224	7350	gene-CELE_F22B8.6(NP_507053.1),gene-CELE_F11G11.1(NP_494884.1),gene-CELE_R05F9.5(NP_001022266.1),gene-CELE_R03D7.6(NP_001254267.1),gene-CELE_R107.7(NP_499006.1),gene-CELE_C49F5.1(NP_510002.1)	6.36284442344884e-05	0.00158673432809755	0.25
GO:0005996	monosaccharide metabolic process	BP	6	25	224	7350	gene-CELE_C10H11.5(NP_491436.1),gene-CELE_T19H12.11(NP_504313.2),gene-CELE_H23N18.4(NP_504314.1),gene-CELE_H23N18.3(NP_504315.1),gene-CELE_H23N18.2(NP_504316.1),gene-CELE_T04H1.12(NP_001335558.1)	8.16087549402688e-05	0.00197344807401014	0.24
GO:0005576	extracellular region	CC	17	198	224	7350	gene-CELE_T06A4.3(-),gene-CELE_C27D9.2(NP_494852.3),gene-CELE_F26G1.3(NP_494853.1),gene-CELE_W07B8.4(NP_503382.1),gene-CELE_F44C4.3(NP_504682.1),gene-CELE_R90.2(NP_506225.1),gene-CELE_T10H4.12(NP_506790.1),gene-CELE_C50F2.10(NP_491252.1),gene-CELE_W09C5.4(NP_493389.1),gene-CELE_T10D4.13(NP_001022339.1),gene-CELE_C17C3.4(NP_495071.1),gene-CELE_M04D8.3(NP_499224.1),gene-CELE_ZK1251.2(NP_001255417.1…	0.000104976931331435	0.00246387032948485	0.0858585858585859
GO:0009410	response to xenobiotic stimulus	BP	3	4	224	7350	gene-CELE_K07C6.5(NP_504092.1),gene-CELE_C03G6.14(NP_001343612.1),gene-CELE_C03G6.15(NP_504880.2)	0.000109237340756306	0.00249061136924377	0.75
GO:0016757	transferase activity, transferring glycosyl groups	MF	10	79	224	7350	gene-CELE_C10H11.5(NP_491436.1),gene-CELE_T19H12.11(NP_504313.2),gene-CELE_H23N18.4(NP_504314.1),gene-CELE_H23N18.3(NP_504315.1),gene-CELE_H23N18.2(NP_504316.1),gene-CELE_T04H1.12(NP_001335558.1),gene-CELE_C44H9.1(NP_506211.1),gene-CELE_C03A7.11(NP_504388.2),gene-CELE_C10H11.3(NP_491438.1),gene-CELE_ZC443.6(NP_506210.1)	0.000129080589406248	0.00286128639850517	0.126582278481013
GO:0016491	oxidoreductase activity	MF	21	289	224	7350	gene-CELE_T10B9.7(NP_496109.1),gene-CELE_T10B9.5(NP_496110.1),gene-CELE_K08C7.5(NP_501972.1),gene-CELE_K07C6.2(NP_504095.1),gene-CELE_F39B2.9(NP_001252431.1),gene-CELE_T05E12.7(NP_001263910.2),gene-CELE_F32D8.11(NP_001023872.1),gene-CELE_C17C3.12(NP_495066.2),gene-CELE_C48B4.1(NP_499119.1),gene-CELE_C55B7.4(NP_491871.1),gene-CELE_ZK430.3(NP_494779.1),gene-CELE_T10B9.1(NP_496111.1),gene-CELE_T10B9…	0.00018165067486748	0.00391776320389863	0.0726643598615917
GO:0003796	lysozyme activity	MF	3	5	224	7350	gene-CELE_C45G7.2(NP_500207.1),gene-CELE_F58B3.1(NP_502192.1),gene-CELE_F58B3.2(NP_502193.1)	0.000266941117817898	0.00546202594919699	0.6
GO:0061783	peptidoglycan muralytic activity	MF	3	5	224	7350	gene-CELE_C45G7.2(NP_500207.1),gene-CELE_F58B3.1(NP_502192.1),gene-CELE_F58B3.2(NP_502193.1)	0.000266941117817898	0.00546202594919699	0.6
GO:0004364	glutathione transferase activity	MF	4	13	224	7350	gene-CELE_F11G11.1(NP_494884.1),gene-CELE_R05F9.5(NP_001022266.1),gene-CELE_R03D7.6(NP_001254267.1),gene-CELE_R107.7(NP_499006.1)	0.000483479455595868	0.00962754968194186	0.307692307692308
GO:0016758	transferase activity, transferring hexosyl groups	MF	7	47	224	7350	gene-CELE_C10H11.5(NP_491436.1),gene-CELE_T19H12.11(NP_504313.2),gene-CELE_H23N18.4(NP_504314.1),gene-CELE_H23N18.3(NP_504315.1),gene-CELE_H23N18.2(NP_504316.1),gene-CELE_T04H1.12(NP_001335558.1),gene-CELE_C03A7.11(NP_504388.2)	0.00049464854255591	0.00962754968194186	0.148936170212766
GO:0005179	hormone activity	MF	5	24	224	7350	gene-CELE_W09C5.4(NP_493389.1),gene-CELE_T10D4.13(NP_001022339.1),gene-CELE_C17C3.4(NP_495071.1),gene-CELE_M04D8.3(NP_499224.1),gene-CELE_ZK1251.2(NP_001255417.1)	0.000665106783186754	0.0126370288805483	0.208333333333333
GO:0030545	receptor regulator activity	MF	5	29	224	7350	gene-CELE_W09C5.4(NP_493389.1),gene-CELE_T10D4.13(NP_001022339.1),gene-CELE_C17C3.4(NP_495071.1),gene-CELE_M04D8.3(NP_499224.1),gene-CELE_ZK1251.2(NP_001255417.1)	0.00164148866938048	0.0291090657370139	0.172413793103448
GO:0030546	receptor activator activity	MF	5	29	224	7350	gene-CELE_W09C5.4(NP_493389.1),gene-CELE_T10D4.13(NP_001022339.1),gene-CELE_C17C3.4(NP_495071.1),gene-CELE_M04D8.3(NP_499224.1),gene-CELE_ZK1251.2(NP_001255417.1)	0.00164148866938048	0.0291090657370139	0.172413793103448
GO:0048018	receptor ligand activity	MF	5	29	224	7350	gene-CELE_W09C5.4(NP_493389.1),gene-CELE_T10D4.13(NP_001022339.1),gene-CELE_C17C3.4(NP_495071.1),gene-CELE_M04D8.3(NP_499224.1),gene-CELE_ZK1251.2(NP_001255417.1)	0.00164148866938048	0.0291090657370139	0.172413793103448
GO:0004497	monooxygenase activity	MF	4	18	224	7350	gene-CELE_K08C7.5(NP_501972.1),gene-CELE_K07C6.2(NP_504095.1),gene-CELE_T10B9.7(NP_496109.1),gene-CELE_T10B9.5(NP_496110.1)	0.00183521056369159	0.0318369136918671	0.222222222222222
GO:0000270	peptidoglycan metabolic process	BP	2	3	224	7350	gene-CELE_F58B3.1(NP_502192.1),gene-CELE_F58B3.2(NP_502193.1)	0.00271845343601409	0.0417178046526778	0.666666666666667
GO:0006027	glycosaminoglycan catabolic process	BP	2	3	224	7350	gene-CELE_F58B3.1(NP_502192.1),gene-CELE_F58B3.2(NP_502193.1)	0.00271845343601409	0.0417178046526778	0.666666666666667
GO:0009253	peptidoglycan catabolic process	BP	2	3	224	7350	gene-CELE_F58B3.1(NP_502192.1),gene-CELE_F58B3.2(NP_502193.1)	0.00271845343601409	0.0417178046526778	0.666666666666667
GO:0016998	cell wall macromolecule catabolic process	BP	2	3	224	7350	gene-CELE_F58B3.1(NP_502192.1),gene-CELE_F58B3.2(NP_502193.1)	0.00271845343601409	0.0417178046526778	0.666666666666667
GO:0044036	cell wall macromolecule metabolic process	BP	2	3	224	7350	gene-CELE_F58B3.1(NP_502192.1),gene-CELE_F58B3.2(NP_502193.1)	0.00271845343601409	0.0417178046526778	0.666666666666667
GO:0071554	cell wall organization or biogenesis	BP	2	3	224	7350	gene-CELE_F58B3.1(NP_502192.1),gene-CELE_F58B3.2(NP_502193.1)	0.00271845343601409	0.0417178046526778	0.666666666666667
GO:0005764	lysosome	CC	5	33	224	7350	gene-CELE_K11D2.2(NP_493173.1),gene-CELE_W07B8.4(NP_503382.1),gene-CELE_F44C4.3(NP_504682.1),gene-CELE_F54F3.3(NP_506229.1),gene-CELE_T10H4.12(NP_506790.1)	0.002971600769217	0.0447422153553805	0.151515151515152
GO:0000323	lytic vacuole	CC	5	34	224	7350	gene-CELE_K11D2.2(NP_493173.1),gene-CELE_W07B8.4(NP_503382.1),gene-CELE_F44C4.3(NP_504682.1),gene-CELE_F54F3.3(NP_506229.1),gene-CELE_T10H4.12(NP_506790.1)	0.00339900375301037	0.0502297221278198	0.147058823529412
GO:0042221	response to chemical	BP	24	447	224	7350	gene-CELE_C12C8.1(NP_492485.1),gene-CELE_Y46H3A.2(AAA28070.1),gene-CELE_T27E4.8(AAA28066.1),gene-CELE_T27E4.3(AAA28067.1),gene-CELE_T27E4.9(AAA28067.1),gene-CELE_T27E4.2(AAA28066.1),gene-CELE_F35A5.3(NP_508659.1),gene-CELE_F41B4.3(NP_509150.1),gene-CELE_K03D3.10(NP_001040961.1),gene-CELE_C03H5.9(NP_001254010.1),gene-CELE_ZK1251.11(NP_001255416.1),gene-CELE_ZK1251.2(NP_001255417.1),gene-CELE_R13D7…	0.0046487466398781	0.0674490876113223	0.0536912751677852
GO:0005975	carbohydrate metabolic process	BP	8	88	224	7350	gene-CELE_C10H11.5(NP_491436.1),gene-CELE_T19H12.11(NP_504313.2),gene-CELE_H23N18.4(NP_504314.1),gene-CELE_H23N18.3(NP_504315.1),gene-CELE_H23N18.2(NP_504316.1),gene-CELE_T04H1.12(NP_001335558.1),gene-CELE_F58B3.1(NP_502192.1),gene-CELE_F58B3.2(NP_502193.1)	0.00519301235545882	0.0740004260652882	0.0909090909090909
GO:0032787	monocarboxylic acid metabolic process	BP	7	73	224	7350	gene-CELE_C10H11.5(NP_491436.1),gene-CELE_T19H12.11(NP_504313.2),gene-CELE_H23N18.4(NP_504314.1),gene-CELE_H23N18.3(NP_504315.1),gene-CELE_H23N18.2(NP_504316.1),gene-CELE_T04H1.12(NP_001335558.1),gene-CELE_Y105E8A.4(NP_740932.1)	0.00657066398703086	0.091989295818432	0.0958904109589041
GO:0008237	metallopeptidase activity	MF	4	27	224	7350	gene-CELE_T06A4.3(-),gene-CELE_C10C5.3(NP_501650.1),gene-CELE_C10C5.4(NP_501651.1),gene-CELE_F41C6.4(NP_001129930.1)	0.00849409866712126	0.116867081661427	0.148148148148148
GO:0010332	response to gamma radiation	BP	2	5	224	7350	gene-CELE_ZK970.7(NP_496220.1),gene-CELE_F49F1.6(NP_500487.2)	0.00870148847357454	0.117691318676483	0.4
GO:0016798	hydrolase activity, acting on glycosyl bonds	MF	5	43	224	7350	gene-CELE_C45G7.2(NP_500207.1),gene-CELE_F58B3.1(NP_502192.1),gene-CELE_F58B3.2(NP_502193.1),gene-CELE_K08F9.3(NP_001263897.1),gene-CELE_Y22D7AL.14(NP_497437.2)	0.00942423400171769	0.125342312222845	0.116279069767442
GO:0008306	associative learning	BP	3	15	224	7350	gene-CELE_ZK1251.11(NP_001255416.1),gene-CELE_ZK1251.2(NP_001255417.1),gene-CELE_C36B7.7(NP_509200.1)	0.00968897829585335	0.126750896394934	0.2
GO:0070887	cellular response to chemical stimulus	BP	9	121	224	7350	gene-CELE_C12C8.1(NP_492485.1),gene-CELE_Y46H3A.2(AAA28070.1),gene-CELE_T27E4.8(AAA28066.1),gene-CELE_T27E4.3(AAA28067.1),gene-CELE_T27E4.9(AAA28067.1),gene-CELE_T27E4.2(AAA28066.1),gene-CELE_F35A5.3(NP_508659.1),gene-CELE_F41B4.3(NP_509150.1),gene-CELE_W07A12.6(NP_495953.3)	0.011364689496681	0.146274551908895	0.0743801652892562
GO:0071310	cellular response to organic substance	BP	8	101	224	7350	gene-CELE_C12C8.1(NP_492485.1),gene-CELE_Y46H3A.2(AAA28070.1),gene-CELE_T27E4.8(AAA28066.1),gene-CELE_T27E4.3(AAA28067.1),gene-CELE_T27E4.9(AAA28067.1),gene-CELE_T27E4.2(AAA28066.1),gene-CELE_F35A5.3(NP_508659.1),gene-CELE_F41B4.3(NP_509150.1)	0.0116719855106727	0.147845149801855	0.0792079207920792
GO:0030203	glycosaminoglycan metabolic process	BP	2	6	224	7350	gene-CELE_F58B3.1(NP_502192.1),gene-CELE_F58B3.2(NP_502193.1)	0.0127912965617335	0.159491479004114	0.333333333333333
GO:0010033	response to organic substance	BP	9	124	224	7350	gene-CELE_C12C8.1(NP_492485.1),gene-CELE_Y46H3A.2(AAA28070.1),gene-CELE_T27E4.8(AAA28066.1),gene-CELE_T27E4.3(AAA28067.1),gene-CELE_T27E4.9(AAA28067.1),gene-CELE_T27E4.2(AAA28066.1),gene-CELE_F35A5.3(NP_508659.1),gene-CELE_F41B4.3(NP_509150.1),gene-CELE_F08H9.4(NP_506586.1)	0.0132037774885465	0.162101760551693	0.0725806451612903
GO:1901136	carbohydrate derivative catabolic process	BP	4	31	224	7350	gene-CELE_F58B3.1(NP_502192.1),gene-CELE_F58B3.2(NP_502193.1),gene-CELE_K08F9.3(NP_001263897.1),gene-CELE_W09G12.8(NP_500056.2)	0.0138537027896897	0.167503861002612	0.129032258064516
GO:0004553	hydrolase activity, hydrolyzing O-glycosyl compounds	MF	4	33	224	7350	gene-CELE_C45G7.2(NP_500207.1),gene-CELE_F58B3.1(NP_502192.1),gene-CELE_F58B3.2(NP_502193.1),gene-CELE_K08F9.3(NP_001263897.1)	0.017186635462017	0.202977782118542	0.121212121212121
GO:0005615	extracellular space	CC	7	88	224	7350	gene-CELE_T06A4.3(-),gene-CELE_C27D9.2(NP_494852.3),gene-CELE_F26G1.3(NP_494853.1),gene-CELE_W07B8.4(NP_503382.1),gene-CELE_F44C4.3(NP_504682.1),gene-CELE_R90.2(NP_506225.1),gene-CELE_T10H4.12(NP_506790.1)	0.0174783662998375	0.202977782118542	0.0795454545454545
GO:1990169	stress response to copper ion	BP	2	7	224	7350	gene-CELE_Y22F5A.6(NP_505644.1),gene-CELE_F53A9.2(NP_509473.1)	0.0175507104839341	0.202977782118542	0.285714285714286
GO:0016740	transferase activity	MF	29	638	224	7350	gene-CELE_T05E12.7(NP_001263910.2),gene-CELE_F22B8.6(NP_507053.1),gene-CELE_F11G11.1(NP_494884.1),gene-CELE_R05F9.5(NP_001022266.1),gene-CELE_R03D7.6(NP_001254267.1),gene-CELE_R107.7(NP_499006.1),gene-CELE_C49F5.1(NP_510002.1),gene-CELE_R05H10.7(NP_001022271.1),gene-CELE_C18B2.1(NP_508624.1),gene-CELE_Y40B10A.7(NP_503559.2),gene-CELE_Y40B10A.2(NP_503560.2),gene-CELE_R08E5.3(NP_504045.1),gene-CELE…	0.018453385733172	0.210368597358161	0.0454545454545455
GO:0005773	vacuole	CC	5	52	224	7350	gene-CELE_K11D2.2(NP_493173.1),gene-CELE_W07B8.4(NP_503382.1),gene-CELE_F44C4.3(NP_504682.1),gene-CELE_F54F3.3(NP_506229.1),gene-CELE_T10H4.12(NP_506790.1)	0.0204263375084829	0.229580525799568	0.0961538461538462
GO:0006026	aminoglycan catabolic process	BP	3	20	224	7350	gene-CELE_F58B3.1(NP_502192.1),gene-CELE_F58B3.2(NP_502193.1),gene-CELE_K08F9.3(NP_001263897.1)	0.021710253307106	0.234118677555008	0.15
GO:0007612	learning	BP	3	20	224	7350	gene-CELE_ZK1251.11(NP_001255416.1),gene-CELE_ZK1251.2(NP_001255417.1),gene-CELE_C36B7.7(NP_509200.1)	0.021710253307106	0.234118677555008	0.15
GO:0004197	cysteine-type endopeptidase activity	MF	3	20	224	7350	gene-CELE_W07B8.4(NP_503382.1),gene-CELE_F44C4.3(NP_504682.1),gene-CELE_T10H4.12(NP_506790.1)	0.021710253307106	0.234118677555008	0.15
GO:0010212	response to ionizing radiation	BP	2	8	224	7350	gene-CELE_ZK970.7(NP_496220.1),gene-CELE_F49F1.6(NP_500487.2)	0.0229354875001385	0.244033587001474	0.25
GO:0033554	cellular response to stress	BP	10	163	224	7350	gene-CELE_T28F4.5(NP_492102.1),gene-CELE_C12C8.1(NP_492485.1),gene-CELE_Y46H3A.2(AAA28070.1),gene-CELE_T27E4.8(AAA28066.1),gene-CELE_T27E4.3(AAA28067.1),gene-CELE_T27E4.9(AAA28067.1),gene-CELE_T27E4.2(AAA28066.1),gene-CELE_F35A5.3(NP_508659.1),gene-CELE_F41B4.3(NP_509150.1),gene-CELE_W07A12.6(NP_495953.3)	0.0269781674471461	0.256000000000003	0.0613496932515337
GO:0046688	response to copper ion	BP	2	9	224	7350	gene-CELE_Y22F5A.6(NP_505644.1),gene-CELE_F53A9.2(NP_509473.1)	0.0289034389894759	0.256000000000003	0.222222222222222
GO:0016811	hydrolase activity, acting on carbon-nitrogen (but not peptide) bonds, in linear amides	MF	2	9	224	7350	gene-CELE_W09G12.8(NP_500056.2),gene-CELE_K11D2.2(NP_493173.1)	0.0289034389894759	0.256000000000003	0.222222222222222
GO:0007568	aging	BP	14	263	224	7350	gene-CELE_C12C8.1(NP_492485.1),gene-CELE_K11D2.2(NP_493173.1),gene-CELE_R03D7.6(NP_001254267.1),gene-CELE_ZK1251.2(NP_001255417.1),gene-CELE_F28D1.3(NP_502360.1),gene-CELE_K10D11.2(NP_502487.1),gene-CELE_Y46H3A.3(NP_001294665.1),gene-CELE_K04A8.5(NP_504662.1),gene-CELE_T27E4.8(AAA28066.1),gene-CELE_T27E4.3(AAA28067.1),gene-CELE_T27E4.9(AAA28067.1),gene-CELE_T27E4.2(AAA28066.1),gene-CELE_F59D8.1(N…	0.0297869288532275	0.256000000000003	0.0532319391634981
GO:0008340	determination of adult lifespan	BP	14	263	224	7350	gene-CELE_C12C8.1(NP_492485.1),gene-CELE_K11D2.2(NP_493173.1),gene-CELE_R03D7.6(NP_001254267.1),gene-CELE_ZK1251.2(NP_001255417.1),gene-CELE_F28D1.3(NP_502360.1),gene-CELE_K10D11.2(NP_502487.1),gene-CELE_Y46H3A.3(NP_001294665.1),gene-CELE_K04A8.5(NP_504662.1),gene-CELE_T27E4.8(AAA28066.1),gene-CELE_T27E4.3(AAA28067.1),gene-CELE_T27E4.9(AAA28067.1),gene-CELE_T27E4.2(AAA28066.1),gene-CELE_F59D8.1(N…	0.0297869288532275	0.256000000000003	0.0532319391634981
GO:0010259	multicellular organism aging	BP	14	263	224	7350	gene-CELE_C12C8.1(NP_492485.1),gene-CELE_K11D2.2(NP_493173.1),gene-CELE_R03D7.6(NP_001254267.1),gene-CELE_ZK1251.2(NP_001255417.1),gene-CELE_F28D1.3(NP_502360.1),gene-CELE_K10D11.2(NP_502487.1),gene-CELE_Y46H3A.3(NP_001294665.1),gene-CELE_K04A8.5(NP_504662.1),gene-CELE_T27E4.8(AAA28066.1),gene-CELE_T27E4.3(AAA28067.1),gene-CELE_T27E4.9(AAA28067.1),gene-CELE_T27E4.2(AAA28066.1),gene-CELE_F59D8.1(N…	0.0297869288532275	0.256000000000003	0.0532319391634981
GO:0001906	cell killing	BP	1	1	224	7350	gene-CELE_C50F2.10(NP_491252.1)	0.0304761904761909	0.256000000000003	1
GO:0006516	glycoprotein catabolic process	BP	1	1	224	7350	gene-CELE_W09G12.8(NP_500056.2)	0.0304761904761909	0.256000000000003	1
GO:0010507	negative regulation of autophagy	BP	1	1	224	7350	gene-CELE_T28F4.5(NP_492102.1)	0.0304761904761909	0.256000000000003	1
GO:0019740	nitrogen utilization	BP	1	1	224	7350	gene-CELE_C05E11.5(NP_508783.2)	0.0304761904761909	0.256000000000003	1
GO:0031640	killing of cells of other organism	BP	1	1	224	7350	gene-CELE_C50F2.10(NP_491252.1)	0.0304761904761909	0.256000000000003	1
GO:0035211	spermathecum morphogenesis	BP	1	1	224	7350	gene-CELE_C48D5.1(AAG15119.1)	0.0304761904761909	0.256000000000003	1
GO:0042351	'de novo' GDP-L-fucose biosynthetic process	BP	1	1	224	7350	gene-CELE_F56H6.5(CAJ77754.1)	0.0304761904761909	0.256000000000003	1
GO:0044364	disruption of cells of other organism	BP	1	1	224	7350	gene-CELE_C50F2.10(NP_491252.1)	0.0304761904761909	0.256000000000003	1
GO:0050893	sensory processing	BP	1	1	224	7350	gene-CELE_C36B7.7(NP_509200.1)	0.0304761904761909	0.256000000000003	1
GO:0000224	peptide-N4-(N-acetyl-beta-glucosaminyl)asparagine amidase activity	MF	1	1	224	7350	gene-CELE_W09G12.8(NP_500056.2)	0.0304761904761909	0.256000000000003	1
GO:0004499	N,N-dimethylaniline monooxygenase activity	MF	1	1	224	7350	gene-CELE_K08C7.5(NP_501972.1)	0.0304761904761909	0.256000000000003	1
GO:0008446	GDP-mannose 4,6-dehydratase activity	MF	1	1	224	7350	gene-CELE_F56H6.5(CAJ77754.1)	0.0304761904761909	0.256000000000003	1
GO:0017040	N-acylsphingosine amidohydrolase activity	MF	1	1	224	7350	gene-CELE_K11D2.2(NP_493173.1)	0.0304761904761909	0.256000000000003	1
GO:0070513	death domain binding	MF	1	1	224	7350	gene-CELE_T28F4.5(NP_492102.1)	0.0304761904761909	0.256000000000003	1
GO:0008233	peptidase activity	MF	8	121	224	7350	gene-CELE_W07B8.4(NP_503382.1),gene-CELE_F44C4.3(NP_504682.1),gene-CELE_T10H4.12(NP_506790.1),gene-CELE_T06A4.3(-),gene-CELE_C10C5.3(NP_501650.1),gene-CELE_C10C5.4(NP_501651.1),gene-CELE_F41C6.4(NP_001129930.1),gene-CELE_K09C8.3(NP_001257125.1)	0.031118298345616	0.257062695564151	0.0661157024793388
GO:0009408	response to heat	BP	3	23	224	7350	gene-CELE_C12C8.1(NP_492485.1),gene-CELE_Y46H3A.3(NP_001294665.1),gene-CELE_Y46H3A.2(AAA28070.1)	0.0315545947092815	0.257062695564151	0.130434782608696
GO:0003674	molecular_function	MF	127	3702	224	7350	gene-CELE_Y46H3A.3(NP_001294665.1),gene-CELE_Y46H3A.2(AAA28070.1),gene-CELE_K03A11.2(NP_510168.1),gene-CELE_C12C8.1(NP_492485.1),gene-CELE_K08C7.5(NP_501972.1),gene-CELE_K03D3.10(NP_001040961.1),gene-CELE_F32D8.11(NP_001023872.1),gene-CELE_T04H1.9(NP_506075.2),gene-CELE_R08H2.1(NP_506820.1),gene-CELE_T05E12.7(NP_001263910.2),gene-CELE_C49F5.1(NP_510002.1),gene-CELE_T28F4.5(NP_492102.1),gene-CELE_…	0.0315691029640186	0.257062695564151	0.0343057806591032
GO:0044421	extracellular region part	CC	7	100	224	7350	gene-CELE_T06A4.3(-),gene-CELE_C27D9.2(NP_494852.3),gene-CELE_F26G1.3(NP_494853.1),gene-CELE_W07B8.4(NP_503382.1),gene-CELE_F44C4.3(NP_504682.1),gene-CELE_R90.2(NP_506225.1),gene-CELE_T10H4.12(NP_506790.1)	0.0325471917595584	0.262350091152804	0.07
GO:0030246	carbohydrate binding	MF	6	80	224	7350	gene-CELE_E03H4.10(NP_493152.1),gene-CELE_Y19D10A.9(NP_503676.1),gene-CELE_F56A4.2(NP_503676.1),gene-CELE_C29F3.5(NP_506807.1),gene-CELE_T20B3.15(NP_001024149.1),gene-CELE_M162.2(NP_507836.1)	0.0346954667065518	0.27437523397452	0.075
GO:0006865	amino acid transport	BP	2	10	224	7350	gene-CELE_F28F9.4(NP_500425.2),gene-CELE_T11F9.4(NP_505905.2)	0.0354143472423252	0.27437523397452	0.2
GO:0008355	olfactory learning	BP	2	10	224	7350	gene-CELE_ZK1251.11(NP_001255416.1),gene-CELE_ZK1251.2(NP_001255417.1)	0.0354143472423252	0.27437523397452	0.2
GO:0097501	stress response to metal ion	BP	2	10	224	7350	gene-CELE_Y22F5A.6(NP_505644.1),gene-CELE_F53A9.2(NP_509473.1)	0.0354143472423252	0.27437523397452	0.2
GO:0070011	peptidase activity, acting on L-amino acid peptides	MF	7	104	224	7350	gene-CELE_W07B8.4(NP_503382.1),gene-CELE_F44C4.3(NP_504682.1),gene-CELE_T10H4.12(NP_506790.1),gene-CELE_T06A4.3(-),gene-CELE_C10C5.3(NP_501650.1),gene-CELE_C10C5.4(NP_501651.1),gene-CELE_F41C6.4(NP_001129930.1)	0.0390595370875534	0.295169390218886	0.0673076923076923
GO:0006022	aminoglycan metabolic process	BP	3	25	224	7350	gene-CELE_F58B3.1(NP_502192.1),gene-CELE_F58B3.2(NP_502193.1),gene-CELE_K08F9.3(NP_001263897.1)	0.0392079641142881	0.295169390218886	0.12
GO:0050830	defense response to Gram-positive bacterium	BP	3	25	224	7350	gene-CELE_C50F2.10(NP_491252.1),gene-CELE_C45G7.2(NP_500207.1),gene-CELE_F58B3.2(NP_502193.1)	0.0392079641142881	0.295169390218886	0.12
GO:0016835	carbon-oxygen lyase activity	MF	2	11	224	7350	gene-CELE_Y105E8A.4(NP_740932.1),gene-CELE_F56H6.5(CAJ77754.1)	0.0424298853809539	0.3112805776789	0.181818181818182
GO:0016836	hydro-lyase activity	MF	2	11	224	7350	gene-CELE_Y105E8A.4(NP_740932.1),gene-CELE_F56H6.5(CAJ77754.1)	0.0424298853809539	0.3112805776789	0.181818181818182
GO:0009628	response to abiotic stimulus	BP	6	84	224	7350	gene-CELE_W07A12.6(NP_495953.3),gene-CELE_C12C8.1(NP_492485.1),gene-CELE_Y46H3A.3(NP_001294665.1),gene-CELE_Y46H3A.2(AAA28070.1),gene-CELE_ZK970.7(NP_496220.1),gene-CELE_F49F1.6(NP_500487.2)	0.0425182743947369	0.3112805776789	0.0714285714285714
GO:0050660	flavin adenine dinucleotide binding	MF	3	29	224	7350	gene-CELE_K08C7.5(NP_501972.1),gene-CELE_F32D8.11(NP_001023872.1),gene-CELE_T05E12.7(NP_001263910.2)	0.0570445665839999	0.344618902782252	0.103448275862069
GO:0015171	amino acid transmembrane transporter activity	MF	2	13	224	7350	gene-CELE_F28F9.4(NP_500425.2),gene-CELE_T11F9.4(NP_505905.2)	0.0578305384947201	0.344618902782252	0.153846153846154
GO:0016787	hydrolase activity	MF	25	593	224	7350	gene-CELE_W09G12.8(NP_500056.2),gene-CELE_K03D3.10(NP_001040961.1),gene-CELE_W07B8.4(NP_503382.1),gene-CELE_F44C4.3(NP_504682.1),gene-CELE_T10H4.12(NP_506790.1),gene-CELE_C45G7.2(NP_500207.1),gene-CELE_F58B3.1(NP_502192.1),gene-CELE_F58B3.2(NP_502193.1),gene-CELE_T06A4.3(-),gene-CELE_C10C5.3(NP_501650.1),gene-CELE_C10C5.4(NP_501651.1),gene-CELE_F41C6.4(NP_001129930.1),gene-CELE_K09C8.3(NP_0012571…	0.0594820550413967	0.344618902782252	0.0421585160202361
GO:0000266	mitochondrial fission	BP	1	2	224	7350	gene-CELE_F13B9.8(NP_001024559.1)	0.0600276033668334	0.344618902782252	0.5
GO:0009092	homoserine metabolic process	BP	1	2	224	7350	gene-CELE_F22B8.6(NP_507053.1)	0.0600276033668334	0.344618902782252	0.5
GO:0019343	cysteine biosynthetic process via cystathionine	BP	1	2	224	7350	gene-CELE_F22B8.6(NP_507053.1)	0.0600276033668334	0.344618902782252	0.5
GO:0019346	transsulfuration	BP	1	2	224	7350	gene-CELE_F22B8.6(NP_507053.1)	0.0600276033668334	0.344618902782252	0.5
GO:0019433	triglyceride catabolic process	BP	1	2	224	7350	gene-CELE_K04A8.5(NP_504662.1)	0.0600276033668334	0.344618902782252	0.5
GO:0019673	GDP-mannose metabolic process	BP	1	2	224	7350	gene-CELE_F56H6.5(CAJ77754.1)	0.0600276033668334	0.344618902782252	0.5
GO:0032324	molybdopterin cofactor biosynthetic process	BP	1	2	224	7350	gene-CELE_F49H6.5(NP_507311.1)	0.0600276033668334	0.344618902782252	0.5
GO:0034198	cellular response to amino acid starvation	BP	1	2	224	7350	gene-CELE_T28F4.5(NP_492102.1)	0.0600276033668334	0.344618902782252	0.5
GO:0035821	modification of morphology or physiology of other organism	BP	1	2	224	7350	gene-CELE_C50F2.10(NP_491252.1)	0.0600276033668334	0.344618902782252	0.5
GO:0036294	cellular response to decreased oxygen levels	BP	1	2	224	7350	gene-CELE_W07A12.6(NP_495953.3)	0.0600276033668334	0.344618902782252	0.5
GO:0042350	GDP-L-fucose biosynthetic process	BP	1	2	224	7350	gene-CELE_F56H6.5(CAJ77754.1)	0.0600276033668334	0.344618902782252	0.5
GO:0046368	GDP-L-fucose metabolic process	BP	1	2	224	7350	gene-CELE_F56H6.5(CAJ77754.1)	0.0600276033668334	0.344618902782252	0.5
GO:0046461	neutral lipid catabolic process	BP	1	2	224	7350	gene-CELE_K04A8.5(NP_504662.1)	0.0600276033668334	0.344618902782252	0.5
GO:0046464	acylglycerol catabolic process	BP	1	2	224	7350	gene-CELE_K04A8.5(NP_504662.1)	0.0600276033668334	0.344618902782252	0.5
GO:0050667	homocysteine metabolic process	BP	1	2	224	7350	gene-CELE_F22B8.6(NP_507053.1)	0.0600276033668334	0.344618902782252	0.5
GO:0060278	regulation of ovulation	BP	1	2	224	7350	gene-CELE_C48D5.1(AAG15119.1)	0.0600276033668334	0.344618902782252	0.5
GO:0071266	'de novo' L-methionine biosynthetic process	BP	1	2	224	7350	gene-CELE_F22B8.6(NP_507053.1)	0.0600276033668334	0.344618902782252	0.5
GO:0071453	cellular response to oxygen levels	BP	1	2	224	7350	gene-CELE_W07A12.6(NP_495953.3)	0.0600276033668334	0.344618902782252	0.5
GO:0071456	cellular response to hypoxia	BP	1	2	224	7350	gene-CELE_W07A12.6(NP_495953.3)	0.0600276033668334	0.344618902782252	0.5
GO:1900037	regulation of cellular response to hypoxia	BP	1	2	224	7350	gene-CELE_W07A12.6(NP_495953.3)	0.0600276033668334	0.344618902782252	0.5
GO:1900038	negative regulation of cellular response to hypoxia	BP	1	2	224	7350	gene-CELE_W07A12.6(NP_495953.3)	0.0600276033668334	0.344618902782252	0.5
GO:1990928	response to amino acid starvation	BP	1	2	224	7350	gene-CELE_T28F4.5(NP_492102.1)	0.0600276033668334	0.344618902782252	0.5
GO:0003962	cystathionine gamma-synthase activity	MF	1	2	224	7350	gene-CELE_F22B8.6(NP_507053.1)	0.0600276033668334	0.344618902782252	0.5
GO:0004123	cystathionine gamma-lyase activity	MF	1	2	224	7350	gene-CELE_F22B8.6(NP_507053.1)	0.0600276033668334	0.344618902782252	0.5
GO:0004181	metallocarboxypeptidase activity	MF	1	2	224	7350	gene-CELE_T06A4.3(-)	0.0600276033668334	0.344618902782252	0.5
GO:0004806	triglyceride lipase activity	MF	1	2	224	7350	gene-CELE_K04A8.5(NP_504662.1)	0.0600276033668334	0.344618902782252	0.5
GO:0016709	oxidoreductase activity, acting on paired donors, with incorporation or reduction of molecular oxygen, NAD(P)H as one donor, and incorporation of one atom of oxygen	MF	1	2	224	7350	gene-CELE_K08C7.5(NP_501972.1)	0.0600276033668334	0.344618902782252	0.5
GO:0008168	methyltransferase activity	MF	4	49	224	7350	gene-CELE_Y40B10A.2(NP_503560.2),gene-CELE_R08E5.3(NP_504045.1),gene-CELE_Y40B10A.7(NP_503559.2),gene-CELE_Y32B12A.3(NP_507175.2)	0.0612606005626857	0.346042517366902	0.0816326530612245
GO:0045121	membrane raft	CC	3	30	224	7350	gene-CELE_T19D12.4(NP_495348.1),gene-CELE_B0024.4(NP_505648.1),gene-CELE_F11D11.22(NP_507663.2)	0.0620101252925652	0.346042517366902	0.1
GO:0098589	membrane region	CC	3	30	224	7350	gene-CELE_T19D12.4(NP_495348.1),gene-CELE_B0024.4(NP_505648.1),gene-CELE_F11D11.22(NP_507663.2)	0.0620101252925652	0.346042517366902	0.1
GO:0098857	membrane microdomain	CC	3	30	224	7350	gene-CELE_T19D12.4(NP_495348.1),gene-CELE_B0024.4(NP_505648.1),gene-CELE_F11D11.22(NP_507663.2)	0.0620101252925652	0.346042517366902	0.1
GO:0016741	transferase activity, transferring one-carbon groups	MF	4	50	224	7350	gene-CELE_Y40B10A.7(NP_503559.2),gene-CELE_Y40B10A.2(NP_503560.2),gene-CELE_R08E5.3(NP_504045.1),gene-CELE_Y32B12A.3(NP_507175.2)	0.065067359405949	0.360581616707967	0.08
GO:0010506	regulation of autophagy	BP	2	14	224	7350	gene-CELE_T28F4.5(NP_492102.1),gene-CELE_K04A8.5(NP_504662.1)	0.0661477747440462	0.364040856867234	0.142857142857143
GO:0007611	learning or memory	BP	3	32	224	7350	gene-CELE_ZK1251.11(NP_001255416.1),gene-CELE_ZK1251.2(NP_001255417.1),gene-CELE_C36B7.7(NP_509200.1)	0.0725186531309057	0.391012737827451	0.09375
GO:0009266	response to temperature stimulus	BP	3	32	224	7350	gene-CELE_C12C8.1(NP_492485.1),gene-CELE_Y46H3A.3(NP_001294665.1),gene-CELE_Y46H3A.2(AAA28070.1)	0.0725186531309057	0.391012737827451	0.09375
GO:0050890	cognition	BP	3	32	224	7350	gene-CELE_ZK1251.11(NP_001255416.1),gene-CELE_ZK1251.2(NP_001255417.1),gene-CELE_C36B7.7(NP_509200.1)	0.0725186531309057	0.391012737827451	0.09375
GO:0015849	organic acid transport	BP	2	15	224	7350	gene-CELE_F28F9.4(NP_500425.2),gene-CELE_T11F9.4(NP_505905.2)	0.0748337434283836	0.398115515039001	0.133333333333333
GO:0046942	carboxylic acid transport	BP	2	15	224	7350	gene-CELE_F28F9.4(NP_500425.2),gene-CELE_T11F9.4(NP_505905.2)	0.0748337434283836	0.398115515039001	0.133333333333333
GO:0019752	carboxylic acid metabolic process	BP	8	148	224	7350	gene-CELE_F22B8.6(NP_507053.1),gene-CELE_C10H11.5(NP_491436.1),gene-CELE_T19H12.11(NP_504313.2),gene-CELE_H23N18.4(NP_504314.1),gene-CELE_H23N18.3(NP_504315.1),gene-CELE_H23N18.2(NP_504316.1),gene-CELE_T04H1.12(NP_001335558.1),gene-CELE_Y105E8A.4(NP_740932.1)	0.0821626381985987	0.409065770573006	0.0540540540540541
GO:0008234	cysteine-type peptidase activity	MF	3	34	224	7350	gene-CELE_W07B8.4(NP_503382.1),gene-CELE_F44C4.3(NP_504682.1),gene-CELE_T10H4.12(NP_506790.1)	0.08376413249856	0.409065770573006	0.0882352941176471
GO:0005342	organic acid transmembrane transporter activity	MF	2	16	224	7350	gene-CELE_F28F9.4(NP_500425.2),gene-CELE_T11F9.4(NP_505905.2)	0.0838584725040031	0.409065770573006	0.125
GO:0046943	carboxylic acid transmembrane transporter activity	MF	2	16	224	7350	gene-CELE_F28F9.4(NP_500425.2),gene-CELE_T11F9.4(NP_505905.2)	0.0838584725040031	0.409065770573006	0.125
GO:0006517	protein deglycosylation	BP	1	3	224	7350	gene-CELE_W09G12.8(NP_500056.2)	0.0886821783322431	0.409065770573006	0.333333333333333
GO:0006556	S-adenosylmethionine biosynthetic process	BP	1	3	224	7350	gene-CELE_C49F5.1(NP_510002.1)	0.0886821783322431	0.409065770573006	0.333333333333333
GO:0006801	superoxide metabolic process	BP	1	3	224	7350	gene-CELE_ZK430.3(NP_494779.1)	0.0886821783322431	0.409065770573006	0.333333333333333
GO:0009895	negative regulation of catabolic process	BP	1	3	224	7350	gene-CELE_T28F4.5(NP_492102.1)	0.0886821783322431	0.409065770573006	0.333333333333333
GO:0031330	negative regulation of cellular catabolic process	BP	1	3	224	7350	gene-CELE_T28F4.5(NP_492102.1)	0.0886821783322431	0.409065770573006	0.333333333333333
GO:0043545	molybdopterin cofactor metabolic process	BP	1	3	224	7350	gene-CELE_F49H6.5(NP_507311.1)	0.0886821783322431	0.409065770573006	0.333333333333333
GO:0051189	prosthetic group metabolic process	BP	1	3	224	7350	gene-CELE_F49H6.5(NP_507311.1)	0.0886821783322431	0.409065770573006	0.333333333333333
GO:0072488	ammonium transmembrane transport	BP	1	3	224	7350	gene-CELE_C05E11.5(NP_508783.2)	0.0886821783322431	0.409065770573006	0.333333333333333
GO:0004300	enoyl-CoA hydratase activity	MF	1	3	224	7350	gene-CELE_Y105E8A.4(NP_740932.1)	0.0886821783322431	0.409065770573006	0.333333333333333
GO:0004478	methionine adenosyltransferase activity	MF	1	3	224	7350	gene-CELE_C49F5.1(NP_510002.1)	0.0886821783322431	0.409065770573006	0.333333333333333
GO:0022824	transmitter-gated ion channel activity	MF	1	3	224	7350	gene-CELE_F59B1.9(NP_504024.2)	0.0886821783322431	0.409065770573006	0.333333333333333
GO:0022835	transmitter-gated channel activity	MF	1	3	224	7350	gene-CELE_F59B1.9(NP_504024.2)	0.0886821783322431	0.409065770573006	0.333333333333333
GO:0022848	acetylcholine-gated cation-selective channel activity	MF	1	3	224	7350	gene-CELE_F59B1.9(NP_504024.2)	0.0886821783322431	0.409065770573006	0.333333333333333
GO:0042166	acetylcholine binding	MF	1	3	224	7350	gene-CELE_F59B1.9(NP_504024.2)	0.0886821783322431	0.409065770573006	0.333333333333333
GO:0045735	nutrient reservoir activity	MF	1	3	224	7350	gene-CELE_F59D8.1(NP_001294839.1)	0.0886821783322431	0.409065770573006	0.333333333333333
GO:0099529	neurotransmitter receptor activity involved in regulation of postsynaptic membrane potential	MF	1	3	224	7350	gene-CELE_F59B1.9(NP_504024.2)	0.0886821783322431	0.409065770573006	0.333333333333333
GO:1904315	transmitter-gated ion channel activity involved in regulation of postsynaptic membrane potential	MF	1	3	224	7350	gene-CELE_F59B1.9(NP_504024.2)	0.0886821783322431	0.409065770573006	0.333333333333333
GO:0005832	chaperonin-containing T-complex	CC	1	3	224	7350	gene-CELE_C12C8.1(NP_492485.1)	0.0886821783322431	0.409065770573006	0.333333333333333
GO:0101031	chaperone complex	CC	1	3	224	7350	gene-CELE_C12C8.1(NP_492485.1)	0.0886821783322431	0.409065770573006	0.333333333333333
GO:0042048	olfactory behavior	BP	4	56	224	7350	gene-CELE_ZK1251.11(NP_001255416.1),gene-CELE_ZK1251.2(NP_001255417.1),gene-CELE_C03H5.9(NP_001254010.1),gene-CELE_R13D7.1(NP_504899.2)	0.090399548252928	0.414591031642739	0.0714285714285714
GO:0006082	organic acid metabolic process	BP	8	152	224	7350	gene-CELE_F22B8.6(NP_507053.1),gene-CELE_C10H11.5(NP_491436.1),gene-CELE_T19H12.11(NP_504313.2),gene-CELE_H23N18.4(NP_504314.1),gene-CELE_H23N18.3(NP_504315.1),gene-CELE_H23N18.2(NP_504316.1),gene-CELE_T04H1.12(NP_001335558.1),gene-CELE_Y105E8A.4(NP_740932.1)	0.0924499469791658	0.417799893566793	0.0526315789473684
GO:0043436	oxoacid metabolic process	BP	8	152	224	7350	gene-CELE_F22B8.6(NP_507053.1),gene-CELE_C10H11.5(NP_491436.1),gene-CELE_T19H12.11(NP_504313.2),gene-CELE_H23N18.4(NP_504314.1),gene-CELE_H23N18.3(NP_504315.1),gene-CELE_H23N18.2(NP_504316.1),gene-CELE_T04H1.12(NP_001335558.1),gene-CELE_Y105E8A.4(NP_740932.1)	0.0924499469791658	0.417799893566793	0.0526315789473684
GO:0044272	sulfur compound biosynthetic process	BP	2	17	224	7350	gene-CELE_F22B8.6(NP_507053.1),gene-CELE_C49F5.1(NP_510002.1)	0.0931934599685328	0.417799893566793	0.117647058823529
GO:0016810	hydrolase activity, acting on carbon-nitrogen (but not peptide) bonds	MF	2	17	224	7350	gene-CELE_W09G12.8(NP_500056.2),gene-CELE_K11D2.2(NP_493173.1)	0.0931934599685328	0.417799893566793	0.117647058823529
GO:0005102	signaling receptor binding	MF	5	82	224	7350	gene-CELE_W09C5.4(NP_493389.1),gene-CELE_T10D4.13(NP_001022339.1),gene-CELE_C17C3.4(NP_495071.1),gene-CELE_M04D8.3(NP_499224.1),gene-CELE_ZK1251.2(NP_001255417.1)	0.104429079272878	0.465555336646683	0.0609756097560976
GO:0006629	lipid metabolic process	BP	7	132	224	7350	gene-CELE_Y105E8A.4(NP_740932.1),gene-CELE_K04A8.5(NP_504662.1),gene-CELE_K11D2.2(NP_493173.1),gene-CELE_C39B5.14(NP_001254854.1),gene-CELE_F11E6.5(NP_503114.1),gene-CELE_ZK262.3(NP_507603.1),gene-CELE_C49F5.1(NP_510002.1)	0.107920482234863	0.478447471241227	0.053030303030303
GO:0051082	unfolded protein binding	MF	2	19	224	7350	gene-CELE_Y46H3A.3(NP_001294665.1),gene-CELE_Y46H3A.2(AAA28070.1)	0.112687187933288	0.491749617196764	0.105263157894737
GO:0048037	cofactor binding	MF	6	109	224	7350	gene-CELE_T10B9.5(NP_496110.1),gene-CELE_F22B8.6(NP_507053.1),gene-CELE_K08C7.5(NP_501972.1),gene-CELE_F32D8.11(NP_001023872.1),gene-CELE_T05E12.7(NP_001263910.2),gene-CELE_F49H6.5(NP_507311.1)	0.115043949772896	0.491749617196764	0.055045871559633
GO:0010888	negative regulation of lipid storage	BP	1	4	224	7350	gene-CELE_C49F5.1(NP_510002.1)	0.116467014599233	0.491749617196764	0.25
GO:0046503	glycerolipid catabolic process	BP	1	4	224	7350	gene-CELE_K04A8.5(NP_504662.1)	0.116467014599233	0.491749617196764	0.25
GO:0071265	L-methionine biosynthetic process	BP	1	4	224	7350	gene-CELE_F22B8.6(NP_507053.1)	0.116467014599233	0.491749617196764	0.25
GO:0016846	carbon-sulfur lyase activity	MF	1	4	224	7350	gene-CELE_F22B8.6(NP_507053.1)	0.116467014599233	0.491749617196764	0.25
GO:0042165	neurotransmitter binding	MF	1	4	224	7350	gene-CELE_F59B1.9(NP_504024.2)	0.116467014599233	0.491749617196764	0.25
GO:0042562	hormone binding	MF	1	4	224	7350	gene-CELE_F59B1.9(NP_504024.2)	0.116467014599233	0.491749617196764	0.25
GO:0005892	acetylcholine-gated channel complex	CC	1	4	224	7350	gene-CELE_F59B1.9(NP_504024.2)	0.116467014599233	0.491749617196764	0.25
GO:0009314	response to radiation	BP	2	20	224	7350	gene-CELE_ZK970.7(NP_496220.1),gene-CELE_F49F1.6(NP_500487.2)	0.122795736225086	0.507725375687143	0.1
GO:0010038	response to metal ion	BP	2	20	224	7350	gene-CELE_Y22F5A.6(NP_505644.1),gene-CELE_F53A9.2(NP_509473.1)	0.122795736225086	0.507725375687143	0.1
GO:0044242	cellular lipid catabolic process	BP	2	20	224	7350	gene-CELE_Y105E8A.4(NP_740932.1),gene-CELE_K04A8.5(NP_504662.1)	0.122795736225086	0.507725375687143	0.1
GO:0016627	oxidoreductase activity, acting on the CH-CH group of donors	MF	2	20	224	7350	gene-CELE_C17C3.12(NP_495066.2),gene-CELE_C48B4.1(NP_499119.1)	0.122795736225086	0.507725375687143	0.1
GO:0098772	molecular function regulator	MF	6	115	224	7350	gene-CELE_Y49G5A.1(NP_504413.1),gene-CELE_W09C5.4(NP_493389.1),gene-CELE_T10D4.13(NP_001022339.1),gene-CELE_C17C3.4(NP_495071.1),gene-CELE_M04D8.3(NP_499224.1),gene-CELE_ZK1251.2(NP_001255417.1)	0.138327593285753	0.544951905296462	0.0521739130434783
GO:0007635	chemosensory behavior	BP	4	66	224	7350	gene-CELE_ZK1251.11(NP_001255416.1),gene-CELE_ZK1251.2(NP_001255417.1),gene-CELE_C03H5.9(NP_001254010.1),gene-CELE_R13D7.1(NP_504899.2)	0.141295407944486	0.544951905296462	0.0606060606060606
GO:0001666	response to hypoxia	BP	1	5	224	7350	gene-CELE_W07A12.6(NP_495953.3)	0.143408396130648	0.544951905296462	0.2
GO:0006638	neutral lipid metabolic process	BP	1	5	224	7350	gene-CELE_K04A8.5(NP_504662.1)	0.143408396130648	0.544951905296462	0.2
GO:0006639	acylglycerol metabolic process	BP	1	5	224	7350	gene-CELE_K04A8.5(NP_504662.1)	0.143408396130648	0.544951905296462	0.2
GO:0006641	triglyceride metabolic process	BP	1	5	224	7350	gene-CELE_K04A8.5(NP_504662.1)	0.143408396130648	0.544951905296462	0.2
GO:0009086	methionine biosynthetic process	BP	1	5	224	7350	gene-CELE_F22B8.6(NP_507053.1)	0.143408396130648	0.544951905296462	0.2
GO:0019344	cysteine biosynthetic process	BP	1	5	224	7350	gene-CELE_F22B8.6(NP_507053.1)	0.143408396130648	0.544951905296462	0.2
GO:0046039	GTP metabolic process	BP	1	5	224	7350	gene-CELE_F49H6.5(NP_507311.1)	0.143408396130648	0.544951905296462	0.2
GO:0046500	S-adenosylmethionine metabolic process	BP	1	5	224	7350	gene-CELE_C49F5.1(NP_510002.1)	0.143408396130648	0.544951905296462	0.2
GO:1905953	negative regulation of lipid localization	BP	1	5	224	7350	gene-CELE_C49F5.1(NP_510002.1)	0.143408396130648	0.544951905296462	0.2
GO:0008171	O-methyltransferase activity	MF	1	5	224	7350	gene-CELE_Y40B10A.2(NP_503560.2)	0.143408396130648	0.544951905296462	0.2
GO:0008395	steroid hydroxylase activity	MF	1	5	224	7350	gene-CELE_K07C6.2(NP_504095.1)	0.143408396130648	0.544951905296462	0.2
GO:0008519	ammonium transmembrane transporter activity	MF	1	5	224	7350	gene-CELE_C05E11.5(NP_508783.2)	0.143408396130648	0.544951905296462	0.2
GO:0050661	NADP binding	MF	1	5	224	7350	gene-CELE_K08C7.5(NP_501972.1)	0.143408396130648	0.544951905296462	0.2
GO:0099094	ligand-gated cation channel activity	MF	1	5	224	7350	gene-CELE_F59B1.9(NP_504024.2)	0.143408396130648	0.544951905296462	0.2
GO:0098802	plasma membrane receptor complex	CC	1	5	224	7350	gene-CELE_F59B1.9(NP_504024.2)	0.143408396130648	0.544951905296462	0.2
GO:0008514	organic anion transmembrane transporter activity	MF	2	23	224	7350	gene-CELE_F28F9.4(NP_500425.2),gene-CELE_T11F9.4(NP_505905.2)	0.154293004196789	0.583534679379327	0.0869565217391304
GO:0050662	coenzyme binding	MF	4	69	224	7350	gene-CELE_F22B8.6(NP_507053.1),gene-CELE_K08C7.5(NP_501972.1),gene-CELE_F32D8.11(NP_001023872.1),gene-CELE_T05E12.7(NP_001263910.2)	0.158399841080256	0.596240911236059	0.0579710144927536
GO:0016829	lyase activity	MF	3	46	224	7350	gene-CELE_F22B8.6(NP_507053.1),gene-CELE_Y105E8A.4(NP_740932.1),gene-CELE_F56H6.5(CAJ77754.1)	0.164200007136171	0.606665422437021	0.0652173913043478
GO:0006515	protein quality control for misfolded or incompletely synthesized proteins	BP	1	6	224	7350	gene-CELE_W09G12.8(NP_500056.2)	0.169531816044431	0.606665422437021	0.166666666666667
GO:0006555	methionine metabolic process	BP	1	6	224	7350	gene-CELE_F22B8.6(NP_507053.1)	0.169531816044431	0.606665422437021	0.166666666666667
GO:0008045	motor neuron axon guidance	BP	1	6	224	7350	gene-CELE_K03D3.10(NP_001040961.1)	0.169531816044431	0.606665422437021	0.166666666666667
GO:0009070	serine family amino acid biosynthetic process	BP	1	6	224	7350	gene-CELE_F22B8.6(NP_507053.1)	0.169531816044431	0.606665422437021	0.166666666666667
GO:0009226	nucleotide-sugar biosynthetic process	BP	1	6	224	7350	gene-CELE_F56H6.5(CAJ77754.1)	0.169531816044431	0.606665422437021	0.166666666666667
GO:0016239	positive regulation of macroautophagy	BP	1	6	224	7350	gene-CELE_K04A8.5(NP_504662.1)	0.169531816044431	0.606665422437021	0.166666666666667
GO:0072593	reactive oxygen species metabolic process	BP	1	6	224	7350	gene-CELE_ZK430.3(NP_494779.1)	0.169531816044431	0.606665422437021	0.166666666666667
GO:0004180	carboxypeptidase activity	MF	1	6	224	7350	gene-CELE_T06A4.3(-)	0.169531816044431	0.606665422437021	0.166666666666667
GO:0005231	excitatory extracellular ligand-gated ion channel activity	MF	1	6	224	7350	gene-CELE_F59B1.9(NP_504024.2)	0.169531816044431	0.606665422437021	0.166666666666667
GO:0070405	ammonium ion binding	MF	1	6	224	7350	gene-CELE_F59B1.9(NP_504024.2)	0.169531816044431	0.606665422437021	0.166666666666667
GO:0007608	sensory perception of smell	BP	2	25	224	7350	gene-CELE_C03H5.9(NP_001254010.1),gene-CELE_R13D7.1(NP_504899.2)	0.176061226196787	0.624430482244605	0.08
GO:0050911	detection of chemical stimulus involved in sensory perception of smell	BP	2	25	224	7350	gene-CELE_C03H5.9(NP_001254010.1),gene-CELE_R13D7.1(NP_504899.2)	0.176061226196787	0.624430482244605	0.08
GO:0016705	oxidoreductase activity, acting on paired donors, with incorporation or reduction of molecular oxygen	MF	2	26	224	7350	gene-CELE_K08C7.5(NP_501972.1),gene-CELE_T10B9.5(NP_496110.1)	0.187120028478607	0.660715852769595	0.0769230769230769
GO:0050877	nervous system process	BP	9	211	224	7350	gene-CELE_C03H5.9(NP_001254010.1),gene-CELE_T10D4.10(NP_494458.1),gene-CELE_R13D7.1(NP_504899.2),gene-CELE_C54D10.13(NP_001122892.1),gene-CELE_T19C9.5(NP_507363.1),gene-CELE_Y113G7B.2(NP_507894.1),gene-CELE_C36B7.7(NP_509200.1),gene-CELE_ZK1251.11(NP_001255416.1),gene-CELE_ZK1251.2(NP_001255417.1)	0.194606706537782	0.664529385653853	0.042654028436019
GO:0006534	cysteine metabolic process	BP	1	7	224	7350	gene-CELE_F22B8.6(NP_507053.1)	0.194862000304513	0.664529385653853	0.142857142857143
GO:0009067	aspartate family amino acid biosynthetic process	BP	1	7	224	7350	gene-CELE_F22B8.6(NP_507053.1)	0.194862000304513	0.664529385653853	0.142857142857143
GO:0009267	cellular response to starvation	BP	1	7	224	7350	gene-CELE_T28F4.5(NP_492102.1)	0.194862000304513	0.664529385653853	0.142857142857143
GO:0010508	positive regulation of autophagy	BP	1	7	224	7350	gene-CELE_K04A8.5(NP_504662.1)	0.194862000304513	0.664529385653853	0.142857142857143
GO:0031669	cellular response to nutrient levels	BP	1	7	224	7350	gene-CELE_T28F4.5(NP_492102.1)	0.194862000304513	0.664529385653853	0.142857142857143
GO:0036293	response to decreased oxygen levels	BP	1	7	224	7350	gene-CELE_W07A12.6(NP_495953.3)	0.194862000304513	0.664529385653853	0.142857142857143
GO:0008235	metalloexopeptidase activity	MF	1	7	224	7350	gene-CELE_T06A4.3(-)	0.194862000304513	0.664529385653853	0.142857142857143
GO:0044281	small molecule metabolic process	BP	11	275	224	7350	gene-CELE_F22B8.6(NP_507053.1),gene-CELE_C10H11.5(NP_491436.1),gene-CELE_T19H12.11(NP_504313.2),gene-CELE_H23N18.4(NP_504314.1),gene-CELE_H23N18.3(NP_504315.1),gene-CELE_H23N18.2(NP_504316.1),gene-CELE_T04H1.12(NP_001335558.1),gene-CELE_Y105E8A.4(NP_740932.1),gene-CELE_C49F5.1(NP_510002.1),gene-CELE_F56H6.5(CAJ77754.1),gene-CELE_F49H6.5(NP_507311.1)	0.217446188000614	0.707611812501707	0.04
GO:0030424	axon	CC	3	53	224	7350	gene-CELE_K03D3.10(NP_001040961.1),gene-CELE_C36B7.7(NP_509200.1),gene-CELE_K07E3.8(NP_001024770.1)	0.218609053335159	0.707611812501707	0.0566037735849057
GO:0000097	sulfur amino acid biosynthetic process	BP	1	8	224	7350	gene-CELE_F22B8.6(NP_507053.1)	0.219422930705139	0.707611812501707	0.125
GO:0006730	one-carbon metabolic process	BP	1	8	224	7350	gene-CELE_C49F5.1(NP_510002.1)	0.219422930705139	0.707611812501707	0.125
GO:0009225	nucleotide-sugar metabolic process	BP	1	8	224	7350	gene-CELE_F56H6.5(CAJ77754.1)	0.219422930705139	0.707611812501707	0.125
GO:0010883	regulation of lipid storage	BP	1	8	224	7350	gene-CELE_C49F5.1(NP_510002.1)	0.219422930705139	0.707611812501707	0.125
GO:0031668	cellular response to extracellular stimulus	BP	1	8	224	7350	gene-CELE_T28F4.5(NP_492102.1)	0.219422930705139	0.707611812501707	0.125
GO:0050832	defense response to fungus	BP	1	8	224	7350	gene-CELE_C50F2.10(NP_491252.1)	0.219422930705139	0.707611812501707	0.125
GO:0071496	cellular response to external stimulus	BP	1	8	224	7350	gene-CELE_T28F4.5(NP_492102.1)	0.219422930705139	0.707611812501707	0.125
GO:1901068	guanosine-containing compound metabolic process	BP	1	8	224	7350	gene-CELE_F49H6.5(NP_507311.1)	0.219422930705139	0.707611812501707	0.125
GO:1905952	regulation of lipid localization	BP	1	8	224	7350	gene-CELE_C49F5.1(NP_510002.1)	0.219422930705139	0.707611812501707	0.125
GO:0098960	postsynaptic neurotransmitter receptor activity	MF	1	8	224	7350	gene-CELE_F59B1.9(NP_504024.2)	0.219422930705139	0.707611812501707	0.125
GO:0043235	receptor complex	CC	1	8	224	7350	gene-CELE_F59B1.9(NP_504024.2)	0.219422930705139	0.707611812501707	0.125
GO:0010035	response to inorganic substance	BP	2	29	224	7350	gene-CELE_Y22F5A.6(NP_505644.1),gene-CELE_F53A9.2(NP_509473.1)	0.220796167058803	0.707611812501707	0.0689655172413793
GO:0016042	lipid catabolic process	BP	2	29	224	7350	gene-CELE_Y105E8A.4(NP_740932.1),gene-CELE_K04A8.5(NP_504662.1)	0.220796167058803	0.707611812501707	0.0689655172413793
GO:0006914	autophagy	BP	2	30	224	7350	gene-CELE_T28F4.5(NP_492102.1),gene-CELE_K04A8.5(NP_504662.1)	0.232138027184963	0.726455473308238	0.0666666666666667
GO:0015711	organic anion transport	BP	2	30	224	7350	gene-CELE_F28F9.4(NP_500425.2),gene-CELE_T11F9.4(NP_505905.2)	0.232138027184963	0.726455473308238	0.0666666666666667
GO:0051188	cofactor biosynthetic process	BP	2	30	224	7350	gene-CELE_C49F5.1(NP_510002.1),gene-CELE_F49H6.5(NP_507311.1)	0.232138027184963	0.726455473308238	0.0666666666666667
GO:0061919	process utilizing autophagic mechanism	BP	2	30	224	7350	gene-CELE_T28F4.5(NP_492102.1),gene-CELE_K04A8.5(NP_504662.1)	0.232138027184963	0.726455473308238	0.0666666666666667
GO:0051536	iron-sulfur cluster binding	MF	2	30	224	7350	gene-CELE_F49H6.5(NP_507311.1),gene-CELE_T05E12.7(NP_001263910.2)	0.232138027184963	0.726455473308238	0.0666666666666667
GO:0051540	metal cluster binding	MF	2	30	224	7350	gene-CELE_F49H6.5(NP_507311.1),gene-CELE_T05E12.7(NP_001263910.2)	0.232138027184963	0.726455473308238	0.0666666666666667
GO:0050907	detection of chemical stimulus involved in sensory perception	BP	6	136	224	7350	gene-CELE_C03H5.9(NP_001254010.1),gene-CELE_R13D7.1(NP_504899.2),gene-CELE_T10D4.10(NP_494458.1),gene-CELE_C54D10.13(NP_001122892.1),gene-CELE_T19C9.5(NP_507363.1),gene-CELE_Y113G7B.2(NP_507894.1)	0.234356608686905	0.727809325621425	0.0441176470588235
GO:0004175	endopeptidase activity	MF	3	56	224	7350	gene-CELE_W07B8.4(NP_503382.1),gene-CELE_F44C4.3(NP_504682.1),gene-CELE_T10H4.12(NP_506790.1)	0.242970582358049	0.727809325621425	0.0535714285714286
GO:0000096	sulfur amino acid metabolic process	BP	1	9	224	7350	gene-CELE_F22B8.6(NP_507053.1)	0.243237867169596	0.727809325621425	0.111111111111111
GO:0006665	sphingolipid metabolic process	BP	1	9	224	7350	gene-CELE_K11D2.2(NP_493173.1)	0.243237867169596	0.727809325621425	0.111111111111111
GO:0009620	response to fungus	BP	1	9	224	7350	gene-CELE_C50F2.10(NP_491252.1)	0.243237867169596	0.727809325621425	0.111111111111111
GO:0015695	organic cation transport	BP	1	9	224	7350	gene-CELE_C05E11.5(NP_508783.2)	0.243237867169596	0.727809325621425	0.111111111111111
GO:0033563	dorsal/ventral axon guidance	BP	1	9	224	7350	gene-CELE_K03D3.10(NP_001040961.1)	0.243237867169596	0.727809325621425	0.111111111111111
GO:0002521	leukocyte differentiation	BP	2	31	224	7350	gene-CELE_F39B2.9(NP_001252431.1),gene-CELE_T05E12.7(NP_001263910.2)	0.243515150301905	0.727809325621425	0.0645161290322581
GO:0002573	myeloid leukocyte differentiation	BP	2	31	224	7350	gene-CELE_F39B2.9(NP_001252431.1),gene-CELE_T05E12.7(NP_001263910.2)	0.243515150301905	0.727809325621425	0.0645161290322581
GO:0030224	monocyte differentiation	BP	2	31	224	7350	gene-CELE_F39B2.9(NP_001252431.1),gene-CELE_T05E12.7(NP_001263910.2)	0.243515150301905	0.727809325621425	0.0645161290322581
GO:1903131	mononuclear cell differentiation	BP	2	31	224	7350	gene-CELE_F39B2.9(NP_001252431.1),gene-CELE_T05E12.7(NP_001263910.2)	0.243515150301905	0.727809325621425	0.0645161290322581
GO:0008127	quercetin 2,3-dioxygenase activity	MF	2	31	224	7350	gene-CELE_F39B2.9(NP_001252431.1),gene-CELE_T05E12.7(NP_001263910.2)	0.243515150301905	0.727809325621425	0.0645161290322581
GO:0009593	detection of chemical stimulus	BP	6	139	224	7350	gene-CELE_C03H5.9(NP_001254010.1),gene-CELE_T10D4.10(NP_494458.1),gene-CELE_R13D7.1(NP_504899.2),gene-CELE_C54D10.13(NP_001122892.1),gene-CELE_T19C9.5(NP_507363.1),gene-CELE_Y113G7B.2(NP_507894.1)	0.249544053565071	0.743045353525846	0.0431654676258993
GO:0050906	detection of stimulus involved in sensory perception	BP	6	140	224	7350	gene-CELE_C03H5.9(NP_001254010.1),gene-CELE_T10D4.10(NP_494458.1),gene-CELE_R13D7.1(NP_504899.2),gene-CELE_C54D10.13(NP_001122892.1),gene-CELE_T19C9.5(NP_507363.1),gene-CELE_Y113G7B.2(NP_507894.1)	0.254668811625859	0.74513591058761	0.0428571428571429
GO:0002520	immune system development	BP	2	32	224	7350	gene-CELE_F39B2.9(NP_001252431.1),gene-CELE_T05E12.7(NP_001263910.2)	0.254914916779972	0.74513591058761	0.0625
GO:0030097	hemopoiesis	BP	2	32	224	7350	gene-CELE_F39B2.9(NP_001252431.1),gene-CELE_T05E12.7(NP_001263910.2)	0.254914916779972	0.74513591058761	0.0625
GO:0030099	myeloid cell differentiation	BP	2	32	224	7350	gene-CELE_F39B2.9(NP_001252431.1),gene-CELE_T05E12.7(NP_001263910.2)	0.254914916779972	0.74513591058761	0.0625
GO:0048534	hematopoietic or lymphoid organ development	BP	2	32	224	7350	gene-CELE_F39B2.9(NP_001252431.1),gene-CELE_T05E12.7(NP_001263910.2)	0.254914916779972	0.74513591058761	0.0625
GO:0044248	cellular catabolic process	BP	10	257	224	7350	gene-CELE_K08F9.3(NP_001263897.1),gene-CELE_W09G12.8(NP_500056.2),gene-CELE_W07B8.4(NP_503382.1),gene-CELE_F44C4.3(NP_504682.1),gene-CELE_T10H4.12(NP_506790.1),gene-CELE_Y105E8A.4(NP_740932.1),gene-CELE_T28F4.5(NP_492102.1),gene-CELE_K04A8.5(NP_504662.1),gene-CELE_F58B3.1(NP_502192.1),gene-CELE_F58B3.2(NP_502193.1)	0.257944710208496	0.751240433380949	0.0389105058365759
GO:1901565	organonitrogen compound catabolic process	BP	7	171	224	7350	gene-CELE_F58B3.1(NP_502192.1),gene-CELE_F58B3.2(NP_502193.1),gene-CELE_K08F9.3(NP_001263897.1),gene-CELE_W09G12.8(NP_500056.2),gene-CELE_W07B8.4(NP_503382.1),gene-CELE_F44C4.3(NP_504682.1),gene-CELE_T10H4.12(NP_506790.1)	0.265965318292624	0.76175927157069	0.0409356725146199
GO:0016241	regulation of macroautophagy	BP	1	10	224	7350	gene-CELE_K04A8.5(NP_504662.1)	0.266329369383738	0.76175927157069	0.1
GO:0048846	axon extension involved in axon guidance	BP	1	10	224	7350	gene-CELE_K03D3.10(NP_001040961.1)	0.266329369383738	0.76175927157069	0.1
GO:1902284	neuron projection extension involved in neuron projection guidance	BP	1	10	224	7350	gene-CELE_K03D3.10(NP_001040961.1)	0.266329369383738	0.76175927157069	0.1
GO:0019905	syntaxin binding	MF	1	10	224	7350	gene-CELE_K03A11.2(NP_510168.1)	0.266329369383738	0.76175927157069	0.1
GO:0042302	structural constituent of cuticle	MF	5	115	224	7350	gene-CELE_F36A4.6(PIC36950.1),gene-CELE_C34D4.15(OZG19237.1),gene-CELE_AC3.6(NP_505670.1),gene-CELE_F46C8.2(NP_509276.1),gene-CELE_F02D10.1(NP_510247.1)	0.273178216484613	0.778557916981148	0.0434782608695652
GO:0007606	sensory perception of chemical stimulus	BP	7	173	224	7350	gene-CELE_C03H5.9(NP_001254010.1),gene-CELE_R13D7.1(NP_504899.2),gene-CELE_T10D4.10(NP_494458.1),gene-CELE_C54D10.13(NP_001122892.1),gene-CELE_T19C9.5(NP_507363.1),gene-CELE_Y113G7B.2(NP_507894.1),gene-CELE_C36B7.7(NP_509200.1)	0.275465756331421	0.782283535773928	0.0404624277456647
GO:0016614	oxidoreductase activity, acting on CH-OH group of donors	MF	2	34	224	7350	gene-CELE_F32D8.11(NP_001023872.1),gene-CELE_T05E12.7(NP_001263910.2)	0.277735518426581	0.785932424483729	0.0588235294117647
GO:0051606	detection of stimulus	BP	6	146	224	7350	gene-CELE_C03H5.9(NP_001254010.1),gene-CELE_T10D4.10(NP_494458.1),gene-CELE_R13D7.1(NP_504899.2),gene-CELE_C54D10.13(NP_001122892.1),gene-CELE_T19C9.5(NP_507363.1),gene-CELE_Y113G7B.2(NP_507894.1)	0.285986109370951	0.801143885712462	0.0410958904109589
GO:0009066	aspartate family amino acid metabolic process	BP	1	11	224	7350	gene-CELE_F22B8.6(NP_507053.1)	0.288719317784016	0.801143885712462	0.0909090909090909
GO:0015696	ammonium transport	BP	1	11	224	7350	gene-CELE_C05E11.5(NP_508783.2)	0.288719317784016	0.801143885712462	0.0909090909090909
GO:0016298	lipase activity	MF	1	11	224	7350	gene-CELE_K04A8.5(NP_504662.1)	0.288719317784016	0.801143885712462	0.0909090909090909
GO:0016701	oxidoreductase activity, acting on single donors with incorporation of molecular oxygen	MF	2	35	224	7350	gene-CELE_F39B2.9(NP_001252431.1),gene-CELE_T05E12.7(NP_001263910.2)	0.289134635445099	0.801143885712462	0.0571428571428571
GO:0016702	oxidoreductase activity, acting on single donors with incorporation of molecular oxygen, incorporation of two atoms of oxygen	MF	2	35	224	7350	gene-CELE_F39B2.9(NP_001252431.1),gene-CELE_T05E12.7(NP_001263910.2)	0.289134635445099	0.801143885712462	0.0571428571428571
GO:0008509	anion transmembrane transporter activity	MF	2	36	224	7350	gene-CELE_F28F9.4(NP_500425.2),gene-CELE_T11F9.4(NP_505905.2)	0.300512898464005	0.82978994108746	0.0555555555555556
GO:0040018	positive regulation of multicellular organism growth	BP	4	92	224	7350	gene-CELE_C17C3.4(NP_495071.1),gene-CELE_C44C1.1(NP_508189.2),gene-CELE_C49F5.1(NP_510002.1),gene-CELE_F02D10.1(NP_510247.1)	0.307884031042003	0.834081782045623	0.0434782608695652
GO:0007600	sensory perception	BP	7	180	224	7350	gene-CELE_C03H5.9(NP_001254010.1),gene-CELE_T10D4.10(NP_494458.1),gene-CELE_R13D7.1(NP_504899.2),gene-CELE_C54D10.13(NP_001122892.1),gene-CELE_T19C9.5(NP_507363.1),gene-CELE_Y113G7B.2(NP_507894.1),gene-CELE_C36B7.7(NP_509200.1)	0.30936026087156	0.834081782045623	0.0388888888888889
GO:0009069	serine family amino acid metabolic process	BP	1	12	224	7350	gene-CELE_F22B8.6(NP_507053.1)	0.310428933919236	0.834081782045623	0.0833333333333333
GO:0046128	purine ribonucleoside metabolic process	BP	1	12	224	7350	gene-CELE_F49H6.5(NP_507311.1)	0.310428933919236	0.834081782045623	0.0833333333333333
GO:0004867	serine-type endopeptidase inhibitor activity	MF	1	12	224	7350	gene-CELE_Y49G5A.1(NP_504413.1)	0.310428933919236	0.834081782045623	0.0833333333333333
GO:0005230	extracellular ligand-gated ion channel activity	MF	1	12	224	7350	gene-CELE_F59B1.9(NP_504024.2)	0.310428933919236	0.834081782045623	0.0833333333333333
GO:0008146	sulfotransferase activity	MF	1	12	224	7350	gene-CELE_C18B2.1(NP_508624.1)	0.310428933919236	0.834081782045623	0.0833333333333333
GO:0030594	neurotransmitter receptor activity	MF	1	12	224	7350	gene-CELE_F59B1.9(NP_504024.2)	0.310428933919236	0.834081782045623	0.0833333333333333
GO:0003008	system process	BP	9	241	224	7350	gene-CELE_C03H5.9(NP_001254010.1),gene-CELE_T10D4.10(NP_494458.1),gene-CELE_ZK1251.11(NP_001255416.1),gene-CELE_ZK1251.2(NP_001255417.1),gene-CELE_R13D7.1(NP_504899.2),gene-CELE_C54D10.13(NP_001122892.1),gene-CELE_T19C9.5(NP_507363.1),gene-CELE_Y113G7B.2(NP_507894.1),gene-CELE_C36B7.7(NP_509200.1)	0.313841421701109	0.840420988313709	0.037344398340249
GO:0048639	positive regulation of developmental growth	BP	4	94	224	7350	gene-CELE_C17C3.4(NP_495071.1),gene-CELE_C44C1.1(NP_508189.2),gene-CELE_C49F5.1(NP_510002.1),gene-CELE_F02D10.1(NP_510247.1)	0.321765286181873	0.858758188538911	0.0425531914893617
GO:0044265	cellular macromolecule catabolic process	BP	6	153	224	7350	gene-CELE_W09G12.8(NP_500056.2),gene-CELE_W07B8.4(NP_503382.1),gene-CELE_F44C4.3(NP_504682.1),gene-CELE_T10H4.12(NP_506790.1),gene-CELE_F58B3.1(NP_502192.1),gene-CELE_F58B3.2(NP_502193.1)	0.32349653069971	0.860500771661228	0.0392156862745098
GO:0010951	negative regulation of endopeptidase activity	BP	1	13	224	7350	gene-CELE_Y49G5A.1(NP_504413.1)	0.331478800204612	0.870131850537107	0.0769230769230769
GO:0030728	ovulation	BP	1	13	224	7350	gene-CELE_C48D5.1(AAG15119.1)	0.331478800204612	0.870131850537107	0.0769230769230769
GO:0042278	purine nucleoside metabolic process	BP	1	13	224	7350	gene-CELE_F49H6.5(NP_507311.1)	0.331478800204612	0.870131850537107	0.0769230769230769
GO:0004866	endopeptidase inhibitor activity	MF	1	13	224	7350	gene-CELE_Y49G5A.1(NP_504413.1)	0.331478800204612	0.870131850537107	0.0769230769230769
GO:0005887	integral component of plasma membrane	CC	5	127	224	7350	gene-CELE_F59B1.9(NP_504024.2),gene-CELE_C03H5.9(NP_001254010.1),gene-CELE_R13D7.1(NP_504899.2),gene-CELE_F15B9.9(NP_001023803.1),gene-CELE_C05E11.5(NP_508783.2)	0.345184509460259	0.877522892221197	0.0393700787401575
GO:0001764	neuron migration	BP	1	14	224	7350	gene-CELE_K03D3.10(NP_001040961.1)	0.351888879086194	0.877522892221197	0.0714285714285714
GO:0006635	fatty acid beta-oxidation	BP	1	14	224	7350	gene-CELE_Y105E8A.4(NP_740932.1)	0.351888879086194	0.877522892221197	0.0714285714285714
GO:0007271	synaptic transmission, cholinergic	BP	1	14	224	7350	gene-CELE_F59B1.9(NP_504024.2)	0.351888879086194	0.877522892221197	0.0714285714285714
GO:0070482	response to oxygen levels	BP	1	14	224	7350	gene-CELE_W07A12.6(NP_495953.3)	0.351888879086194	0.877522892221197	0.0714285714285714
GO:1901607	alpha-amino acid biosynthetic process	BP	1	14	224	7350	gene-CELE_F22B8.6(NP_507053.1)	0.351888879086194	0.877522892221197	0.0714285714285714
GO:0000149	SNARE binding	MF	1	14	224	7350	gene-CELE_K03A11.2(NP_510168.1)	0.351888879086194	0.877522892221197	0.0714285714285714
GO:0003887	DNA-directed DNA polymerase activity	MF	1	14	224	7350	gene-CELE_T05E12.7(NP_001263910.2)	0.351888879086194	0.877522892221197	0.0714285714285714
GO:0005319	lipid transporter activity	MF	1	14	224	7350	gene-CELE_F59D8.1(NP_001294839.1)	0.351888879086194	0.877522892221197	0.0714285714285714
GO:0005506	iron ion binding	MF	1	14	224	7350	gene-CELE_T10B9.5(NP_496110.1)	0.351888879086194	0.877522892221197	0.0714285714285714
GO:0015276	ligand-gated ion channel activity	MF	1	14	224	7350	gene-CELE_F59B1.9(NP_504024.2)	0.351888879086194	0.877522892221197	0.0714285714285714
GO:0022834	ligand-gated channel activity	MF	1	14	224	7350	gene-CELE_F59B1.9(NP_504024.2)	0.351888879086194	0.877522892221197	0.0714285714285714
GO:0061135	endopeptidase regulator activity	MF	1	14	224	7350	gene-CELE_Y49G5A.1(NP_504413.1)	0.351888879086194	0.877522892221197	0.0714285714285714
GO:0005727	extrachromosomal circular DNA	CC	1	14	224	7350	gene-CELE_T05E12.7(NP_001263910.2)	0.351888879086194	0.877522892221197	0.0714285714285714
GO:0034702	ion channel complex	CC	1	14	224	7350	gene-CELE_F59B1.9(NP_504024.2)	0.351888879086194	0.877522892221197	0.0714285714285714
GO:0046821	extrachromosomal DNA	CC	1	14	224	7350	gene-CELE_T05E12.7(NP_001263910.2)	0.351888879086194	0.877522892221197	0.0714285714285714
GO:0051603	proteolysis involved in cellular protein catabolic process	BP	4	99	224	7350	gene-CELE_W09G12.8(NP_500056.2),gene-CELE_W07B8.4(NP_503382.1),gene-CELE_F44C4.3(NP_504682.1),gene-CELE_T10H4.12(NP_506790.1)	0.356626983525003	0.885643472080022	0.0404040404040404
GO:0031226	intrinsic component of plasma membrane	CC	5	129	224	7350	gene-CELE_C03H5.9(NP_001254010.1),gene-CELE_F59B1.9(NP_504024.2),gene-CELE_R13D7.1(NP_504899.2),gene-CELE_F15B9.9(NP_001023803.1),gene-CELE_C05E11.5(NP_508783.2)	0.357364909786676	0.885643472080022	0.0387596899224806
GO:0044257	cellular protein catabolic process	BP	4	100	224	7350	gene-CELE_W09G12.8(NP_500056.2),gene-CELE_W07B8.4(NP_503382.1),gene-CELE_F44C4.3(NP_504682.1),gene-CELE_T10H4.12(NP_506790.1)	0.363607668611181	0.895552220838649	0.04
GO:0045927	positive regulation of growth	BP	4	100	224	7350	gene-CELE_C17C3.4(NP_495071.1),gene-CELE_C44C1.1(NP_508189.2),gene-CELE_C49F5.1(NP_510002.1),gene-CELE_F02D10.1(NP_510247.1)	0.363607668611181	0.895552220838649	0.04
GO:0010466	negative regulation of peptidase activity	BP	1	15	224	7350	gene-CELE_Y49G5A.1(NP_504413.1)	0.37167853163318	0.901518140557076	0.0666666666666667
GO:0080135	regulation of cellular response to stress	BP	1	15	224	7350	gene-CELE_W07A12.6(NP_495953.3)	0.37167853163318	0.901518140557076	0.0666666666666667
GO:0097190	apoptotic signaling pathway	BP	1	15	224	7350	gene-CELE_T28F4.5(NP_492102.1)	0.37167853163318	0.901518140557076	0.0666666666666667
GO:0016782	transferase activity, transferring sulfur-containing groups	MF	1	15	224	7350	gene-CELE_C18B2.1(NP_508624.1)	0.37167853163318	0.901518140557076	0.0666666666666667
GO:0034061	DNA polymerase activity	MF	1	15	224	7350	gene-CELE_T05E12.7(NP_001263910.2)	0.37167853163318	0.901518140557076	0.0666666666666667
GO:0006732	coenzyme metabolic process	BP	2	44	224	7350	gene-CELE_C49F5.1(NP_510002.1),gene-CELE_F49H6.5(NP_507311.1)	0.38978981719549	0.924273303248803	0.0454545454545455
GO:0006643	membrane lipid metabolic process	BP	1	16	224	7350	gene-CELE_K11D2.2(NP_493173.1)	0.390866535575126	0.924273303248803	0.0625
GO:0009062	fatty acid catabolic process	BP	1	16	224	7350	gene-CELE_Y105E8A.4(NP_740932.1)	0.390866535575126	0.924273303248803	0.0625
GO:0019395	fatty acid oxidation	BP	1	16	224	7350	gene-CELE_Y105E8A.4(NP_740932.1)	0.390866535575126	0.924273303248803	0.0625
GO:0034440	lipid oxidation	BP	1	16	224	7350	gene-CELE_Y105E8A.4(NP_740932.1)	0.390866535575126	0.924273303248803	0.0625
GO:0045861	negative regulation of proteolysis	BP	1	16	224	7350	gene-CELE_Y49G5A.1(NP_504413.1)	0.390866535575126	0.924273303248803	0.0625
GO:0052548	regulation of endopeptidase activity	BP	1	16	224	7350	gene-CELE_Y49G5A.1(NP_504413.1)	0.390866535575126	0.924273303248803	0.0625
GO:0030414	peptidase inhibitor activity	MF	1	16	224	7350	gene-CELE_Y49G5A.1(NP_504413.1)	0.390866535575126	0.924273303248803	0.0625
GO:0005581	collagen trimer	CC	4	104	224	7350	gene-CELE_F36A4.6(PIC36950.1),gene-CELE_AC3.6(NP_505670.1),gene-CELE_F46C8.2(NP_509276.1),gene-CELE_F02D10.1(NP_510247.1)	0.391484181075308	0.924273303248803	0.0384615384615385
GO:0038022	G protein-coupled olfactory receptor activity	MF	2	45	224	7350	gene-CELE_C03H5.9(NP_001254010.1),gene-CELE_R13D7.1(NP_504899.2)	0.400627029279227	0.938959597801233	0.0444444444444444
GO:0044255	cellular lipid metabolic process	BP	3	75	224	7350	gene-CELE_Y105E8A.4(NP_740932.1),gene-CELE_K04A8.5(NP_504662.1),gene-CELE_K11D2.2(NP_493173.1)	0.401686422177115	0.938959597801233	0.04
GO:1901135	carbohydrate derivative metabolic process	BP	6	168	224	7350	gene-CELE_F58B3.1(NP_502192.1),gene-CELE_F58B3.2(NP_502193.1),gene-CELE_K08F9.3(NP_001263897.1),gene-CELE_W09G12.8(NP_500056.2),gene-CELE_F56H6.5(CAJ77754.1),gene-CELE_F49H6.5(NP_507311.1)	0.405577697313958	0.938959597801233	0.0357142857142857
GO:0006032	chitin catabolic process	BP	1	17	224	7350	gene-CELE_K08F9.3(NP_001263897.1)	0.409471102800538	0.938959597801233	0.0588235294117647
GO:0008652	cellular amino acid biosynthetic process	BP	1	17	224	7350	gene-CELE_F22B8.6(NP_507053.1)	0.409471102800538	0.938959597801233	0.0588235294117647
GO:0030258	lipid modification	BP	1	17	224	7350	gene-CELE_Y105E8A.4(NP_740932.1)	0.409471102800538	0.938959597801233	0.0588235294117647
GO:0072329	monocarboxylic acid catabolic process	BP	1	17	224	7350	gene-CELE_Y105E8A.4(NP_740932.1)	0.409471102800538	0.938959597801233	0.0588235294117647
GO:0004568	chitinase activity	MF	1	17	224	7350	gene-CELE_K08F9.3(NP_001263897.1)	0.409471102800538	0.938959597801233	0.0588235294117647
GO:0030170	pyridoxal phosphate binding	MF	1	17	224	7350	gene-CELE_F22B8.6(NP_507053.1)	0.409471102800538	0.938959597801233	0.0588235294117647
GO:0070279	vitamin B6 binding	MF	1	17	224	7350	gene-CELE_F22B8.6(NP_507053.1)	0.409471102800538	0.938959597801233	0.0588235294117647
GO:0040014	regulation of multicellular organism growth	BP	4	108	224	7350	gene-CELE_C17C3.4(NP_495071.1),gene-CELE_C44C1.1(NP_508189.2),gene-CELE_C49F5.1(NP_510002.1),gene-CELE_F02D10.1(NP_510247.1)	0.419187936687089	0.958294655263033	0.037037037037037
GO:0006790	sulfur compound metabolic process	BP	2	47	224	7350	gene-CELE_F22B8.6(NP_507053.1),gene-CELE_C49F5.1(NP_510002.1)	0.422025313531327	0.958294655263033	0.0425531914893617
GO:0051213	dioxygenase activity	MF	2	47	224	7350	gene-CELE_F39B2.9(NP_001252431.1),gene-CELE_T05E12.7(NP_001263910.2)	0.422025313531327	0.958294655263033	0.0425531914893617
GO:0042594	response to starvation	BP	1	18	224	7350	gene-CELE_T28F4.5(NP_492102.1)	0.427509896332882	0.958294655263033	0.0555555555555556
GO:0043900	regulation of multi-organism process	BP	1	18	224	7350	gene-CELE_C48D5.1(AAG15119.1)	0.427509896332882	0.958294655263033	0.0555555555555556
GO:0046348	amino sugar catabolic process	BP	1	18	224	7350	gene-CELE_K08F9.3(NP_001263897.1)	0.427509896332882	0.958294655263033	0.0555555555555556
GO:1901072	glucosamine-containing compound catabolic process	BP	1	18	224	7350	gene-CELE_K08F9.3(NP_001263897.1)	0.427509896332882	0.958294655263033	0.0555555555555556
GO:0061134	peptidase regulator activity	MF	1	18	224	7350	gene-CELE_Y49G5A.1(NP_504413.1)	0.427509896332882	0.958294655263033	0.0555555555555556
GO:0006260	DNA replication	BP	2	48	224	7350	gene-CELE_T05E12.7(NP_001263910.2),gene-CELE_F39B2.9(NP_001252431.1)	0.432577640199504	0.964237309718447	0.0416666666666667
GO:0032259	methylation	BP	2	48	224	7350	gene-CELE_Y40B10A.2(NP_503560.2),gene-CELE_R08E5.3(NP_504045.1)	0.432577640199504	0.964237309718447	0.0416666666666667
GO:0009057	macromolecule catabolic process	BP	7	206	224	7350	gene-CELE_F58B3.1(NP_502192.1),gene-CELE_F58B3.2(NP_502193.1),gene-CELE_K08F9.3(NP_001263897.1),gene-CELE_W09G12.8(NP_500056.2),gene-CELE_W07B8.4(NP_503382.1),gene-CELE_F44C4.3(NP_504682.1),gene-CELE_T10H4.12(NP_506790.1)	0.439517099678167	0.964972927570711	0.0339805825242718
GO:0009056	catabolic process	BP	10	302	224	7350	gene-CELE_F58B3.1(NP_502192.1),gene-CELE_F58B3.2(NP_502193.1),gene-CELE_K08F9.3(NP_001263897.1),gene-CELE_W09G12.8(NP_500056.2),gene-CELE_W07B8.4(NP_503382.1),gene-CELE_F44C4.3(NP_504682.1),gene-CELE_T10H4.12(NP_506790.1),gene-CELE_Y105E8A.4(NP_740932.1),gene-CELE_T28F4.5(NP_492102.1),gene-CELE_K04A8.5(NP_504662.1)	0.440304600336914	0.964972927570711	0.033112582781457
GO:0048589	developmental growth	BP	5	143	224	7350	gene-CELE_C17C3.4(NP_495071.1),gene-CELE_C44C1.1(NP_508189.2),gene-CELE_C49F5.1(NP_510002.1),gene-CELE_F02D10.1(NP_510247.1),gene-CELE_K03D3.10(NP_001040961.1)	0.442453820724546	0.964972927570711	0.034965034965035
GO:0004984	olfactory receptor activity	MF	2	49	224	7350	gene-CELE_C03H5.9(NP_001254010.1),gene-CELE_R13D7.1(NP_504899.2)	0.443026840054144	0.964972927570711	0.0408163265306122
GO:0006030	chitin metabolic process	BP	1	19	224	7350	gene-CELE_K08F9.3(NP_001263897.1)	0.445000046799526	0.964972927570711	0.0526315789473684
GO:0006270	DNA replication initiation	BP	1	19	224	7350	gene-CELE_T05E12.7(NP_001263910.2)	0.445000046799526	0.964972927570711	0.0526315789473684
GO:0016236	macroautophagy	BP	1	19	224	7350	gene-CELE_K04A8.5(NP_504662.1)	0.445000046799526	0.964972927570711	0.0526315789473684
GO:0052547	regulation of peptidase activity	BP	1	19	224	7350	gene-CELE_Y49G5A.1(NP_504413.1)	0.445000046799526	0.964972927570711	0.0526315789473684
GO:0008061	chitin binding	MF	1	19	224	7350	gene-CELE_K08F9.3(NP_001263897.1)	0.445000046799526	0.964972927570711	0.0526315789473684
GO:0008080	N-acetyltransferase activity	MF	1	19	224	7350	gene-CELE_R05H10.7(NP_001022271.1)	0.445000046799526	0.964972927570711	0.0526315789473684
GO:1901071	glucosamine-containing compound metabolic process	BP	1	20	224	7350	gene-CELE_K08F9.3(NP_001263897.1)	0.461958168408707	0.999031486152163	0.05
GO:1901575	organic substance catabolic process	BP	9	276	224	7350	gene-CELE_F58B3.1(NP_502192.1),gene-CELE_F58B3.2(NP_502193.1),gene-CELE_K08F9.3(NP_001263897.1),gene-CELE_W09G12.8(NP_500056.2),gene-CELE_W07B8.4(NP_503382.1),gene-CELE_F44C4.3(NP_504682.1),gene-CELE_T10H4.12(NP_506790.1),gene-CELE_Y105E8A.4(NP_740932.1),gene-CELE_K04A8.5(NP_504662.1)	0.466579094447779	0.999999999995826	0.0326086956521739
GO:0035264	multicellular organism growth	BP	4	115	224	7350	gene-CELE_C17C3.4(NP_495071.1),gene-CELE_C44C1.1(NP_508189.2),gene-CELE_C49F5.1(NP_510002.1),gene-CELE_F02D10.1(NP_510247.1)	0.466894836542599	0.999999999995826	0.0347826086956522
GO:0015318	inorganic molecular entity transmembrane transporter activity	MF	4	115	224	7350	gene-CELE_F59B1.9(NP_504024.2),gene-CELE_F28F9.4(NP_500425.2),gene-CELE_T11F9.4(NP_505905.2),gene-CELE_C05E11.5(NP_508783.2)	0.466894836542599	0.999999999995826	0.0347826086956522
GO:0031329	regulation of cellular catabolic process	BP	2	52	224	7350	gene-CELE_T28F4.5(NP_492102.1),gene-CELE_K04A8.5(NP_504662.1)	0.473721931013772	0.999999999995826	0.0384615384615385
GO:0009119	ribonucleoside metabolic process	BP	1	21	224	7350	gene-CELE_F49H6.5(NP_507311.1)	0.47840037444915	0.999999999995826	0.0476190476190476
GO:0009894	regulation of catabolic process	BP	2	53	224	7350	gene-CELE_T28F4.5(NP_492102.1),gene-CELE_K04A8.5(NP_504662.1)	0.483726357589404	0.999999999995826	0.0377358490566038
GO:0005215	transporter activity	MF	7	215	224	7350	gene-CELE_F59B1.9(NP_504024.2),gene-CELE_F28F9.4(NP_500425.2),gene-CELE_T11F9.4(NP_505905.2),gene-CELE_C05E11.5(NP_508783.2),gene-CELE_F48E3.2(NP_509266.1),gene-CELE_F59D8.1(NP_001294839.1),gene-CELE_F47B8.10(NP_506556.1)	0.484280084974423	0.999999999995826	0.0325581395348837
GO:0006869	lipid transport	BP	1	22	224	7350	gene-CELE_F59D8.1(NP_001294839.1)	0.49434229232654	0.999999999995826	0.0454545454545455
GO:0031667	response to nutrient levels	BP	1	22	224	7350	gene-CELE_T28F4.5(NP_492102.1)	0.49434229232654	0.999999999995826	0.0454545454545455
GO:0042737	drug catabolic process	BP	1	22	224	7350	gene-CELE_K08F9.3(NP_001263897.1)	0.49434229232654	0.999999999995826	0.0454545454545455
GO:0046486	glycerolipid metabolic process	BP	1	22	224	7350	gene-CELE_K04A8.5(NP_504662.1)	0.49434229232654	0.999999999995826	0.0454545454545455
GO:0080134	regulation of response to stress	BP	1	22	224	7350	gene-CELE_W07A12.6(NP_495953.3)	0.49434229232654	0.999999999995826	0.0454545454545455
GO:0008238	exopeptidase activity	MF	1	22	224	7350	gene-CELE_T06A4.3(-)	0.49434229232654	0.999999999995826	0.0454545454545455
GO:0016410	N-acyltransferase activity	MF	1	22	224	7350	gene-CELE_R05H10.7(NP_001022271.1)	0.49434229232654	0.999999999995826	0.0454545454545455
GO:0019842	vitamin binding	MF	1	22	224	7350	gene-CELE_F22B8.6(NP_507053.1)	0.49434229232654	0.999999999995826	0.0454545454545455
GO:0016324	apical plasma membrane	CC	1	22	224	7350	gene-CELE_M01H9.1(NP_500578.2)	0.49434229232654	0.999999999995826	0.0454545454545455
GO:0017144	drug metabolic process	BP	3	87	224	7350	gene-CELE_K08F9.3(NP_001263897.1),gene-CELE_C49F5.1(NP_510002.1),gene-CELE_F22B8.6(NP_507053.1)	0.497835410298144	0.999999999995826	0.0344827586206897
GO:0048638	regulation of developmental growth	BP	4	120	224	7350	gene-CELE_C17C3.4(NP_495071.1),gene-CELE_C44C1.1(NP_508189.2),gene-CELE_C49F5.1(NP_510002.1),gene-CELE_F02D10.1(NP_510247.1)	0.50010824290281	0.999999999995826	0.0333333333333333
GO:0005829	cytosol	CC	5	154	224	7350	gene-CELE_C12C8.1(NP_492485.1),gene-CELE_W09G12.8(NP_500056.2),gene-CELE_C45E5.1(NP_500857.2),gene-CELE_K09H11.7(NP_504509.1),gene-CELE_C49F5.1(NP_510002.1)	0.507464976996987	0.999999999995826	0.0324675324675325
GO:0009991	response to extracellular stimulus	BP	1	23	224	7350	gene-CELE_T28F4.5(NP_492102.1)	0.50979907815062	0.999999999995826	0.0434782608695652
GO:0048588	developmental cell growth	BP	1	23	224	7350	gene-CELE_K03D3.10(NP_001040961.1)	0.50979907815062	0.999999999995826	0.0434782608695652
GO:0048675	axon extension	BP	1	23	224	7350	gene-CELE_K03D3.10(NP_001040961.1)	0.50979907815062	0.999999999995826	0.0434782608695652
GO:0051260	protein homooligomerization	BP	1	23	224	7350	gene-CELE_B0281.6(NP_494231.1)	0.50979907815062	0.999999999995826	0.0434782608695652
GO:0051346	negative regulation of hydrolase activity	BP	1	23	224	7350	gene-CELE_Y49G5A.1(NP_504413.1)	0.50979907815062	0.999999999995826	0.0434782608695652
GO:0060560	developmental growth involved in morphogenesis	BP	1	23	224	7350	gene-CELE_K03D3.10(NP_001040961.1)	0.50979907815062	0.999999999995826	0.0434782608695652
GO:0071897	DNA biosynthetic process	BP	1	23	224	7350	gene-CELE_T05E12.7(NP_001263910.2)	0.50979907815062	0.999999999995826	0.0434782608695652
GO:1990138	neuron projection extension	BP	1	23	224	7350	gene-CELE_K03D3.10(NP_001040961.1)	0.50979907815062	0.999999999995826	0.0434782608695652
GO:0016407	acetyltransferase activity	MF	1	23	224	7350	gene-CELE_R05H10.7(NP_001022271.1)	0.50979907815062	0.999999999995826	0.0434782608695652
GO:0020037	heme binding	MF	1	23	224	7350	gene-CELE_T10B9.5(NP_496110.1)	0.50979907815062	0.999999999995826	0.0434782608695652
GO:0022836	gated channel activity	MF	1	23	224	7350	gene-CELE_F59B1.9(NP_504024.2)	0.50979907815062	0.999999999995826	0.0434782608695652
GO:0022839	ion gated channel activity	MF	1	23	224	7350	gene-CELE_F59B1.9(NP_504024.2)	0.50979907815062	0.999999999995826	0.0434782608695652
GO:0003712	transcription coregulator activity	MF	2	56	224	7350	gene-CELE_F39B2.9(NP_001252431.1),gene-CELE_T05E12.7(NP_001263910.2)	0.513024367199271	0.999999999995826	0.0357142857142857
GO:0043005	neuron projection	CC	3	89	224	7350	gene-CELE_K03D3.10(NP_001040961.1),gene-CELE_C36B7.7(NP_509200.1),gene-CELE_K07E3.8(NP_001024770.1)	0.51312755621978	0.999999999995826	0.0337078651685393
GO:0051094	positive regulation of developmental process	BP	4	123	224	7350	gene-CELE_C17C3.4(NP_495071.1),gene-CELE_C44C1.1(NP_508189.2),gene-CELE_C49F5.1(NP_510002.1),gene-CELE_F02D10.1(NP_510247.1)	0.519607641993169	0.999999999995826	0.032520325203252
GO:0098805	whole membrane	CC	3	90	224	7350	gene-CELE_T19D12.4(NP_495348.1),gene-CELE_B0024.4(NP_505648.1),gene-CELE_F11D11.22(NP_507663.2)	0.520681316063464	0.999999999995826	0.0333333333333333
GO:0006820	anion transport	BP	2	57	224	7350	gene-CELE_F28F9.4(NP_500425.2),gene-CELE_T11F9.4(NP_505905.2)	0.522545619368661	0.999999999995826	0.0350877192982456
GO:0006836	neurotransmitter transport	BP	1	24	224	7350	gene-CELE_K03A11.2(NP_510168.1)	0.524785430886291	0.999999999995826	0.0416666666666667
GO:0007015	actin filament organization	BP	1	24	224	7350	gene-CELE_K03D3.10(NP_001040961.1)	0.524785430886291	0.999999999995826	0.0416666666666667
GO:0019904	protein domain specific binding	MF	1	24	224	7350	gene-CELE_T28F4.5(NP_492102.1)	0.524785430886291	0.999999999995826	0.0416666666666667
GO:0046906	tetrapyrrole binding	MF	1	24	224	7350	gene-CELE_T10B9.5(NP_496110.1)	0.524785430886291	0.999999999995826	0.0416666666666667
GO:0016021	integral component of membrane	CC	46	1510	224	7350	gene-CELE_C03H5.9(NP_001254010.1),gene-CELE_F59B1.9(NP_504024.2),gene-CELE_R13D7.1(NP_504899.2),gene-CELE_F15B9.9(NP_001023803.1),gene-CELE_C05E11.5(NP_508783.2),gene-CELE_C52E2.7(NP_494094.1),gene-CELE_T19D12.4(NP_495348.1),gene-CELE_Y53C12B.7(NP_001022465.1),gene-CELE_F27E5.9(NP_001254235.1),gene-CELE_T23F11.11(NP_001254919.1),gene-CELE_F01F1.14(NP_498276.1),gene-CELE_C02F5.8(NP_498804.1),gene-…	0.528581541262775	0.999999999995826	0.0304635761589404
GO:0040007	growth	BP	6	191	224	7350	gene-CELE_K03D3.10(NP_001040961.1),gene-CELE_C17C3.4(NP_495071.1),gene-CELE_C44C1.1(NP_508189.2),gene-CELE_C49F5.1(NP_510002.1),gene-CELE_F02D10.1(NP_510247.1),gene-CELE_F11E6.5(NP_503114.1)	0.528997472675179	0.999999999995826	0.031413612565445
GO:0031224	intrinsic component of membrane	CC	46	1513	224	7350	gene-CELE_C03H5.9(NP_001254010.1),gene-CELE_C52E2.7(NP_494094.1),gene-CELE_T19D12.4(NP_495348.1),gene-CELE_Y53C12B.7(NP_001022465.1),gene-CELE_F27E5.9(NP_001254235.1),gene-CELE_T23F11.11(NP_001254919.1),gene-CELE_F01F1.14(NP_498276.1),gene-CELE_C02F5.8(NP_498804.1),gene-CELE_F28F9.4(NP_500425.2),gene-CELE_F56D6.5(NP_001294635.1),gene-CELE_F36A4.6(PIC36950.1),gene-CELE_ZK180.7(NP_001122834.1),gene…	0.534685510205033	0.999999999995826	0.030403172504957
GO:0006040	amino sugar metabolic process	BP	1	25	224	7350	gene-CELE_K08F9.3(NP_001263897.1)	0.539315606081687	0.999999999995826	0.04
GO:0009116	nucleoside metabolic process	BP	1	25	224	7350	gene-CELE_F49H6.5(NP_507311.1)	0.539315606081687	0.999999999995826	0.04
GO:0016054	organic acid catabolic process	BP	1	25	224	7350	gene-CELE_Y105E8A.4(NP_740932.1)	0.539315606081687	0.999999999995826	0.04
GO:0046395	carboxylic acid catabolic process	BP	1	25	224	7350	gene-CELE_Y105E8A.4(NP_740932.1)	0.539315606081687	0.999999999995826	0.04
GO:0098655	cation transmembrane transport	BP	2	59	224	7350	gene-CELE_C05E11.5(NP_508783.2),gene-CELE_F59B1.9(NP_504024.2)	0.541211925871808	0.999999999995826	0.0338983050847458
GO:0015075	ion transmembrane transporter activity	MF	4	127	224	7350	gene-CELE_F59B1.9(NP_504024.2),gene-CELE_F28F9.4(NP_500425.2),gene-CELE_T11F9.4(NP_505905.2),gene-CELE_C05E11.5(NP_508783.2)	0.545041336268739	0.999999999995826	0.031496062992126
GO:0009108	coenzyme biosynthetic process	BP	1	26	224	7350	gene-CELE_C49F5.1(NP_510002.1)	0.55340342918581	0.999999999995826	0.0384615384615385
GO:0052689	carboxylic ester hydrolase activity	MF	1	26	224	7350	gene-CELE_K04A8.5(NP_504662.1)	0.55340342918581	0.999999999995826	0.0384615384615385
GO:0098797	plasma membrane protein complex	CC	1	26	224	7350	gene-CELE_F59B1.9(NP_504024.2)	0.55340342918581	0.999999999995826	0.0384615384615385
GO:0040008	regulation of growth	BP	4	129	224	7350	gene-CELE_C17C3.4(NP_495071.1),gene-CELE_C44C1.1(NP_508189.2),gene-CELE_C49F5.1(NP_510002.1),gene-CELE_F02D10.1(NP_510247.1)	0.557497632274118	0.999999999995826	0.0310077519379845
GO:0140110	transcription regulator activity	MF	5	164	224	7350	gene-CELE_C34D1.5(NP_506292.1),gene-CELE_Y46E12A.4(NP_001040883.1),gene-CELE_C48D5.1(AAG15119.1),gene-CELE_F39B2.9(NP_001252431.1),gene-CELE_T05E12.7(NP_001263910.2)	0.563836575003006	0.999999999995826	0.0304878048780488
GO:0051259	protein complex oligomerization	BP	1	27	224	7350	gene-CELE_B0281.6(NP_494231.1)	0.567062308467948	0.999999999995826	0.037037037037037
GO:0003690	double-stranded DNA binding	MF	2	62	224	7350	gene-CELE_C34D1.5(NP_506292.1),gene-CELE_R03H10.6(NP_494733.2)	0.568254897569253	0.999999999995826	0.032258064516129
GO:0030163	protein catabolic process	BP	4	131	224	7350	gene-CELE_W09G12.8(NP_500056.2),gene-CELE_W07B8.4(NP_503382.1),gene-CELE_F44C4.3(NP_504682.1),gene-CELE_T10H4.12(NP_506790.1)	0.569770714622835	0.999999999995826	0.0305343511450382
GO:0051240	positive regulation of multicellular organismal process	BP	4	131	224	7350	gene-CELE_C17C3.4(NP_495071.1),gene-CELE_C44C1.1(NP_508189.2),gene-CELE_C49F5.1(NP_510002.1),gene-CELE_F02D10.1(NP_510247.1)	0.569770714622835	0.999999999995826	0.0305343511450382
GO:0016049	cell growth	BP	1	28	224	7350	gene-CELE_K03D3.10(NP_001040961.1)	0.580305247550725	0.999999999995826	0.0357142857142857
GO:1901657	glycosyl compound metabolic process	BP	1	29	224	7350	gene-CELE_F49H6.5(NP_507311.1)	0.593144857568294	0.999999999995826	0.0344827586206897
GO:0051186	cofactor metabolic process	BP	2	66	224	7350	gene-CELE_C49F5.1(NP_510002.1),gene-CELE_F49H6.5(NP_507311.1)	0.602499961034714	0.999999999995826	0.0303030303030303
GO:0045177	apical part of cell	CC	1	30	224	7350	gene-CELE_M01H9.1(NP_500578.2)	0.605593368960823	0.999999999995826	0.0333333333333333
GO:1902495	transmembrane transporter complex	CC	1	30	224	7350	gene-CELE_F59B1.9(NP_504024.2)	0.605593368960823	0.999999999995826	0.0333333333333333
GO:0008757	S-adenosylmethionine-dependent methyltransferase activity	MF	1	31	224	7350	gene-CELE_R08E5.3(NP_504045.1)	0.61766264291612	0.999999999995826	0.032258064516129
GO:1990351	transporter complex	CC	1	31	224	7350	gene-CELE_F59B1.9(NP_504024.2)	0.61766264291612	0.999999999995826	0.032258064516129
GO:0007610	behavior	BP	7	244	224	7350	gene-CELE_ZK1251.11(NP_001255416.1),gene-CELE_ZK1251.2(NP_001255417.1),gene-CELE_C36B7.7(NP_509200.1),gene-CELE_C03H5.9(NP_001254010.1),gene-CELE_R13D7.1(NP_504899.2),gene-CELE_F56H6.5(CAJ77754.1),gene-CELE_F59D8.1(NP_001294839.1)	0.619490219730745	0.999999999995826	0.0286885245901639
GO:0044459	plasma membrane part	CC	6	210	224	7350	gene-CELE_C03H5.9(NP_001254010.1),gene-CELE_F59B1.9(NP_504024.2),gene-CELE_R13D7.1(NP_504899.2),gene-CELE_F15B9.9(NP_001023803.1),gene-CELE_C05E11.5(NP_508783.2),gene-CELE_M01H9.1(NP_500578.2)	0.622482322453959	0.999999999995826	0.0285714285714286
GO:0040020	regulation of meiotic nuclear division	BP	1	32	224	7350	gene-CELE_F15B9.9(NP_001023803.1)	0.629364182468899	0.999999999995826	0.03125
GO:0005261	cation channel activity	MF	1	32	224	7350	gene-CELE_F59B1.9(NP_504024.2)	0.629364182468899	0.999999999995826	0.03125
GO:0044425	membrane part	CC	49	1666	224	7350	gene-CELE_K08C7.5(NP_501972.1),gene-CELE_C03H5.9(NP_001254010.1),gene-CELE_C52E2.7(NP_494094.1),gene-CELE_T19D12.4(NP_495348.1),gene-CELE_Y53C12B.7(NP_001022465.1),gene-CELE_F27E5.9(NP_001254235.1),gene-CELE_T23F11.11(NP_001254919.1),gene-CELE_F01F1.14(NP_498276.1),gene-CELE_C02F5.8(NP_498804.1),gene-CELE_F28F9.4(NP_500425.2),gene-CELE_F56D6.5(NP_001294635.1),gene-CELE_F36A4.6(PIC36950.1),gene-CE…	0.639176421526164	0.999999999995826	0.0294117647058824
GO:0009100	glycoprotein metabolic process	BP	1	33	224	7350	gene-CELE_W09G12.8(NP_500056.2)	0.640709143267883	0.999999999995826	0.0303030303030303
GO:0030162	regulation of proteolysis	BP	1	33	224	7350	gene-CELE_Y49G5A.1(NP_504413.1)	0.640709143267883	0.999999999995826	0.0303030303030303
GO:1901605	alpha-amino acid metabolic process	BP	1	33	224	7350	gene-CELE_F22B8.6(NP_507053.1)	0.640709143267883	0.999999999995826	0.0303030303030303
GO:0048471	perinuclear region of cytoplasm	CC	1	33	224	7350	gene-CELE_W07A12.6(NP_495953.3)	0.640709143267883	0.999999999995826	0.0303030303030303
GO:0007165	signal transduction	BP	13	457	224	7350	gene-CELE_C03H5.9(NP_001254010.1),gene-CELE_R13D7.1(NP_504899.2),gene-CELE_C24A8.6(NP_508739.4),gene-CELE_C12C8.1(NP_492485.1),gene-CELE_Y46H3A.2(AAA28070.1),gene-CELE_T27E4.8(AAA28066.1),gene-CELE_T27E4.3(AAA28067.1),gene-CELE_T27E4.9(AAA28067.1),gene-CELE_T27E4.2(AAA28066.1),gene-CELE_F35A5.3(NP_508659.1),gene-CELE_F41B4.3(NP_509150.1),gene-CELE_T28F4.5(NP_492102.1),gene-CELE_F59B1.9(NP_504024.…	0.643532191098793	0.999999999995826	0.0284463894967177
GO:0043086	negative regulation of catalytic activity	BP	1	34	224	7350	gene-CELE_Y49G5A.1(NP_504413.1)	0.65170834402065	0.999999999995826	0.0294117647058824
GO:0044282	small molecule catabolic process	BP	1	34	224	7350	gene-CELE_Y105E8A.4(NP_740932.1)	0.65170834402065	0.999999999995826	0.0294117647058824
GO:0004857	enzyme inhibitor activity	MF	1	34	224	7350	gene-CELE_Y49G5A.1(NP_504413.1)	0.65170834402065	0.999999999995826	0.0294117647058824
GO:0022890	inorganic cation transmembrane transporter activity	MF	2	74	224	7350	gene-CELE_F59B1.9(NP_504024.2),gene-CELE_C05E11.5(NP_508783.2)	0.664766120727685	0.999999999995826	0.027027027027027
GO:0000981	DNA-binding transcription factor activity, RNA polymerase II-specific	MF	1	36	224	7350	gene-CELE_C34D1.5(NP_506292.1)	0.672711116001865	0.999999999995826	0.0277777777777778
GO:0003700	DNA-binding transcription factor activity	MF	3	113	224	7350	gene-CELE_C34D1.5(NP_506292.1),gene-CELE_Y46E12A.4(NP_001040883.1),gene-CELE_C48D5.1(AAG15119.1)	0.674966348170079	0.999999999995826	0.0265486725663717
GO:0022857	transmembrane transporter activity	MF	5	187	224	7350	gene-CELE_F59B1.9(NP_504024.2),gene-CELE_F28F9.4(NP_500425.2),gene-CELE_T11F9.4(NP_505905.2),gene-CELE_C05E11.5(NP_508783.2),gene-CELE_F48E3.2(NP_509266.1)	0.679725635566067	0.999999999995826	0.0267379679144385
GO:0006261	DNA-dependent DNA replication	BP	1	37	224	7350	gene-CELE_T05E12.7(NP_001263910.2)	0.682734729621715	0.999999999995826	0.027027027027027
GO:0006631	fatty acid metabolic process	BP	1	37	224	7350	gene-CELE_Y105E8A.4(NP_740932.1)	0.682734729621715	0.999999999995826	0.027027027027027
GO:0007005	mitochondrion organization	BP	1	38	224	7350	gene-CELE_F13B9.8(NP_001024559.1)	0.692452686761703	0.999999999995826	0.0263157894736842
GO:0044092	negative regulation of molecular function	BP	1	38	224	7350	gene-CELE_Y49G5A.1(NP_504413.1)	0.692452686761703	0.999999999995826	0.0263157894736842
GO:0006508	proteolysis	BP	5	191	224	7350	gene-CELE_W09G12.8(NP_500056.2),gene-CELE_W07B8.4(NP_503382.1),gene-CELE_F44C4.3(NP_504682.1),gene-CELE_T10H4.12(NP_506790.1),gene-CELE_Y49G5A.1(NP_504413.1)	0.697645156597091	0.999999999995826	0.0261780104712042
GO:0097458	neuron part	CC	3	117	224	7350	gene-CELE_K03D3.10(NP_001040961.1),gene-CELE_C36B7.7(NP_509200.1),gene-CELE_K07E3.8(NP_001024770.1)	0.697728635445463	0.999999999995826	0.0256410256410256
GO:0048585	negative regulation of response to stimulus	BP	1	39	224	7350	gene-CELE_W07A12.6(NP_495953.3)	0.701874267473598	0.999999999995826	0.0256410256410256
GO:0004930	G protein-coupled receptor activity	MF	3	118	224	7350	gene-CELE_C03H5.9(NP_001254010.1),gene-CELE_R13D7.1(NP_504899.2),gene-CELE_C24A8.6(NP_508739.4)	0.703227895109373	0.999999999995826	0.0254237288135593
GO:0007154	cell communication	BP	14	516	224	7350	gene-CELE_F59B1.9(NP_504024.2),gene-CELE_T28F4.5(NP_492102.1),gene-CELE_C12C8.1(NP_492485.1),gene-CELE_C03H5.9(NP_001254010.1),gene-CELE_Y46H3A.2(AAA28070.1),gene-CELE_R13D7.1(NP_504899.2),gene-CELE_T27E4.8(AAA28066.1),gene-CELE_T27E4.3(AAA28067.1),gene-CELE_T27E4.9(AAA28067.1),gene-CELE_T27E4.2(AAA28066.1),gene-CELE_F35A5.3(NP_508659.1),gene-CELE_C24A8.6(NP_508739.4),gene-CELE_F41B4.3(NP_509150.…	0.714731682389931	0.999999999995826	0.0271317829457364
GO:0007411	axon guidance	BP	1	41	224	7350	gene-CELE_K03D3.10(NP_001040961.1)	0.719864025656037	0.999999999995826	0.024390243902439
GO:0009896	positive regulation of catabolic process	BP	1	41	224	7350	gene-CELE_K04A8.5(NP_504662.1)	0.719864025656037	0.999999999995826	0.024390243902439
GO:0031331	positive regulation of cellular catabolic process	BP	1	41	224	7350	gene-CELE_K04A8.5(NP_504662.1)	0.719864025656037	0.999999999995826	0.024390243902439
GO:0097485	neuron projection guidance	BP	1	41	224	7350	gene-CELE_K03D3.10(NP_001040961.1)	0.719864025656037	0.999999999995826	0.024390243902439
GO:0006915	apoptotic process	BP	4	160	224	7350	gene-CELE_T28F4.5(NP_492102.1),gene-CELE_R03D7.6(NP_001254267.1),gene-CELE_R11G11.7(NP_503225.1),gene-CELE_F13B9.8(NP_001024559.1)	0.724461359907105	0.999999999995826	0.025
GO:0038023	signaling receptor activity	MF	4	160	224	7350	gene-CELE_C03H5.9(NP_001254010.1),gene-CELE_R13D7.1(NP_504899.2),gene-CELE_C24A8.6(NP_508739.4),gene-CELE_F59B1.9(NP_504024.2)	0.724461359907105	0.999999999995826	0.025
GO:2000241	regulation of reproductive process	BP	2	83	224	7350	gene-CELE_F15B9.9(NP_001023803.1),gene-CELE_C48D5.1(AAG15119.1)	0.725200732566632	0.999999999995826	0.0240963855421687
GO:0008324	cation transmembrane transporter activity	MF	2	83	224	7350	gene-CELE_F59B1.9(NP_504024.2),gene-CELE_C05E11.5(NP_508783.2)	0.725200732566632	0.999999999995826	0.0240963855421687
GO:0007268	chemical synaptic transmission	BP	1	42	224	7350	gene-CELE_F59B1.9(NP_504024.2)	0.728449394140514	0.999999999995826	0.0238095238095238
GO:0009199	ribonucleoside triphosphate metabolic process	BP	1	42	224	7350	gene-CELE_F49H6.5(NP_507311.1)	0.728449394140514	0.999999999995826	0.0238095238095238
GO:0009205	purine ribonucleoside triphosphate metabolic process	BP	1	42	224	7350	gene-CELE_F49H6.5(NP_507311.1)	0.728449394140514	0.999999999995826	0.0238095238095238
GO:0098916	anterograde trans-synaptic signaling	BP	1	42	224	7350	gene-CELE_F59B1.9(NP_504024.2)	0.728449394140514	0.999999999995826	0.0238095238095238
GO:0099536	synaptic signaling	BP	1	42	224	7350	gene-CELE_F59B1.9(NP_504024.2)	0.728449394140514	0.999999999995826	0.0238095238095238
GO:0099537	trans-synaptic signaling	BP	1	42	224	7350	gene-CELE_F59B1.9(NP_504024.2)	0.728449394140514	0.999999999995826	0.0238095238095238
GO:0009144	purine nucleoside triphosphate metabolic process	BP	1	43	224	7350	gene-CELE_F49H6.5(NP_507311.1)	0.73677278435843	0.999999999995826	0.0232558139534884
GO:0016053	organic acid biosynthetic process	BP	1	43	224	7350	gene-CELE_F22B8.6(NP_507053.1)	0.73677278435843	0.999999999995826	0.0232558139534884
GO:0046394	carboxylic acid biosynthetic process	BP	1	43	224	7350	gene-CELE_F22B8.6(NP_507053.1)	0.73677278435843	0.999999999995826	0.0232558139534884
GO:0051783	regulation of nuclear division	BP	1	43	224	7350	gene-CELE_F15B9.9(NP_001023803.1)	0.73677278435843	0.999999999995826	0.0232558139534884
GO:0003924	GTPase activity	MF	1	43	224	7350	gene-CELE_K03D3.10(NP_001040961.1)	0.73677278435843	0.999999999995826	0.0232558139534884
GO:0016747	transferase activity, transferring acyl groups other than amino-acyl groups	MF	1	43	224	7350	gene-CELE_R05H10.7(NP_001022271.1)	0.73677278435843	0.999999999995826	0.0232558139534884
GO:0060089	molecular transducer activity	MF	4	163	224	7350	gene-CELE_C03H5.9(NP_001254010.1),gene-CELE_R13D7.1(NP_504899.2),gene-CELE_C24A8.6(NP_508739.4),gene-CELE_F59B1.9(NP_504024.2)	0.737840926106599	0.999999999995826	0.0245398773006135
GO:0009887	animal organ morphogenesis	BP	1	44	224	7350	gene-CELE_C48D5.1(AAG15119.1)	0.7448421556878	0.999999999995826	0.0227272727272727
GO:0140097	catalytic activity, acting on DNA	MF	1	44	224	7350	gene-CELE_T05E12.7(NP_001263910.2)	0.7448421556878	0.999999999995826	0.0227272727272727
GO:0006812	cation transport	BP	2	87	224	7350	gene-CELE_C05E11.5(NP_508783.2),gene-CELE_F59B1.9(NP_504024.2)	0.748976020920377	0.999999999995826	0.0229885057471264
GO:0009141	nucleoside triphosphate metabolic process	BP	1	45	224	7350	gene-CELE_F49H6.5(NP_507311.1)	0.752665226742541	0.999999999995826	0.0222222222222222
GO:0000977	RNA polymerase II regulatory region sequence-specific DNA binding	MF	1	45	224	7350	gene-CELE_C34D1.5(NP_506292.1)	0.752665226742541	0.999999999995826	0.0222222222222222
GO:0001012	RNA polymerase II regulatory region DNA binding	MF	1	45	224	7350	gene-CELE_C34D1.5(NP_506292.1)	0.752665226742541	0.999999999995826	0.0222222222222222
GO:0023052	signaling	BP	13	497	224	7350	gene-CELE_F59B1.9(NP_504024.2),gene-CELE_T28F4.5(NP_492102.1),gene-CELE_C12C8.1(NP_492485.1),gene-CELE_C03H5.9(NP_001254010.1),gene-CELE_Y46H3A.2(AAA28070.1),gene-CELE_R13D7.1(NP_504899.2),gene-CELE_T27E4.8(AAA28066.1),gene-CELE_T27E4.3(AAA28067.1),gene-CELE_T27E4.9(AAA28067.1),gene-CELE_T27E4.2(AAA28066.1),gene-CELE_F35A5.3(NP_508659.1),gene-CELE_C24A8.6(NP_508739.4),gene-CELE_F41B4.3(NP_509150.…	0.757144711313768	0.999999999995826	0.0261569416498994
GO:0051445	regulation of meiotic cell cycle	BP	1	46	224	7350	gene-CELE_F15B9.9(NP_001023803.1)	0.760249482623399	0.999999999995826	0.0217391304347826
GO:0016779	nucleotidyltransferase activity	MF	1	46	224	7350	gene-CELE_T05E12.7(NP_001263910.2)	0.760249482623399	0.999999999995826	0.0217391304347826
GO:0012501	programmed cell death	BP	4	169	224	7350	gene-CELE_T28F4.5(NP_492102.1),gene-CELE_R03D7.6(NP_001254267.1),gene-CELE_R11G11.7(NP_503225.1),gene-CELE_F13B9.8(NP_001024559.1)	0.763126532288452	0.999999999995826	0.0236686390532544
GO:0016791	phosphatase activity	MF	2	91	224	7350	gene-CELE_C45E5.1(NP_500857.2),gene-CELE_K09H11.7(NP_504509.1)	0.770969541385342	0.999999999995826	0.021978021978022
GO:0040024	dauer larval development	BP	1	48	224	7350	gene-CELE_C36B7.7(NP_509200.1)	0.774730363690892	0.999999999995826	0.0208333333333333
GO:0043168	anion binding	MF	8	323	224	7350	gene-CELE_C12C8.1(NP_492485.1),gene-CELE_C49F5.1(NP_510002.1),gene-CELE_K03D3.10(NP_001040961.1),gene-CELE_F22B8.6(NP_507053.1),gene-CELE_K08C7.5(NP_501972.1),gene-CELE_F32D8.11(NP_001023872.1),gene-CELE_T05E12.7(NP_001263910.2),gene-CELE_C17C3.12(NP_495066.2)	0.775525888920014	0.999999999995826	0.0247678018575851
GO:0071702	organic substance transport	BP	4	174	224	7350	gene-CELE_F28F9.4(NP_500425.2),gene-CELE_T11F9.4(NP_505905.2),gene-CELE_F59D8.1(NP_001294839.1),gene-CELE_C05E11.5(NP_508783.2)	0.782724986912834	0.999999999995826	0.0229885057471264
GO:0034220	ion transmembrane transport	BP	2	94	224	7350	gene-CELE_C05E11.5(NP_508783.2),gene-CELE_F59B1.9(NP_504024.2)	0.786349711515682	0.999999999995826	0.0212765957446809
GO:0055114	oxidation-reduction process	BP	1	50	224	7350	gene-CELE_Y105E8A.4(NP_740932.1)	0.788340271484267	0.999999999995826	0.02
GO:0005886	plasma membrane	CC	7	291	224	7350	gene-CELE_C03H5.9(NP_001254010.1),gene-CELE_F59B1.9(NP_504024.2),gene-CELE_R13D7.1(NP_504899.2),gene-CELE_F15B9.9(NP_001023803.1),gene-CELE_C05E11.5(NP_508783.2),gene-CELE_M01H9.1(NP_500578.2),gene-CELE_K03D3.10(NP_001040961.1)	0.790672921811345	0.999999999995826	0.0240549828178694
GO:0005216	ion channel activity	MF	1	51	224	7350	gene-CELE_F59B1.9(NP_504024.2)	0.794835035756531	0.999999999995826	0.0196078431372549
GO:0008219	cell death	BP	4	179	224	7350	gene-CELE_T28F4.5(NP_492102.1),gene-CELE_R03D7.6(NP_001254267.1),gene-CELE_R11G11.7(NP_503225.1),gene-CELE_F13B9.8(NP_001024559.1)	0.80102218494411	0.999999999995826	0.0223463687150838
GO:0042127	regulation of cell proliferation	BP	1	52	224	7350	gene-CELE_F15B9.9(NP_001023803.1)	0.801131371143643	0.999999999995826	0.0192307692307692
GO:0098662	inorganic cation transmembrane transport	BP	1	52	224	7350	gene-CELE_C05E11.5(NP_508783.2)	0.801131371143643	0.999999999995826	0.0192307692307692
GO:0120025	plasma membrane bounded cell projection	CC	3	139	224	7350	gene-CELE_K03D3.10(NP_001040961.1),gene-CELE_C36B7.7(NP_509200.1),gene-CELE_K07E3.8(NP_001024770.1)	0.801716812908978	0.999999999995826	0.0215827338129496
GO:0008289	lipid binding	MF	1	53	224	7350	gene-CELE_C06E8.5(NP_498530.2)	0.807235313711994	0.999999999995826	0.0188679245283019
GO:0016746	transferase activity, transferring acyl groups	MF	1	53	224	7350	gene-CELE_R05H10.7(NP_001022271.1)	0.807235313711994	0.999999999995826	0.0188679245283019
GO:0043025	neuronal cell body	CC	1	53	224	7350	gene-CELE_C36B7.7(NP_509200.1)	0.807235313711994	0.999999999995826	0.0188679245283019
GO:0007186	G protein-coupled receptor signaling pathway	BP	3	141	224	7350	gene-CELE_C03H5.9(NP_001254010.1),gene-CELE_R13D7.1(NP_504899.2),gene-CELE_C24A8.6(NP_508739.4)	0.809497174430838	0.999999999995826	0.0212765957446809
GO:0000976	transcription regulatory region sequence-specific DNA binding	MF	1	54	224	7350	gene-CELE_C34D1.5(NP_506292.1)	0.813152716717135	0.999999999995826	0.0185185185185185
GO:0001067	regulatory region nucleic acid binding	MF	1	54	224	7350	gene-CELE_C34D1.5(NP_506292.1)	0.813152716717135	0.999999999995826	0.0185185185185185
GO:0005525	GTP binding	MF	1	54	224	7350	gene-CELE_K03D3.10(NP_001040961.1)	0.813152716717135	0.999999999995826	0.0185185185185185
GO:0044212	transcription regulatory region DNA binding	MF	1	54	224	7350	gene-CELE_C34D1.5(NP_506292.1)	0.813152716717135	0.999999999995826	0.0185185185185185
GO:0071705	nitrogen compound transport	BP	3	142	224	7350	gene-CELE_F28F9.4(NP_500425.2),gene-CELE_T11F9.4(NP_505905.2),gene-CELE_C05E11.5(NP_508783.2)	0.813290333975008	0.999999999995826	0.0211267605633803
GO:0016311	dephosphorylation	BP	2	100	224	7350	gene-CELE_C45E5.1(NP_500857.2),gene-CELE_K09H11.7(NP_504509.1)	0.814414187237273	0.999999999995826	0.02
GO:0018991	oviposition	BP	2	100	224	7350	gene-CELE_F56H6.5(CAJ77754.1),gene-CELE_F59D8.1(NP_001294839.1)	0.814414187237273	0.999999999995826	0.02
GO:0006811	ion transport	BP	4	183	224	7350	gene-CELE_F59B1.9(NP_504024.2),gene-CELE_C05E11.5(NP_508783.2),gene-CELE_F28F9.4(NP_500425.2),gene-CELE_T11F9.4(NP_505905.2)	0.814751542632978	0.999999999995826	0.0218579234972678
GO:0001882	nucleoside binding	MF	1	55	224	7350	gene-CELE_K03D3.10(NP_001040961.1)	0.81888925611617	0.999999999995826	0.0181818181818182
GO:0001883	purine nucleoside binding	MF	1	55	224	7350	gene-CELE_K03D3.10(NP_001040961.1)	0.81888925611617	0.999999999995826	0.0181818181818182
GO:0032549	ribonucleoside binding	MF	1	55	224	7350	gene-CELE_K03D3.10(NP_001040961.1)	0.81888925611617	0.999999999995826	0.0181818181818182
GO:0032550	purine ribonucleoside binding	MF	1	55	224	7350	gene-CELE_K03D3.10(NP_001040961.1)	0.81888925611617	0.999999999995826	0.0181818181818182
GO:0032561	guanyl ribonucleotide binding	MF	1	55	224	7350	gene-CELE_K03D3.10(NP_001040961.1)	0.81888925611617	0.999999999995826	0.0181818181818182
GO:0006259	DNA metabolic process	BP	3	144	224	7350	gene-CELE_F39B2.9(NP_001252431.1),gene-CELE_T05E12.7(NP_001263910.2),gene-CELE_Y53F4B.7(NP_497092.1)	0.820686023501926	0.999999999995826	0.0208333333333333
GO:1990837	sequence-specific double-stranded DNA binding	MF	1	56	224	7350	gene-CELE_C34D1.5(NP_506292.1)	0.82445043591466	0.999999999995826	0.0178571428571429
GO:0001708	cell fate specification	BP	1	57	224	7350	gene-CELE_F15B9.9(NP_001023803.1)	0.829841593352981	0.999999999995826	0.0175438596491228
GO:0007409	axonogenesis	BP	1	57	224	7350	gene-CELE_K03D3.10(NP_001040961.1)	0.829841593352981	0.999999999995826	0.0175438596491228
GO:0022838	substrate-specific channel activity	MF	1	57	224	7350	gene-CELE_F59B1.9(NP_504024.2)	0.829841593352981	0.999999999995826	0.0175438596491228
GO:0098590	plasma membrane region	CC	1	57	224	7350	gene-CELE_M01H9.1(NP_500578.2)	0.829841593352981	0.999999999995826	0.0175438596491228
GO:0005198	structural molecule activity	MF	5	229	224	7350	gene-CELE_F36A4.6(PIC36950.1),gene-CELE_C34D4.15(OZG19237.1),gene-CELE_AC3.6(NP_505670.1),gene-CELE_F46C8.2(NP_509276.1),gene-CELE_F02D10.1(NP_510247.1)	0.833599782142175	0.999999999995826	0.0218340611353712
GO:0042578	phosphoric ester hydrolase activity	MF	2	106	224	7350	gene-CELE_C45E5.1(NP_500857.2),gene-CELE_K09H11.7(NP_504509.1)	0.839150818392693	0.999999999995826	0.0188679245283019
GO:0098660	inorganic ion transmembrane transport	BP	1	59	224	7350	gene-CELE_C05E11.5(NP_508783.2)	0.84013438631739	0.999999999995826	0.0169491525423729
GO:0019001	guanyl nucleotide binding	MF	1	59	224	7350	gene-CELE_K03D3.10(NP_001040961.1)	0.84013438631739	0.999999999995826	0.0169491525423729
GO:0051716	cellular response to stimulus	BP	14	574	224	7350	gene-CELE_T28F4.5(NP_492102.1),gene-CELE_C12C8.1(NP_492485.1),gene-CELE_C03H5.9(NP_001254010.1),gene-CELE_Y46H3A.2(AAA28070.1),gene-CELE_F59B1.9(NP_504024.2),gene-CELE_R13D7.1(NP_504899.2),gene-CELE_T27E4.8(AAA28066.1),gene-CELE_T27E4.3(AAA28067.1),gene-CELE_T27E4.9(AAA28067.1),gene-CELE_T27E4.2(AAA28066.1),gene-CELE_F35A5.3(NP_508659.1),gene-CELE_C24A8.6(NP_508739.4),gene-CELE_F41B4.3(NP_509150.…	0.844301106174769	0.999999999995826	0.024390243902439
GO:0004888	transmembrane signaling receptor activity	MF	3	151	224	7350	gene-CELE_C03H5.9(NP_001254010.1),gene-CELE_R13D7.1(NP_504899.2),gene-CELE_C24A8.6(NP_508739.4)	0.844642937686986	0.999999999995826	0.0198675496688742
GO:0051336	regulation of hydrolase activity	BP	1	60	224	7350	gene-CELE_Y49G5A.1(NP_504413.1)	0.845045907023041	0.999999999995826	0.0166666666666667
GO:0044297	cell body	CC	1	60	224	7350	gene-CELE_C36B7.7(NP_509200.1)	0.845045907023041	0.999999999995826	0.0166666666666667
GO:0008144	drug binding	MF	5	235	224	7350	gene-CELE_C12C8.1(NP_492485.1),gene-CELE_C49F5.1(NP_510002.1),gene-CELE_K08F9.3(NP_001263897.1),gene-CELE_F22B8.6(NP_507053.1),gene-CELE_F59B1.9(NP_504024.2)	0.849715330417918	0.999999999995826	0.0212765957446809
GO:0006935	chemotaxis	BP	1	61	224	7350	gene-CELE_K03D3.10(NP_001040961.1)	0.849807185051414	0.999999999995826	0.0163934426229508
GO:0042995	cell projection	CC	3	153	224	7350	gene-CELE_K03D3.10(NP_001040961.1),gene-CELE_C36B7.7(NP_509200.1),gene-CELE_K07E3.8(NP_001024770.1)	0.850960478473787	0.999999999995826	0.0196078431372549
GO:0055085	transmembrane transport	BP	3	154	224	7350	gene-CELE_F59B1.9(NP_504024.2),gene-CELE_C05E11.5(NP_508783.2),gene-CELE_F48E3.2(NP_509266.1)	0.854034979531095	0.999999999995826	0.0194805194805195
GO:0006366	transcription by RNA polymerase II	BP	4	196	224	7350	gene-CELE_C48D5.1(AAG15119.1),gene-CELE_C34D1.5(NP_506292.1),gene-CELE_F39B2.9(NP_001252431.1),gene-CELE_T05E12.7(NP_001263910.2)	0.854114840713593	0.999999999995826	0.0204081632653061
GO:0009150	purine ribonucleotide metabolic process	BP	1	62	224	7350	gene-CELE_F49H6.5(NP_507311.1)	0.854422796321614	0.999999999995826	0.0161290322580645
GO:0048667	cell morphogenesis involved in neuron differentiation	BP	1	62	224	7350	gene-CELE_K03D3.10(NP_001040961.1)	0.854422796321614	0.999999999995826	0.0161290322580645
GO:0015267	channel activity	MF	1	62	224	7350	gene-CELE_F59B1.9(NP_504024.2)	0.854422796321614	0.999999999995826	0.0161290322580645
GO:0022803	passive transmembrane transporter activity	MF	1	62	224	7350	gene-CELE_F59B1.9(NP_504024.2)	0.854422796321614	0.999999999995826	0.0161290322580645
GO:0019098	reproductive behavior	BP	2	111	224	7350	gene-CELE_F56H6.5(CAJ77754.1),gene-CELE_F59D8.1(NP_001294839.1)	0.85745110475987	0.999999999995826	0.018018018018018
GO:0000904	cell morphogenesis involved in differentiation	BP	1	63	224	7350	gene-CELE_K03D3.10(NP_001040961.1)	0.858897177993397	0.999999999995826	0.0158730158730159
GO:0042330	taxis	BP	1	63	224	7350	gene-CELE_K03D3.10(NP_001040961.1)	0.858897177993397	0.999999999995826	0.0158730158730159
GO:0055086	nucleobase-containing small molecule metabolic process	BP	2	112	224	7350	gene-CELE_F56H6.5(CAJ77754.1),gene-CELE_F49H6.5(NP_507311.1)	0.860875964786622	0.999999999995826	0.0178571428571429
GO:0006520	cellular amino acid metabolic process	BP	1	64	224	7350	gene-CELE_F22B8.6(NP_507053.1)	0.863234632656424	0.999999999995826	0.015625
GO:0008283	cell proliferation	BP	1	64	224	7350	gene-CELE_F15B9.9(NP_001023803.1)	0.863234632656424	0.999999999995826	0.015625
GO:0044445	cytosolic part	CC	1	64	224	7350	gene-CELE_C12C8.1(NP_492485.1)	0.863234632656424	0.999999999995826	0.015625
GO:0006163	purine nucleotide metabolic process	BP	1	65	224	7350	gene-CELE_F49H6.5(NP_507311.1)	0.867439332393586	0.999999999995826	0.0153846153846154
GO:0048812	neuron projection morphogenesis	BP	1	65	224	7350	gene-CELE_K03D3.10(NP_001040961.1)	0.867439332393586	0.999999999995826	0.0153846153846154
GO:0120039	plasma membrane bounded cell projection morphogenesis	BP	1	65	224	7350	gene-CELE_K03D3.10(NP_001040961.1)	0.867439332393586	0.999999999995826	0.0153846153846154
GO:0036477	somatodendritic compartment	CC	1	65	224	7350	gene-CELE_C36B7.7(NP_509200.1)	0.867439332393586	0.999999999995826	0.0153846153846154
GO:0009259	ribonucleotide metabolic process	BP	1	67	224	7350	gene-CELE_F49H6.5(NP_507311.1)	0.875466526416615	0.999999999995826	0.0149253731343284
GO:0032269	negative regulation of cellular protein metabolic process	BP	1	67	224	7350	gene-CELE_Y49G5A.1(NP_504413.1)	0.875466526416615	0.999999999995826	0.0149253731343284
GO:0048858	cell projection morphogenesis	BP	1	67	224	7350	gene-CELE_K03D3.10(NP_001040961.1)	0.875466526416615	0.999999999995826	0.0149253731343284
GO:0051248	negative regulation of protein metabolic process	BP	1	67	224	7350	gene-CELE_Y49G5A.1(NP_504413.1)	0.875466526416615	0.999999999995826	0.0149253731343284
GO:0005789	endoplasmic reticulum membrane	CC	1	67	224	7350	gene-CELE_K08C7.5(NP_501972.1)	0.875466526416615	0.999999999995826	0.0149253731343284
GO:0042175	nuclear outer membrane-endoplasmic reticulum membrane network	CC	1	67	224	7350	gene-CELE_K08C7.5(NP_501972.1)	0.875466526416615	0.999999999995826	0.0149253731343284
GO:0032990	cell part morphogenesis	BP	1	68	224	7350	gene-CELE_K03D3.10(NP_001040961.1)	0.879296747216104	0.999999999995826	0.0147058823529412
GO:0098827	endoplasmic reticulum subcompartment	CC	1	68	224	7350	gene-CELE_K08C7.5(NP_501972.1)	0.879296747216104	0.999999999995826	0.0147058823529412
GO:0031324	negative regulation of cellular metabolic process	BP	2	118	224	7350	gene-CELE_Y49G5A.1(NP_504413.1),gene-CELE_T28F4.5(NP_492102.1)	0.879894815015906	0.999999999995826	0.0169491525423729
GO:0043169	cation binding	MF	10	447	224	7350	gene-CELE_F39B2.9(NP_001252431.1),gene-CELE_ZK430.3(NP_494779.1),gene-CELE_T10B9.7(NP_496109.1),gene-CELE_T10B9.5(NP_496110.1),gene-CELE_C10C5.3(NP_501650.1),gene-CELE_C10C5.4(NP_501651.1),gene-CELE_K07C6.2(NP_504095.1),gene-CELE_T05E12.7(NP_001263910.2),gene-CELE_C49F5.1(NP_510002.1),gene-CELE_F59B1.9(NP_504024.2)	0.882997195313166	0.999999999995826	0.0223713646532438
GO:0019693	ribose phosphate metabolic process	BP	1	69	224	7350	gene-CELE_F49H6.5(NP_507311.1)	0.883009673420936	0.999999999995826	0.0144927536231884
GO:0044283	small molecule biosynthetic process	BP	1	70	224	7350	gene-CELE_F22B8.6(NP_507053.1)	0.886608881380518	0.999999999995826	0.0142857142857143
GO:0010876	lipid localization	BP	4	210	224	7350	gene-CELE_F59D8.1(NP_001294839.1),gene-CELE_C49F5.1(NP_510002.1),gene-CELE_C50D2.1(NP_493663.1),gene-CELE_R05F9.5(NP_001022266.1)	0.888370181443667	0.999999999995826	0.019047619047619
GO:0007267	cell-cell signaling	BP	1	71	224	7350	gene-CELE_F59B1.9(NP_504024.2)	0.890097838876502	0.999999999995826	0.0140845070422535
GO:0072521	purine-containing compound metabolic process	BP	1	72	224	7350	gene-CELE_F49H6.5(NP_507311.1)	0.893479908404138	0.999999999995826	0.0138888888888889
GO:0048285	organelle fission	BP	2	123	224	7350	gene-CELE_F13B9.8(NP_001024559.1),gene-CELE_F15B9.9(NP_001023803.1)	0.893885418833503	0.999999999995826	0.016260162601626
GO:0043565	sequence-specific DNA binding	MF	2	124	224	7350	gene-CELE_C34D1.5(NP_506292.1),gene-CELE_C48D5.1(AAG15119.1)	0.896496086179121	0.999999999995826	0.0161290322580645
GO:0090407	organophosphate biosynthetic process	BP	1	73	224	7350	gene-CELE_F49H6.5(NP_507311.1)	0.896758350354876	0.999999999995826	0.0136986301369863
GO:0045165	cell fate commitment	BP	1	74	224	7350	gene-CELE_F15B9.9(NP_001023803.1)	0.899936326103194	0.999999999995826	0.0135135135135135
GO:0045944	positive regulation of transcription by RNA polymerase II	BP	1	75	224	7350	gene-CELE_C48D5.1(AAG15119.1)	0.903016901000512	0.999999999995826	0.0133333333333333
GO:0030036	actin cytoskeleton organization	BP	1	76	224	7350	gene-CELE_K03D3.10(NP_001040961.1)	0.906003047278984	0.999999999995826	0.0131578947368421
GO:0071944	cell periphery	CC	7	346	224	7350	gene-CELE_C03H5.9(NP_001254010.1),gene-CELE_M01H9.1(NP_500578.2),gene-CELE_K03D3.10(NP_001040961.1),gene-CELE_F59B1.9(NP_504024.2),gene-CELE_R13D7.1(NP_504899.2),gene-CELE_F15B9.9(NP_001023803.1),gene-CELE_C05E11.5(NP_508783.2)	0.909488600362667	0.999999999995826	0.0202312138728324
GO:0000166	nucleotide binding	MF	8	390	224	7350	gene-CELE_C12C8.1(NP_492485.1),gene-CELE_C49F5.1(NP_510002.1),gene-CELE_K03D3.10(NP_001040961.1),gene-CELE_K08C7.5(NP_501972.1),gene-CELE_F32D8.11(NP_001023872.1),gene-CELE_T05E12.7(NP_001263910.2),gene-CELE_T04H1.9(NP_506075.2),gene-CELE_R08H2.1(NP_506820.1)	0.914712772429356	0.999999999995826	0.0205128205128205
GO:1901265	nucleoside phosphate binding	MF	8	390	224	7350	gene-CELE_C12C8.1(NP_492485.1),gene-CELE_K08C7.5(NP_501972.1),gene-CELE_K03D3.10(NP_001040961.1),gene-CELE_F32D8.11(NP_001023872.1),gene-CELE_T04H1.9(NP_506075.2),gene-CELE_R08H2.1(NP_506820.1),gene-CELE_T05E12.7(NP_001263910.2),gene-CELE_C49F5.1(NP_510002.1)	0.914712772429356	0.999999999995826	0.0205128205128205
GO:0010564	regulation of cell cycle process	BP	1	80	224	7350	gene-CELE_F15B9.9(NP_001023803.1)	0.917059687035343	0.999999999995826	0.0125
GO:0030029	actin filament-based process	BP	1	80	224	7350	gene-CELE_K03D3.10(NP_001040961.1)	0.917059687035343	0.999999999995826	0.0125
GO:0061564	axon development	BP	1	80	224	7350	gene-CELE_K03D3.10(NP_001040961.1)	0.917059687035343	0.999999999995826	0.0125
GO:0097435	supramolecular fiber organization	BP	1	80	224	7350	gene-CELE_K03D3.10(NP_001040961.1)	0.917059687035343	0.999999999995826	0.0125
GO:0044432	endoplasmic reticulum part	CC	1	80	224	7350	gene-CELE_K08C7.5(NP_501972.1)	0.917059687035343	0.999999999995826	0.0125
GO:0043167	ion binding	MF	17	739	224	7350	gene-CELE_F39B2.9(NP_001252431.1),gene-CELE_ZK430.3(NP_494779.1),gene-CELE_T10B9.7(NP_496109.1),gene-CELE_T10B9.5(NP_496110.1),gene-CELE_C10C5.3(NP_501650.1),gene-CELE_C10C5.4(NP_501651.1),gene-CELE_K07C6.2(NP_504095.1),gene-CELE_T05E12.7(NP_001263910.2),gene-CELE_C49F5.1(NP_510002.1),gene-CELE_C12C8.1(NP_492485.1),gene-CELE_K03D3.10(NP_001040961.1),gene-CELE_F22B8.6(NP_507053.1),gene-CELE_F59B1.…	0.917390050337944	0.999999999995826	0.0230040595399188
GO:0016788	hydrolase activity, acting on ester bonds	MF	3	181	224	7350	gene-CELE_K04A8.5(NP_504662.1),gene-CELE_C45E5.1(NP_500857.2),gene-CELE_K09H11.7(NP_504509.1)	0.918516586951605	0.999999999995826	0.0165745856353591
GO:0036094	small molecule binding	MF	9	433	224	7350	gene-CELE_C12C8.1(NP_492485.1),gene-CELE_K08C7.5(NP_501972.1),gene-CELE_K03D3.10(NP_001040961.1),gene-CELE_F32D8.11(NP_001023872.1),gene-CELE_T04H1.9(NP_506075.2),gene-CELE_R08H2.1(NP_506820.1),gene-CELE_T05E12.7(NP_001263910.2),gene-CELE_C49F5.1(NP_510002.1),gene-CELE_F22B8.6(NP_507053.1)	0.918700193743164	0.999999999995826	0.0207852193995381
GO:0045893	positive regulation of transcription, DNA-templated	BP	1	81	224	7350	gene-CELE_C48D5.1(AAG15119.1)	0.919615206994639	0.999999999995826	0.0123456790123457
GO:0051239	regulation of multicellular organismal process	BP	5	270	224	7350	gene-CELE_C17C3.4(NP_495071.1),gene-CELE_C44C1.1(NP_508189.2),gene-CELE_C49F5.1(NP_510002.1),gene-CELE_F02D10.1(NP_510247.1),gene-CELE_C48D5.1(AAG15119.1)	0.91993671286751	0.999999999995826	0.0185185185185185
GO:1902680	positive regulation of RNA biosynthetic process	BP	1	82	224	7350	gene-CELE_C48D5.1(AAG15119.1)	0.922092328143793	0.999999999995826	0.0121951219512195
GO:1903508	positive regulation of nucleic acid-templated transcription	BP	1	82	224	7350	gene-CELE_C48D5.1(AAG15119.1)	0.922092328143793	0.999999999995826	0.0121951219512195
GO:0030234	enzyme regulator activity	MF	1	82	224	7350	gene-CELE_Y49G5A.1(NP_504413.1)	0.922092328143793	0.999999999995826	0.0121951219512195
GO:0016020	membrane	CC	68	2542	224	7350	gene-CELE_C03H5.9(NP_001254010.1),gene-CELE_M01H9.1(NP_500578.2),gene-CELE_K03D3.10(NP_001040961.1),gene-CELE_F59B1.9(NP_504024.2),gene-CELE_R13D7.1(NP_504899.2),gene-CELE_F15B9.9(NP_001023803.1),gene-CELE_C05E11.5(NP_508783.2),gene-CELE_K08C7.5(NP_501972.1),gene-CELE_T19D12.4(NP_495348.1),gene-CELE_B0024.4(NP_505648.1),gene-CELE_F11D11.22(NP_507663.2),gene-CELE_C52E2.7(NP_494094.1),gene-CELE_Y53…	0.923684808738704	0.999999999995826	0.026750590086546
GO:0046872	metal ion binding	MF	9	439	224	7350	gene-CELE_T10B9.5(NP_496110.1),gene-CELE_ZK430.3(NP_494779.1),gene-CELE_F39B2.9(NP_001252431.1),gene-CELE_T10B9.7(NP_496109.1),gene-CELE_C10C5.3(NP_501650.1),gene-CELE_C10C5.4(NP_501651.1),gene-CELE_K07C6.2(NP_504095.1),gene-CELE_T05E12.7(NP_001263910.2),gene-CELE_C49F5.1(NP_510002.1)	0.925868400338408	0.999999999995826	0.020501138952164
GO:0019915	lipid storage	BP	3	189	224	7350	gene-CELE_C49F5.1(NP_510002.1),gene-CELE_C50D2.1(NP_493663.1),gene-CELE_R05F9.5(NP_001022266.1)	0.931904617562413	0.999999999995826	0.0158730158730159
GO:0009117	nucleotide metabolic process	BP	1	87	224	7350	gene-CELE_F49H6.5(NP_507311.1)	0.933383262487917	0.999999999995826	0.0114942528735632
GO:0006753	nucleoside phosphate metabolic process	BP	1	89	224	7350	gene-CELE_F49H6.5(NP_507311.1)	0.937429258924887	0.999999999995826	0.0112359550561798
GO:0006357	regulation of transcription by RNA polymerase II	BP	2	144	224	7350	gene-CELE_C48D5.1(AAG15119.1),gene-CELE_C34D1.5(NP_506292.1)	0.937667191081987	0.999999999995826	0.0138888888888889
GO:0033043	regulation of organelle organization	BP	1	90	224	7350	gene-CELE_F15B9.9(NP_001023803.1)	0.939359550344915	0.999999999995826	0.0111111111111111
GO:0048583	regulation of response to stimulus	BP	1	90	224	7350	gene-CELE_W07A12.6(NP_495953.3)	0.939359550344915	0.999999999995826	0.0111111111111111
GO:0140013	meiotic nuclear division	BP	1	91	224	7350	gene-CELE_F15B9.9(NP_001023803.1)	0.941230550444466	0.999999999995826	0.010989010989011
GO:0031984	organelle subcompartment	CC	1	91	224	7350	gene-CELE_K08C7.5(NP_501972.1)	0.941230550444466	0.999999999995826	0.010989010989011
GO:0051235	maintenance of location	BP	3	196	224	7350	gene-CELE_C49F5.1(NP_510002.1),gene-CELE_C50D2.1(NP_493663.1),gene-CELE_R05F9.5(NP_001022266.1)	0.94193339806366	0.999999999995826	0.0153061224489796
GO:0009891	positive regulation of biosynthetic process	BP	1	92	224	7350	gene-CELE_C48D5.1(AAG15119.1)	0.943044072513682	0.999999999995826	0.0108695652173913
GO:0010557	positive regulation of macromolecule biosynthetic process	BP	1	92	224	7350	gene-CELE_C48D5.1(AAG15119.1)	0.943044072513682	0.999999999995826	0.0108695652173913
GO:0031328	positive regulation of cellular biosynthetic process	BP	1	92	224	7350	gene-CELE_C48D5.1(AAG15119.1)	0.943044072513682	0.999999999995826	0.0108695652173913
GO:1901137	carbohydrate derivative biosynthetic process	BP	1	92	224	7350	gene-CELE_F56H6.5(CAJ77754.1)	0.943044072513682	0.999999999995826	0.0108695652173913
GO:0031325	positive regulation of cellular metabolic process	BP	2	148	224	7350	gene-CELE_K04A8.5(NP_504662.1),gene-CELE_C48D5.1(AAG15119.1)	0.943784207925674	0.999999999995826	0.0135135135135135
GO:0031175	neuron projection development	BP	1	93	224	7350	gene-CELE_K03D3.10(NP_001040961.1)	0.944801874629545	0.999999999995826	0.010752688172043
GO:0050790	regulation of catalytic activity	BP	1	94	224	7350	gene-CELE_Y49G5A.1(NP_504413.1)	0.946505661329695	0.999999999995826	0.0106382978723404
GO:0046983	protein dimerization activity	MF	1	95	224	7350	gene-CELE_F57C12.3(NP_508119.2)	0.948157085235724	0.999999999995826	0.0105263157894737
GO:0000902	cell morphogenesis	BP	1	97	224	7350	gene-CELE_K03D3.10(NP_001040961.1)	0.951309204969836	0.999999999995826	0.0103092783505155
GO:0010628	positive regulation of gene expression	BP	1	98	224	7350	gene-CELE_C48D5.1(AAG15119.1)	0.952812960393352	0.999999999995826	0.0102040816326531
GO:0016477	cell migration	BP	1	100	224	7350	gene-CELE_K03D3.10(NP_001040961.1)	0.955683164906933	0.999999999995826	0.01
GO:0009893	positive regulation of metabolic process	BP	2	158	224	7350	gene-CELE_C48D5.1(AAG15119.1),gene-CELE_K04A8.5(NP_504662.1)	0.956682978735264	0.999999999995826	0.0126582278481013
GO:0046914	transition metal ion binding	MF	2	158	224	7350	gene-CELE_T10B9.5(NP_496110.1),gene-CELE_ZK430.3(NP_494779.1)	0.956682978735264	0.999999999995826	0.0126582278481013
GO:1903046	meiotic cell cycle process	BP	1	101	224	7350	gene-CELE_F15B9.9(NP_001023803.1)	0.957052402294636	0.999999999995826	0.0099009900990099
GO:0005515	protein binding	MF	14	677	224	7350	gene-CELE_Y46H3A.3(NP_001294665.1),gene-CELE_Y46H3A.2(AAA28070.1),gene-CELE_K03A11.2(NP_510168.1),gene-CELE_W09C5.4(NP_493389.1),gene-CELE_T10D4.13(NP_001022339.1),gene-CELE_C17C3.4(NP_495071.1),gene-CELE_M04D8.3(NP_499224.1),gene-CELE_ZK1251.2(NP_001255417.1),gene-CELE_F57C12.3(NP_508119.2),gene-CELE_T28F4.5(NP_492102.1),gene-CELE_F39B2.9(NP_001252431.1),gene-CELE_R107.7(NP_499006.1),gene-CELE_K…	0.959099743162617	0.999999999995826	0.0206794682422452
GO:0048666	neuron development	BP	1	103	224	7350	gene-CELE_K03D3.10(NP_001040961.1)	0.959665802230345	0.999999999995826	0.00970873786407767
GO:0048523	negative regulation of cellular process	BP	3	212	224	7350	gene-CELE_Y49G5A.1(NP_504413.1),gene-CELE_T28F4.5(NP_492102.1),gene-CELE_W07A12.6(NP_495953.3)	0.959952128515428	0.999999999995826	0.0141509433962264
GO:1903506	regulation of nucleic acid-templated transcription	BP	5	306	224	7350	gene-CELE_Y46E12A.4(NP_001040883.1),gene-CELE_C48D5.1(AAG15119.1),gene-CELE_C34D1.5(NP_506292.1),gene-CELE_T05E12.7(NP_001263910.2),gene-CELE_F39B2.9(NP_001252431.1)	0.960366152595656	0.999999999995826	0.0163398692810458
GO:2001141	regulation of RNA biosynthetic process	BP	5	306	224	7350	gene-CELE_Y46E12A.4(NP_001040883.1),gene-CELE_C48D5.1(AAG15119.1),gene-CELE_C34D1.5(NP_506292.1),gene-CELE_T05E12.7(NP_001263910.2),gene-CELE_F39B2.9(NP_001252431.1)	0.960366152595656	0.999999999995826	0.0163398692810458
GO:0048870	cell motility	BP	1	105	224	7350	gene-CELE_K03D3.10(NP_001040961.1)	0.962120841191453	0.999999999995826	0.00952380952380952
GO:0051674	localization of cell	BP	1	105	224	7350	gene-CELE_K03D3.10(NP_001040961.1)	0.962120841191453	0.999999999995826	0.00952380952380952
GO:0051254	positive regulation of RNA metabolic process	BP	1	106	224	7350	gene-CELE_C48D5.1(AAG15119.1)	0.963291984265727	0.999999999995826	0.00943396226415094
GO:0065009	regulation of molecular function	BP	1	106	224	7350	gene-CELE_Y49G5A.1(NP_504413.1)	0.963291984265727	0.999999999995826	0.00943396226415094
GO:0051726	regulation of cell cycle	BP	1	107	224	7350	gene-CELE_F15B9.9(NP_001023803.1)	0.964427074757786	0.999999999995826	0.00934579439252336
GO:0007292	female gamete generation	BP	1	108	224	7350	gene-CELE_C48D5.1(AAG15119.1)	0.96552721768948	0.999999999995826	0.00925925925925926
GO:0045935	positive regulation of nucleobase-containing compound metabolic process	BP	1	111	224	7350	gene-CELE_C48D5.1(AAG15119.1)	0.968628511637241	0.999999999995826	0.00900900900900901
GO:0051276	chromosome organization	BP	1	111	224	7350	gene-CELE_Y53F4B.7(NP_497092.1)	0.968628511637241	0.999999999995826	0.00900900900900901
GO:0098796	membrane protein complex	CC	1	112	224	7350	gene-CELE_F59B1.9(NP_504024.2)	0.969599255302562	0.999999999995826	0.00892857142857143
GO:0032879	regulation of localization	BP	1	113	224	7350	gene-CELE_C49F5.1(NP_510002.1)	0.970540090728402	0.999999999995826	0.00884955752212389
GO:0030182	neuron differentiation	BP	1	115	224	7350	gene-CELE_K03D3.10(NP_001040961.1)	0.972335678664988	0.999999999995826	0.00869565217391304
GO:0120036	plasma membrane bounded cell projection organization	BP	1	115	224	7350	gene-CELE_K03D3.10(NP_001040961.1)	0.972335678664988	0.999999999995826	0.00869565217391304
GO:0005524	ATP binding	MF	2	176	224	7350	gene-CELE_C12C8.1(NP_492485.1),gene-CELE_C49F5.1(NP_510002.1)	0.973118449103312	0.999999999995826	0.0113636363636364
GO:0097367	carbohydrate derivative binding	MF	4	278	224	7350	gene-CELE_C12C8.1(NP_492485.1),gene-CELE_C49F5.1(NP_510002.1),gene-CELE_K03D3.10(NP_001040961.1),gene-CELE_K08F9.3(NP_001263897.1)	0.973167685342698	0.999999999995826	0.0143884892086331
GO:0019637	organophosphate metabolic process	BP	1	116	224	7350	gene-CELE_F49H6.5(NP_507311.1)	0.97319218287771	0.999999999995826	0.00862068965517241
GO:0017111	nucleoside-triphosphatase activity	MF	1	116	224	7350	gene-CELE_K03D3.10(NP_001040961.1)	0.97319218287771	0.999999999995826	0.00862068965517241
GO:0035639	purine ribonucleoside triphosphate binding	MF	3	229	224	7350	gene-CELE_C12C8.1(NP_492485.1),gene-CELE_C49F5.1(NP_510002.1),gene-CELE_K03D3.10(NP_001040961.1)	0.973287970776258	0.999999999995826	0.0131004366812227
GO:0051172	negative regulation of nitrogen compound metabolic process	BP	1	117	224	7350	gene-CELE_Y49G5A.1(NP_504413.1)	0.974022283933197	0.999999999995826	0.00854700854700855
GO:0000280	nuclear division	BP	1	118	224	7350	gene-CELE_F15B9.9(NP_001023803.1)	0.974826792214542	0.999999999995826	0.00847457627118644
GO:0051321	meiotic cell cycle	BP	1	118	224	7350	gene-CELE_F15B9.9(NP_001023803.1)	0.974826792214542	0.999999999995826	0.00847457627118644
GO:0050793	regulation of developmental process	BP	4	285	224	7350	gene-CELE_C17C3.4(NP_495071.1),gene-CELE_C44C1.1(NP_508189.2),gene-CELE_C49F5.1(NP_510002.1),gene-CELE_F02D10.1(NP_510247.1)	0.977059170644173	0.999999999995826	0.0140350877192982
GO:0016462	pyrophosphatase activity	MF	1	121	224	7350	gene-CELE_K03D3.10(NP_001040961.1)	0.977094497279522	0.999999999995826	0.00826446280991736
GO:0016818	hydrolase activity, acting on acid anhydrides, in phosphorus-containing anhydrides	MF	1	121	224	7350	gene-CELE_K03D3.10(NP_001040961.1)	0.977094497279522	0.999999999995826	0.00826446280991736
GO:0009892	negative regulation of metabolic process	BP	2	182	224	7350	gene-CELE_T28F4.5(NP_492102.1),gene-CELE_Y49G5A.1(NP_504413.1)	0.977118026809842	0.999999999995826	0.010989010989011
GO:0031323	regulation of cellular metabolic process	BP	8	467	224	7350	gene-CELE_Y46E12A.4(NP_001040883.1),gene-CELE_C48D5.1(AAG15119.1),gene-CELE_C34D1.5(NP_506292.1),gene-CELE_T05E12.7(NP_001263910.2),gene-CELE_Y49G5A.1(NP_504413.1),gene-CELE_T28F4.5(NP_492102.1),gene-CELE_K04A8.5(NP_504662.1),gene-CELE_F39B2.9(NP_001252431.1)	0.977252045317327	0.999999999995826	0.0171306209850107
GO:0030030	cell projection organization	BP	1	122	224	7350	gene-CELE_K03D3.10(NP_001040961.1)	0.977804254176657	0.999999999995826	0.00819672131147541
GO:0140096	catalytic activity, acting on a protein	MF	8	469	224	7350	gene-CELE_W07B8.4(NP_503382.1),gene-CELE_F44C4.3(NP_504682.1),gene-CELE_T10H4.12(NP_506790.1),gene-CELE_T06A4.3(-),gene-CELE_C10C5.3(NP_501650.1),gene-CELE_C10C5.4(NP_501651.1),gene-CELE_F41C6.4(NP_001129930.1),gene-CELE_K09C8.3(NP_001257125.1)	0.978075715262946	0.999999999995826	0.0170575692963753
GO:0016817	hydrolase activity, acting on acid anhydrides	MF	1	123	224	7350	gene-CELE_K03D3.10(NP_001040961.1)	0.978492113482748	0.999999999995826	0.00813008130081301
GO:0048518	positive regulation of biological process	BP	6	382	224	7350	gene-CELE_C48D5.1(AAG15119.1),gene-CELE_K04A8.5(NP_504662.1),gene-CELE_C17C3.4(NP_495071.1),gene-CELE_C44C1.1(NP_508189.2),gene-CELE_C49F5.1(NP_510002.1),gene-CELE_F02D10.1(NP_510247.1)	0.978722017768722	0.999999999995826	0.0157068062827225
GO:0010171	body morphogenesis	BP	2	185	224	7350	gene-CELE_F56H6.5(CAJ77754.1),gene-CELE_F02D10.1(NP_510247.1)	0.978896354255348	0.999999999995826	0.0108108108108108
GO:0032268	regulation of cellular protein metabolic process	BP	1	124	224	7350	gene-CELE_Y49G5A.1(NP_504413.1)	0.979158747851071	0.999999999995826	0.00806451612903226
GO:0048699	generation of neurons	BP	1	126	224	7350	gene-CELE_K03D3.10(NP_001040961.1)	0.980430930151784	0.999999999995826	0.00793650793650794
GO:0032555	purine ribonucleotide binding	MF	3	242	224	7350	gene-CELE_C12C8.1(NP_492485.1),gene-CELE_C49F5.1(NP_510002.1),gene-CELE_K03D3.10(NP_001040961.1)	0.98052738953026	0.999999999995826	0.012396694214876
GO:0051246	regulation of protein metabolic process	BP	1	127	224	7350	gene-CELE_Y49G5A.1(NP_504413.1)	0.981037723015295	0.999999999995826	0.0078740157480315
GO:0030554	adenyl nucleotide binding	MF	2	189	224	7350	gene-CELE_C12C8.1(NP_492485.1),gene-CELE_C49F5.1(NP_510002.1)	0.981061156208269	0.999999999995826	0.0105820105820106
GO:0032559	adenyl ribonucleotide binding	MF	2	189	224	7350	gene-CELE_C12C8.1(NP_492485.1),gene-CELE_C49F5.1(NP_510002.1)	0.981061156208269	0.999999999995826	0.0105820105820106
GO:0022008	neurogenesis	BP	1	128	224	7350	gene-CELE_K03D3.10(NP_001040961.1)	0.98162578199973	0.999999999995826	0.0078125
GO:0051252	regulation of RNA metabolic process	BP	5	343	224	7350	gene-CELE_Y46E12A.4(NP_001040883.1),gene-CELE_C48D5.1(AAG15119.1),gene-CELE_C34D1.5(NP_506292.1),gene-CELE_T05E12.7(NP_001263910.2),gene-CELE_F39B2.9(NP_001252431.1)	0.981684122655424	0.999999999995826	0.0145772594752187
GO:0017076	purine nucleotide binding	MF	3	246	224	7350	gene-CELE_C12C8.1(NP_492485.1),gene-CELE_C49F5.1(NP_510002.1),gene-CELE_K03D3.10(NP_001040961.1)	0.982350610074555	0.999999999995826	0.0121951219512195
GO:0032553	ribonucleotide binding	MF	3	249	224	7350	gene-CELE_C12C8.1(NP_492485.1),gene-CELE_C49F5.1(NP_510002.1),gene-CELE_K03D3.10(NP_001040961.1)	0.983610179650934	0.999999999995826	0.0120481927710843
GO:0006355	regulation of transcription, DNA-templated	BP	4	301	224	7350	gene-CELE_C48D5.1(AAG15119.1),gene-CELE_C34D1.5(NP_506292.1),gene-CELE_Y46E12A.4(NP_001040883.1),gene-CELE_T05E12.7(NP_001263910.2)	0.984059408279247	0.999999999995826	0.0132890365448505
GO:0007276	gamete generation	BP	2	200	224	7350	gene-CELE_F59D8.1(NP_001294839.1),gene-CELE_C48D5.1(AAG15119.1)	0.98596499876736	0.999999999995826	0.01
GO:0019219	regulation of nucleobase-containing compound metabolic process	BP	5	356	224	7350	gene-CELE_Y46E12A.4(NP_001040883.1),gene-CELE_C48D5.1(AAG15119.1),gene-CELE_C34D1.5(NP_506292.1),gene-CELE_T05E12.7(NP_001263910.2),gene-CELE_F39B2.9(NP_001252431.1)	0.986179921740276	0.999999999995826	0.0140449438202247
GO:0051173	positive regulation of nitrogen compound metabolic process	BP	1	139	224	7350	gene-CELE_C48D5.1(AAG15119.1)	0.987010755633379	0.999999999995826	0.00719424460431655
GO:1901576	organic substance biosynthetic process	BP	16	833	224	7350	gene-CELE_F39B2.9(NP_001252431.1),gene-CELE_T05E12.7(NP_001263910.2),gene-CELE_F22B8.6(NP_507053.1),gene-CELE_C48D5.1(AAG15119.1),gene-CELE_C34D1.5(NP_506292.1),gene-CELE_Y46E12A.4(NP_001040883.1),gene-CELE_C49F5.1(NP_510002.1),gene-CELE_C33D12.3(NP_508522.2),gene-CELE_F56H6.5(CAJ77754.1),gene-CELE_C10H11.5(NP_491436.1),gene-CELE_T19H12.11(NP_504313.2),gene-CELE_H23N18.4(NP_504314.1),gene-CELE_H2…	0.987095023564968	0.999999999995826	0.0192076830732293
GO:0007281	germ cell development	BP	1	141	224	7350	gene-CELE_F59D8.1(NP_001294839.1)	0.987805262632898	0.999999999995826	0.00709219858156028
GO:0010556	regulation of macromolecule biosynthetic process	BP	5	362	224	7350	gene-CELE_Y46E12A.4(NP_001040883.1),gene-CELE_C48D5.1(AAG15119.1),gene-CELE_C34D1.5(NP_506292.1),gene-CELE_T05E12.7(NP_001263910.2),gene-CELE_F39B2.9(NP_001252431.1)	0.987885061782913	0.999999999995826	0.0138121546961326
GO:0031326	regulation of cellular biosynthetic process	BP	5	362	224	7350	gene-CELE_Y46E12A.4(NP_001040883.1),gene-CELE_C48D5.1(AAG15119.1),gene-CELE_C34D1.5(NP_506292.1),gene-CELE_T05E12.7(NP_001263910.2),gene-CELE_F39B2.9(NP_001252431.1)	0.987885061782913	0.999999999995826	0.0138121546961326
GO:0009889	regulation of biosynthetic process	BP	5	363	224	7350	gene-CELE_Y46E12A.4(NP_001040883.1),gene-CELE_C48D5.1(AAG15119.1),gene-CELE_C34D1.5(NP_506292.1),gene-CELE_T05E12.7(NP_001263910.2),gene-CELE_F39B2.9(NP_001252431.1)	0.98814925407194	0.999999999995826	0.0137741046831956
GO:0007399	nervous system development	BP	1	142	224	7350	gene-CELE_K03D3.10(NP_001040961.1)	0.98818418081437	0.999999999995826	0.00704225352112676
GO:0032989	cellular component morphogenesis	BP	1	143	224	7350	gene-CELE_K03D3.10(NP_001040961.1)	0.988551376083179	0.999999999995826	0.00699300699300699
GO:0008150	biological_process	BP	138	5037	224	7350	gene-CELE_F56H6.5(CAJ77754.1),gene-CELE_C48D5.1(AAG15119.1),gene-CELE_F28D1.3(NP_502360.1),gene-CELE_F15B9.9(NP_001023803.1),gene-CELE_F59D8.1(NP_001294839.1),gene-CELE_C49F5.1(NP_510002.1),gene-CELE_F39B2.9(NP_001252431.1),gene-CELE_T05E12.7(NP_001263910.2),gene-CELE_Y53F4B.7(NP_497092.1),gene-CELE_F22B8.6(NP_507053.1),gene-CELE_F13B9.8(NP_001024559.1),gene-CELE_F58B3.1(NP_502192.1),gene-CELE_F5…	0.989460753392309	0.999999999995826	0.0273972602739726
GO:0009058	biosynthetic process	BP	16	848	224	7350	gene-CELE_F39B2.9(NP_001252431.1),gene-CELE_T05E12.7(NP_001263910.2),gene-CELE_F22B8.6(NP_507053.1),gene-CELE_C48D5.1(AAG15119.1),gene-CELE_C34D1.5(NP_506292.1),gene-CELE_Y46E12A.4(NP_001040883.1),gene-CELE_C49F5.1(NP_510002.1),gene-CELE_C33D12.3(NP_508522.2),gene-CELE_F56H6.5(CAJ77754.1),gene-CELE_C10H11.5(NP_491436.1),gene-CELE_T19H12.11(NP_504313.2),gene-CELE_H23N18.4(NP_504314.1),gene-CELE_H2…	0.989832384036134	0.999999999995826	0.0188679245283019
GO:0003677	DNA binding	MF	4	321	224	7350	gene-CELE_C34D1.5(NP_506292.1),gene-CELE_R03H10.6(NP_494733.2),gene-CELE_C48D5.1(AAG15119.1),gene-CELE_T05E12.7(NP_001263910.2)	0.98999564217705	0.999999999995826	0.0124610591900312
GO:0005783	endoplasmic reticulum	CC	1	148	224	7350	gene-CELE_K08C7.5(NP_501972.1)	0.990223766841426	0.999999999995826	0.00675675675675676
GO:0010604	positive regulation of macromolecule metabolic process	BP	1	150	224	7350	gene-CELE_C48D5.1(AAG15119.1)	0.990822480607153	0.999999999995826	0.00666666666666667
GO:0005739	mitochondrion	CC	2	221	224	7350	gene-CELE_Y105E8A.4(NP_740932.1),gene-CELE_F13B9.8(NP_001024559.1)	0.992139287900054	0.999999999995826	0.00904977375565611
GO:0006928	movement of cell or subcellular component	BP	1	156	224	7350	gene-CELE_K03D3.10(NP_001040961.1)	0.992408281498441	0.999999999995826	0.00641025641025641
GO:0022412	cellular process involved in reproduction in multicellular organism	BP	1	156	224	7350	gene-CELE_F59D8.1(NP_001294839.1)	0.992408281498441	0.999999999995826	0.00641025641025641
GO:0005488	binding	MF	48	2078	224	7350	gene-CELE_Y46H3A.3(NP_001294665.1),gene-CELE_Y46H3A.2(AAA28070.1),gene-CELE_K03A11.2(NP_510168.1),gene-CELE_C12C8.1(NP_492485.1),gene-CELE_K08C7.5(NP_501972.1),gene-CELE_K03D3.10(NP_001040961.1),gene-CELE_F32D8.11(NP_001023872.1),gene-CELE_T04H1.9(NP_506075.2),gene-CELE_R08H2.1(NP_506820.1),gene-CELE_T05E12.7(NP_001263910.2),gene-CELE_C49F5.1(NP_510002.1),gene-CELE_T28F4.5(NP_492102.1),gene-CELE_…	0.992693287684459	0.999999999995826	0.0230991337824832
GO:0050794	regulation of cellular process	BP	22	1110	224	7350	gene-CELE_F15B9.9(NP_001023803.1),gene-CELE_T28F4.5(NP_492102.1),gene-CELE_C12C8.1(NP_492485.1),gene-CELE_C03H5.9(NP_001254010.1),gene-CELE_Y46H3A.2(AAA28070.1),gene-CELE_F59B1.9(NP_504024.2),gene-CELE_R13D7.1(NP_504899.2),gene-CELE_T27E4.8(AAA28066.1),gene-CELE_T27E4.3(AAA28067.1),gene-CELE_T27E4.9(AAA28067.1),gene-CELE_T27E4.2(AAA28066.1),gene-CELE_F35A5.3(NP_508659.1),gene-CELE_C24A8.6(NP_5087…	0.99285413282862	0.999999999995826	0.0198198198198198
GO:0018130	heterocycle biosynthetic process	BP	7	487	224	7350	gene-CELE_F39B2.9(NP_001252431.1),gene-CELE_C48D5.1(AAG15119.1),gene-CELE_C34D1.5(NP_506292.1),gene-CELE_T05E12.7(NP_001263910.2),gene-CELE_Y46E12A.4(NP_001040883.1),gene-CELE_F56H6.5(CAJ77754.1),gene-CELE_F49H6.5(NP_507311.1)	0.993669514704625	0.999999999995826	0.0143737166324435
GO:0051128	regulation of cellular component organization	BP	1	162	224	7350	gene-CELE_F15B9.9(NP_001023803.1)	0.993721078593692	0.999999999995826	0.00617283950617284
GO:0007010	cytoskeleton organization	BP	1	163	224	7350	gene-CELE_K03D3.10(NP_001040961.1)	0.993916748932453	0.999999999995826	0.00613496932515337
GO:0006351	transcription, DNA-templated	BP	5	394	224	7350	gene-CELE_F39B2.9(NP_001252431.1),gene-CELE_C48D5.1(AAG15119.1),gene-CELE_C34D1.5(NP_506292.1),gene-CELE_T05E12.7(NP_001263910.2),gene-CELE_Y46E12A.4(NP_001040883.1)	0.994098468580374	0.999999999995826	0.0126903553299492
GO:0051171	regulation of nitrogen compound metabolic process	BP	6	445	224	7350	gene-CELE_Y46E12A.4(NP_001040883.1),gene-CELE_C48D5.1(AAG15119.1),gene-CELE_C34D1.5(NP_506292.1),gene-CELE_T05E12.7(NP_001263910.2),gene-CELE_Y49G5A.1(NP_504413.1),gene-CELE_F39B2.9(NP_001252431.1)	0.99436182283967	0.999999999995826	0.0134831460674157
GO:0097659	nucleic acid-templated transcription	BP	5	397	224	7350	gene-CELE_F39B2.9(NP_001252431.1),gene-CELE_C48D5.1(AAG15119.1),gene-CELE_C34D1.5(NP_506292.1),gene-CELE_T05E12.7(NP_001263910.2),gene-CELE_Y46E12A.4(NP_001040883.1)	0.994490929919302	0.999999999995826	0.0125944584382872
GO:0032774	RNA biosynthetic process	BP	5	398	224	7350	gene-CELE_F39B2.9(NP_001252431.1),gene-CELE_C48D5.1(AAG15119.1),gene-CELE_C34D1.5(NP_506292.1),gene-CELE_T05E12.7(NP_001263910.2),gene-CELE_Y46E12A.4(NP_001040883.1)	0.994616134990687	0.999999999995826	0.0125628140703518
GO:0048519	negative regulation of biological process	BP	4	348	224	7350	gene-CELE_T28F4.5(NP_492102.1),gene-CELE_Y49G5A.1(NP_504413.1),gene-CELE_C49F5.1(NP_510002.1),gene-CELE_W07A12.6(NP_495953.3)	0.9947573310841	0.999999999995826	0.0114942528735632
GO:1901362	organic cyclic compound biosynthetic process	BP	7	496	224	7350	gene-CELE_F39B2.9(NP_001252431.1),gene-CELE_C48D5.1(AAG15119.1),gene-CELE_C34D1.5(NP_506292.1),gene-CELE_T05E12.7(NP_001263910.2),gene-CELE_Y46E12A.4(NP_001040883.1),gene-CELE_F56H6.5(CAJ77754.1),gene-CELE_F49H6.5(NP_507311.1)	0.994762693714155	0.999999999995826	0.0141129032258065
GO:0019953	sexual reproduction	BP	2	238	224	7350	gene-CELE_C48D5.1(AAG15119.1),gene-CELE_F59D8.1(NP_001294839.1)	0.995115649134514	0.999999999995826	0.00840336134453781
GO:0080090	regulation of primary metabolic process	BP	6	452	224	7350	gene-CELE_Y46E12A.4(NP_001040883.1),gene-CELE_C48D5.1(AAG15119.1),gene-CELE_C34D1.5(NP_506292.1),gene-CELE_T05E12.7(NP_001263910.2),gene-CELE_Y49G5A.1(NP_504413.1),gene-CELE_F39B2.9(NP_001252431.1)	0.995167382506806	0.999999999995826	0.0132743362831858
GO:0008152	metabolic process	BP	48	2114	224	7350	gene-CELE_F39B2.9(NP_001252431.1),gene-CELE_T05E12.7(NP_001263910.2),gene-CELE_F22B8.6(NP_507053.1),gene-CELE_F58B3.1(NP_502192.1),gene-CELE_F58B3.2(NP_502193.1),gene-CELE_C49F5.1(NP_510002.1),gene-CELE_C48D5.1(AAG15119.1),gene-CELE_C34D1.5(NP_506292.1),gene-CELE_K08F9.3(NP_001263897.1),gene-CELE_C10H11.5(NP_491436.1),gene-CELE_T19H12.11(NP_504313.2),gene-CELE_H23N18.4(NP_504314.1),gene-CELE_H23N…	0.99536419371126	0.999999999995826	0.0227057710501419
GO:0019222	regulation of metabolic process	BP	8	549	224	7350	gene-CELE_Y46E12A.4(NP_001040883.1),gene-CELE_C48D5.1(AAG15119.1),gene-CELE_C34D1.5(NP_506292.1),gene-CELE_T05E12.7(NP_001263910.2),gene-CELE_F39B2.9(NP_001252431.1),gene-CELE_T28F4.5(NP_492102.1),gene-CELE_Y49G5A.1(NP_504413.1),gene-CELE_K04A8.5(NP_504662.1)	0.99542212138699	0.999999999995826	0.0145719489981785
GO:2000112	regulation of cellular macromolecule biosynthetic process	BP	4	356	224	7350	gene-CELE_Y46E12A.4(NP_001040883.1),gene-CELE_C48D5.1(AAG15119.1),gene-CELE_C34D1.5(NP_506292.1),gene-CELE_T05E12.7(NP_001263910.2)	0.99568611917912	0.999999999995826	0.0112359550561798
GO:0044703	multi-organism reproductive process	BP	2	245	224	7350	gene-CELE_C48D5.1(AAG15119.1),gene-CELE_F59D8.1(NP_001294839.1)	0.995991018792234	0.999999999995826	0.00816326530612245
GO:0065003	protein-containing complex assembly	BP	1	177	224	7350	gene-CELE_B0281.6(NP_494231.1)	0.996096617422856	0.999999999995826	0.00564971751412429
GO:0048609	multicellular organismal reproductive process	BP	3	307	224	7350	gene-CELE_C48D5.1(AAG15119.1),gene-CELE_F59D8.1(NP_001294839.1),gene-CELE_F56H6.5(CAJ77754.1)	0.996261606575529	0.999999999995826	0.00977198697068404
GO:0048522	positive regulation of cellular process	BP	2	249	224	7350	gene-CELE_K04A8.5(NP_504662.1),gene-CELE_C48D5.1(AAG15119.1)	0.996420256342113	0.999999999995826	0.00803212851405622
GO:0010605	negative regulation of macromolecule metabolic process	BP	1	180	224	7350	gene-CELE_Y49G5A.1(NP_504413.1)	0.996451051432917	0.999999999995826	0.00555555555555556
GO:0032504	multicellular organism reproduction	BP	3	310	224	7350	gene-CELE_C48D5.1(AAG15119.1),gene-CELE_F59D8.1(NP_001294839.1),gene-CELE_F56H6.5(CAJ77754.1)	0.996544226975351	0.999999999995826	0.00967741935483871
GO:0034654	nucleobase-containing compound biosynthetic process	BP	6	479	224	7350	gene-CELE_F39B2.9(NP_001252431.1),gene-CELE_C48D5.1(AAG15119.1),gene-CELE_C34D1.5(NP_506292.1),gene-CELE_T05E12.7(NP_001263910.2),gene-CELE_Y46E12A.4(NP_001040883.1),gene-CELE_F56H6.5(CAJ77754.1)	0.9973632289852	0.999999999995826	0.0125260960334029
GO:1901566	organonitrogen compound biosynthetic process	BP	3	321	224	7350	gene-CELE_F22B8.6(NP_507053.1),gene-CELE_C49F5.1(NP_510002.1),gene-CELE_F49H6.5(NP_507311.1)	0.997413804832739	0.999999999995826	0.00934579439252336
GO:0005856	cytoskeleton	CC	1	192	224	7350	gene-CELE_T04H1.9(NP_506075.2)	0.997575857619603	0.999999999995826	0.00520833333333333
GO:0006412	translation	BP	1	194	224	7350	gene-CELE_C49F5.1(NP_510002.1)	0.99772521450421	0.999999999995826	0.00515463917525773
GO:0043933	protein-containing complex subunit organization	BP	1	194	224	7350	gene-CELE_B0281.6(NP_494231.1)	0.99772521450421	0.999999999995826	0.00515463917525773
GO:0043043	peptide biosynthetic process	BP	1	195	224	7350	gene-CELE_C49F5.1(NP_510002.1)	0.997796420757851	0.999999999995826	0.00512820512820513
GO:0019438	aromatic compound biosynthetic process	BP	6	488	224	7350	gene-CELE_F39B2.9(NP_001252431.1),gene-CELE_C48D5.1(AAG15119.1),gene-CELE_C34D1.5(NP_506292.1),gene-CELE_T05E12.7(NP_001263910.2),gene-CELE_Y46E12A.4(NP_001040883.1),gene-CELE_F56H6.5(CAJ77754.1)	0.997853515913439	0.999999999995826	0.0122950819672131
GO:0016772	transferase activity, transferring phosphorus-containing groups	MF	2	271	224	7350	gene-CELE_T05E12.7(NP_001263910.2),gene-CELE_T20F7.3(NP_510724.1)	0.998088949065822	0.999999999995826	0.00738007380073801
GO:0030154	cell differentiation	BP	5	448	224	7350	gene-CELE_K03D3.10(NP_001040961.1),gene-CELE_F15B9.9(NP_001023803.1),gene-CELE_F39B2.9(NP_001252431.1),gene-CELE_T05E12.7(NP_001263910.2),gene-CELE_F59D8.1(NP_001294839.1)	0.998345436032409	0.999999999995826	0.0111607142857143
GO:0043604	amide biosynthetic process	BP	1	205	224	7350	gene-CELE_C49F5.1(NP_510002.1)	0.998397112930904	0.999999999995826	0.0048780487804878
GO:0031090	organelle membrane	CC	1	205	224	7350	gene-CELE_K08C7.5(NP_501972.1)	0.998397112930904	0.999999999995826	0.0048780487804878
GO:0033036	macromolecule localization	BP	4	397	224	7350	gene-CELE_F59D8.1(NP_001294839.1),gene-CELE_C50D2.1(NP_493663.1),gene-CELE_R05F9.5(NP_001022266.1),gene-CELE_C49F5.1(NP_510002.1)	0.998447979289045	0.999999999995826	0.0100755667506297
GO:0050789	regulation of biological process	BP	26	1373	224	7350	gene-CELE_F15B9.9(NP_001023803.1),gene-CELE_T28F4.5(NP_492102.1),gene-CELE_C12C8.1(NP_492485.1),gene-CELE_C03H5.9(NP_001254010.1),gene-CELE_Y46H3A.2(AAA28070.1),gene-CELE_F59B1.9(NP_504024.2),gene-CELE_R13D7.1(NP_504899.2),gene-CELE_T27E4.8(AAA28066.1),gene-CELE_T27E4.3(AAA28067.1),gene-CELE_T27E4.9(AAA28067.1),gene-CELE_T27E4.2(AAA28066.1),gene-CELE_F35A5.3(NP_508659.1),gene-CELE_C24A8.6(NP_5087…	0.998637081892095	0.999999999995826	0.0189366351056082
GO:0006518	peptide metabolic process	BP	1	211	224	7350	gene-CELE_C49F5.1(NP_510002.1)	0.998676045385082	0.999999999995826	0.004739336492891
GO:0016301	kinase activity	MF	1	217	224	7350	gene-CELE_T20F7.3(NP_510724.1)	0.998906616947639	0.999999999995826	0.00460829493087558
GO:0044444	cytoplasmic part	CC	14	894	224	7350	gene-CELE_Y105E8A.4(NP_740932.1),gene-CELE_F13B9.8(NP_001024559.1),gene-CELE_K11D2.2(NP_493173.1),gene-CELE_W07B8.4(NP_503382.1),gene-CELE_F44C4.3(NP_504682.1),gene-CELE_F54F3.3(NP_506229.1),gene-CELE_T10H4.12(NP_506790.1),gene-CELE_C12C8.1(NP_492485.1),gene-CELE_W09G12.8(NP_500056.2),gene-CELE_C45E5.1(NP_500857.2),gene-CELE_K09H11.7(NP_504509.1),gene-CELE_C49F5.1(NP_510002.1),gene-CELE_K08C7.5(N…	0.998994688309205	0.999999999995826	0.0156599552572707
GO:0022402	cell cycle process	BP	1	220	224	7350	gene-CELE_F15B9.9(NP_001023803.1)	0.999006437204882	0.999999999995826	0.00454545454545455
GO:0048468	cell development	BP	2	298	224	7350	gene-CELE_K03D3.10(NP_001040961.1),gene-CELE_F59D8.1(NP_001294839.1)	0.999124378691973	0.999999999995826	0.00671140939597315
GO:0060255	regulation of macromolecule metabolic process	BP	6	527	224	7350	gene-CELE_Y46E12A.4(NP_001040883.1),gene-CELE_C48D5.1(AAG15119.1),gene-CELE_C34D1.5(NP_506292.1),gene-CELE_T05E12.7(NP_001263910.2),gene-CELE_Y49G5A.1(NP_504413.1),gene-CELE_F39B2.9(NP_001252431.1)	0.999137580477827	0.999999999995826	0.0113851992409867
GO:0006793	phosphorus metabolic process	BP	4	420	224	7350	gene-CELE_C45E5.1(NP_500857.2),gene-CELE_K09H11.7(NP_504509.1),gene-CELE_F49H6.5(NP_507311.1),gene-CELE_F56H6.5(CAJ77754.1)	0.9991387261902	0.999999999995826	0.00952380952380952
GO:0048869	cellular developmental process	BP	5	482	224	7350	gene-CELE_K03D3.10(NP_001040961.1),gene-CELE_F15B9.9(NP_001023803.1),gene-CELE_F39B2.9(NP_001252431.1),gene-CELE_T05E12.7(NP_001263910.2),gene-CELE_F59D8.1(NP_001294839.1)	0.999281020828814	0.999999999995826	0.0103734439834025
GO:0043603	cellular amide metabolic process	BP	1	232	224	7350	gene-CELE_C49F5.1(NP_510002.1)	0.999322811907331	0.999999999995826	0.00431034482758621
GO:0009653	anatomical structure morphogenesis	BP	4	437	224	7350	gene-CELE_K03D3.10(NP_001040961.1),gene-CELE_C48D5.1(AAG15119.1),gene-CELE_F56H6.5(CAJ77754.1),gene-CELE_F02D10.1(NP_510247.1)	0.999446296542845	0.999999999995826	0.0091533180778032
GO:0040011	locomotion	BP	5	494	224	7350	gene-CELE_K03D3.10(NP_001040961.1),gene-CELE_F56H6.5(CAJ77754.1),gene-CELE_W09C5.4(NP_493389.1),gene-CELE_C44C1.1(NP_508189.2),gene-CELE_C49F5.1(NP_510002.1)	0.999467172612909	0.999999999995826	0.0101214574898785
GO:0044237	cellular metabolic process	BP	35	1789	224	7350	gene-CELE_F39B2.9(NP_001252431.1),gene-CELE_T05E12.7(NP_001263910.2),gene-CELE_F22B8.6(NP_507053.1),gene-CELE_C49F5.1(NP_510002.1),gene-CELE_C48D5.1(AAG15119.1),gene-CELE_C34D1.5(NP_506292.1),gene-CELE_K08F9.3(NP_001263897.1),gene-CELE_C10H11.5(NP_491436.1),gene-CELE_T19H12.11(NP_504313.2),gene-CELE_H23N18.4(NP_504314.1),gene-CELE_H23N18.3(NP_504315.1),gene-CELE_H23N18.2(NP_504316.1),gene-CELE_T0…	0.999532194631874	0.999999999995826	0.019564002235886
GO:0010468	regulation of gene expression	BP	4	444	224	7350	gene-CELE_Y46E12A.4(NP_001040883.1),gene-CELE_C48D5.1(AAG15119.1),gene-CELE_C34D1.5(NP_506292.1),gene-CELE_T05E12.7(NP_001263910.2)	0.999539097372351	0.999999999995826	0.00900900900900901
GO:0007049	cell cycle	BP	1	251	224	7350	gene-CELE_F15B9.9(NP_001023803.1)	0.999631428009512	0.999999999995826	0.00398406374501992
GO:0005737	cytoplasm	CC	22	1304	224	7350	gene-CELE_K11D2.2(NP_493173.1),gene-CELE_W07B8.4(NP_503382.1),gene-CELE_F44C4.3(NP_504682.1),gene-CELE_F54F3.3(NP_506229.1),gene-CELE_T10H4.12(NP_506790.1),gene-CELE_Y105E8A.4(NP_740932.1),gene-CELE_F13B9.8(NP_001024559.1),gene-CELE_C12C8.1(NP_492485.1),gene-CELE_W09G12.8(NP_500056.2),gene-CELE_C45E5.1(NP_500857.2),gene-CELE_K09H11.7(NP_504509.1),gene-CELE_C49F5.1(NP_510002.1),gene-CELE_K08C7.5(N…	0.999732297266511	0.999999999995826	0.0168711656441718
GO:0006996	organelle organization	BP	4	471	224	7350	gene-CELE_Y53F4B.7(NP_497092.1),gene-CELE_F13B9.8(NP_001024559.1),gene-CELE_F15B9.9(NP_001023803.1),gene-CELE_K03D3.10(NP_001040961.1)	0.999774649784137	0.999999999995826	0.00849256900212314
GO:0006796	phosphate-containing compound metabolic process	BP	3	412	224	7350	gene-CELE_C45E5.1(NP_500857.2),gene-CELE_K09H11.7(NP_504509.1),gene-CELE_F49H6.5(NP_507311.1)	0.999784161706175	0.999999999995826	0.00728155339805825
GO:0022607	cellular component assembly	BP	1	269	224	7350	gene-CELE_B0281.6(NP_494231.1)	0.999793187719326	0.999999999995826	0.00371747211895911
GO:0065008	regulation of biological quality	BP	3	416	224	7350	gene-CELE_C49F5.1(NP_510002.1),gene-CELE_C50D2.1(NP_493663.1),gene-CELE_R05F9.5(NP_001022266.1)	0.999807078939769	0.999999999995826	0.00721153846153846
GO:0002119	nematode larval development	BP	7	642	224	7350	gene-CELE_C36B7.7(NP_509200.1),gene-CELE_F56H6.5(CAJ77754.1),gene-CELE_T27E4.8(AAA28066.1),gene-CELE_T27E4.3(AAA28067.1),gene-CELE_T27E4.9(AAA28067.1),gene-CELE_T27E4.2(AAA28066.1),gene-CELE_C44C1.1(NP_508189.2)	0.999811964116956	0.999999999995826	0.0109034267912773
GO:1901564	organonitrogen compound metabolic process	BP	14	978	224	7350	gene-CELE_F22B8.6(NP_507053.1),gene-CELE_F58B3.1(NP_502192.1),gene-CELE_F58B3.2(NP_502193.1),gene-CELE_K08F9.3(NP_001263897.1),gene-CELE_C49F5.1(NP_510002.1),gene-CELE_W09G12.8(NP_500056.2),gene-CELE_W07B8.4(NP_503382.1),gene-CELE_Y49G5A.1(NP_504413.1),gene-CELE_F44C4.3(NP_504682.1),gene-CELE_T10H4.12(NP_506790.1),gene-CELE_K11D2.2(NP_493173.1),gene-CELE_F49H6.5(NP_507311.1),gene-CELE_C10C5.3(NP_…	0.999815828825799	0.999999999995826	0.0143149284253579
GO:0002164	larval development	BP	7	643	224	7350	gene-CELE_F56H6.5(CAJ77754.1),gene-CELE_T27E4.8(AAA28066.1),gene-CELE_T27E4.3(AAA28067.1),gene-CELE_T27E4.9(AAA28067.1),gene-CELE_T27E4.2(AAA28066.1),gene-CELE_C44C1.1(NP_508189.2),gene-CELE_C36B7.7(NP_509200.1)	0.999816466377392	0.999999999995826	0.0108864696734059
GO:0012505	endomembrane system	CC	1	273	224	7350	gene-CELE_K08C7.5(NP_501972.1)	0.999818146142063	0.999999999995826	0.00366300366300366
GO:0009791	post-embryonic development	BP	7	646	224	7350	gene-CELE_F56H6.5(CAJ77754.1),gene-CELE_T27E4.8(AAA28066.1),gene-CELE_T27E4.3(AAA28067.1),gene-CELE_T27E4.9(AAA28067.1),gene-CELE_T27E4.2(AAA28066.1),gene-CELE_C44C1.1(NP_508189.2),gene-CELE_C36B7.7(NP_509200.1)	0.999829354706553	0.999999999995826	0.0108359133126935
GO:0048513	animal organ development	BP	3	426	224	7350	gene-CELE_F39B2.9(NP_001252431.1),gene-CELE_T05E12.7(NP_001263910.2),gene-CELE_C48D5.1(AAG15119.1)	0.999854431933509	0.999999999995826	0.00704225352112676
GO:0044249	cellular biosynthetic process	BP	10	807	224	7350	gene-CELE_F39B2.9(NP_001252431.1),gene-CELE_T05E12.7(NP_001263910.2),gene-CELE_F22B8.6(NP_507053.1),gene-CELE_C48D5.1(AAG15119.1),gene-CELE_C34D1.5(NP_506292.1),gene-CELE_Y46E12A.4(NP_001040883.1),gene-CELE_C49F5.1(NP_510002.1),gene-CELE_F56H6.5(CAJ77754.1),gene-CELE_F49H6.5(NP_507311.1),gene-CELE_C33D12.3(NP_508522.2)	0.999868674188546	0.999999999995826	0.0123915737298637
GO:0065007	biological regulation	BP	30	1673	224	7350	gene-CELE_F15B9.9(NP_001023803.1),gene-CELE_T28F4.5(NP_492102.1),gene-CELE_C12C8.1(NP_492485.1),gene-CELE_C03H5.9(NP_001254010.1),gene-CELE_Y46H3A.2(AAA28070.1),gene-CELE_F59B1.9(NP_504024.2),gene-CELE_R13D7.1(NP_504899.2),gene-CELE_T27E4.8(AAA28066.1),gene-CELE_T27E4.3(AAA28067.1),gene-CELE_T27E4.9(AAA28067.1),gene-CELE_T27E4.2(AAA28066.1),gene-CELE_F35A5.3(NP_508659.1),gene-CELE_C24A8.6(NP_5087…	0.999880862623729	0.999999999995826	0.017931858936043
GO:1901363	heterocyclic compound binding	MF	14	1009	224	7350	gene-CELE_C12C8.1(NP_492485.1),gene-CELE_K08C7.5(NP_501972.1),gene-CELE_K03D3.10(NP_001040961.1),gene-CELE_F32D8.11(NP_001023872.1),gene-CELE_T04H1.9(NP_506075.2),gene-CELE_R08H2.1(NP_506820.1),gene-CELE_T05E12.7(NP_001263910.2),gene-CELE_C49F5.1(NP_510002.1),gene-CELE_C34D1.5(NP_506292.1),gene-CELE_R03H10.6(NP_494733.2),gene-CELE_C48D5.1(AAG15119.1),gene-CELE_T10B9.5(NP_496110.1),gene-CELE_F22B8…	0.999904634871186	0.999999999995826	0.0138751238850347
GO:0097159	organic cyclic compound binding	MF	14	1012	224	7350	gene-CELE_C12C8.1(NP_492485.1),gene-CELE_K08C7.5(NP_501972.1),gene-CELE_K03D3.10(NP_001040961.1),gene-CELE_F32D8.11(NP_001023872.1),gene-CELE_T04H1.9(NP_506075.2),gene-CELE_R08H2.1(NP_506820.1),gene-CELE_T05E12.7(NP_001263910.2),gene-CELE_C49F5.1(NP_510002.1),gene-CELE_C34D1.5(NP_506292.1),gene-CELE_R03H10.6(NP_494733.2),gene-CELE_C48D5.1(AAG15119.1),gene-CELE_T10B9.5(NP_496110.1),gene-CELE_F22B8…	0.999910597191376	0.999999999995826	0.0138339920948617
GO:0071704	organic substance metabolic process	BP	36	1928	224	7350	gene-CELE_F39B2.9(NP_001252431.1),gene-CELE_T05E12.7(NP_001263910.2),gene-CELE_F22B8.6(NP_507053.1),gene-CELE_F58B3.1(NP_502192.1),gene-CELE_F58B3.2(NP_502193.1),gene-CELE_C48D5.1(AAG15119.1),gene-CELE_C34D1.5(NP_506292.1),gene-CELE_K08F9.3(NP_001263897.1),gene-CELE_C10H11.5(NP_491436.1),gene-CELE_T19H12.11(NP_504313.2),gene-CELE_H23N18.4(NP_504314.1),gene-CELE_H23N18.3(NP_504315.1),gene-CELE_H23…	0.999915961659618	0.999999999995826	0.0186721991701245
GO:0009059	macromolecule biosynthetic process	BP	7	677	224	7350	gene-CELE_F39B2.9(NP_001252431.1),gene-CELE_T05E12.7(NP_001263910.2),gene-CELE_C48D5.1(AAG15119.1),gene-CELE_C34D1.5(NP_506292.1),gene-CELE_Y46E12A.4(NP_001040883.1),gene-CELE_C49F5.1(NP_510002.1),gene-CELE_C33D12.3(NP_508522.2)	0.999920313329837	0.999999999995826	0.0103397341211226
GO:0044271	cellular nitrogen compound biosynthetic process	BP	7	678	224	7350	gene-CELE_F39B2.9(NP_001252431.1),gene-CELE_C48D5.1(AAG15119.1),gene-CELE_C34D1.5(NP_506292.1),gene-CELE_T05E12.7(NP_001263910.2),gene-CELE_Y46E12A.4(NP_001040883.1),gene-CELE_C49F5.1(NP_510002.1),gene-CELE_F56H6.5(CAJ77754.1)	0.999922267943485	0.999999999995826	0.0103244837758112
GO:0044267	cellular protein metabolic process	BP	7	698	224	7350	gene-CELE_C49F5.1(NP_510002.1),gene-CELE_W09G12.8(NP_500056.2),gene-CELE_W07B8.4(NP_503382.1),gene-CELE_F44C4.3(NP_504682.1),gene-CELE_T10H4.12(NP_506790.1),gene-CELE_F49H6.5(NP_507311.1),gene-CELE_Y49G5A.1(NP_504413.1)	0.999952859424588	0.999999999995826	0.0100286532951289
GO:0016070	RNA metabolic process	BP	6	649	224	7350	gene-CELE_F39B2.9(NP_001252431.1),gene-CELE_C48D5.1(AAG15119.1),gene-CELE_C34D1.5(NP_506292.1),gene-CELE_T05E12.7(NP_001263910.2),gene-CELE_Y46E12A.4(NP_001040883.1),gene-CELE_C04F12.9(NP_492581.1)	0.999958704428718	0.999999999995826	0.00924499229583975
GO:0006810	transport	BP	9	811	224	7350	gene-CELE_F59B1.9(NP_504024.2),gene-CELE_C05E11.5(NP_508783.2),gene-CELE_K03A11.2(NP_510168.1),gene-CELE_F28F9.4(NP_500425.2),gene-CELE_T11F9.4(NP_505905.2),gene-CELE_F59D8.1(NP_001294839.1),gene-CELE_F48E3.2(NP_509266.1),gene-CELE_C24G7.2(NP_491295.2),gene-CELE_F47B8.10(NP_506556.1)	0.999962603157494	0.999999999995826	0.0110974106041924
GO:0044238	primary metabolic process	BP	31	1777	224	7350	gene-CELE_F39B2.9(NP_001252431.1),gene-CELE_T05E12.7(NP_001263910.2),gene-CELE_F22B8.6(NP_507053.1),gene-CELE_C48D5.1(AAG15119.1),gene-CELE_C34D1.5(NP_506292.1),gene-CELE_F58B3.1(NP_502192.1),gene-CELE_F58B3.2(NP_502193.1),gene-CELE_C10H11.5(NP_491436.1),gene-CELE_T19H12.11(NP_504313.2),gene-CELE_H23N18.4(NP_504314.1),gene-CELE_H23N18.3(NP_504315.1),gene-CELE_H23N18.2(NP_504316.1),gene-CELE_T04H1…	0.999963791970545	0.999999999995826	0.0174451322453573
GO:0090304	nucleic acid metabolic process	BP	8	769	224	7350	gene-CELE_F39B2.9(NP_001252431.1),gene-CELE_T05E12.7(NP_001263910.2),gene-CELE_C48D5.1(AAG15119.1),gene-CELE_C34D1.5(NP_506292.1),gene-CELE_Y53F4B.7(NP_497092.1),gene-CELE_Y46E12A.4(NP_001040883.1),gene-CELE_C04F12.9(NP_492581.1),gene-CELE_C33D12.3(NP_508522.2)	0.999970230109521	0.999999999995826	0.0104031209362809
GO:0034645	cellular macromolecule biosynthetic process	BP	6	668	224	7350	gene-CELE_F39B2.9(NP_001252431.1),gene-CELE_T05E12.7(NP_001263910.2),gene-CELE_C48D5.1(AAG15119.1),gene-CELE_C34D1.5(NP_506292.1),gene-CELE_Y46E12A.4(NP_001040883.1),gene-CELE_C49F5.1(NP_510002.1)	0.999974842509523	0.999999999995826	0.00898203592814371
GO:0044085	cellular component biogenesis	BP	1	336	224	7350	gene-CELE_B0281.6(NP_494231.1)	0.999976244277738	0.999999999995826	0.00297619047619048
GO:0006139	nucleobase-containing compound metabolic process	BP	10	881	224	7350	gene-CELE_F39B2.9(NP_001252431.1),gene-CELE_T05E12.7(NP_001263910.2),gene-CELE_C48D5.1(AAG15119.1),gene-CELE_C34D1.5(NP_506292.1),gene-CELE_Y53F4B.7(NP_497092.1),gene-CELE_Y46E12A.4(NP_001040883.1),gene-CELE_F56H6.5(CAJ77754.1),gene-CELE_C04F12.9(NP_492581.1),gene-CELE_F49H6.5(NP_507311.1),gene-CELE_C33D12.3(NP_508522.2)	0.99997679886155	0.999999999995826	0.0113507377979569
GO:0051234	establishment of localization	BP	9	843	224	7350	gene-CELE_C24G7.2(NP_491295.2),gene-CELE_F28F9.4(NP_500425.2),gene-CELE_F59B1.9(NP_504024.2),gene-CELE_T11F9.4(NP_505905.2),gene-CELE_F47B8.10(NP_506556.1),gene-CELE_F59D8.1(NP_001294839.1),gene-CELE_C05E11.5(NP_508783.2),gene-CELE_F48E3.2(NP_509266.1),gene-CELE_K03A11.2(NP_510168.1)	0.999982891612681	0.999999999995826	0.0106761565836299
GO:0048731	system development	BP	4	565	224	7350	gene-CELE_K03D3.10(NP_001040961.1),gene-CELE_F39B2.9(NP_001252431.1),gene-CELE_T05E12.7(NP_001263910.2),gene-CELE_C48D5.1(AAG15119.1)	0.999982918755718	0.999999999995826	0.00707964601769911
GO:0046483	heterocycle metabolic process	BP	10	895	224	7350	gene-CELE_F39B2.9(NP_001252431.1),gene-CELE_T05E12.7(NP_001263910.2),gene-CELE_C48D5.1(AAG15119.1),gene-CELE_C34D1.5(NP_506292.1),gene-CELE_C04F12.9(NP_492581.1),gene-CELE_F56H6.5(CAJ77754.1),gene-CELE_Y53F4B.7(NP_497092.1),gene-CELE_Y46E12A.4(NP_001040883.1),gene-CELE_C33D12.3(NP_508522.2),gene-CELE_F49H6.5(NP_507311.1)	0.999983451653373	0.999999999995826	0.0111731843575419
GO:0043231	intracellular membrane-bounded organelle	CC	21	1404	224	7350	gene-CELE_Y105E8A.4(NP_740932.1),gene-CELE_F13B9.8(NP_001024559.1),gene-CELE_K11D2.2(NP_493173.1),gene-CELE_W07B8.4(NP_503382.1),gene-CELE_F44C4.3(NP_504682.1),gene-CELE_F54F3.3(NP_506229.1),gene-CELE_T10H4.12(NP_506790.1),gene-CELE_F39B2.9(NP_001252431.1),gene-CELE_Y46E12A.4(NP_001040883.1),gene-CELE_C48D5.1(AAG15119.1),gene-CELE_W09G12.8(NP_500056.2),gene-CELE_M01H9.1(NP_500578.2),gene-CELE_C34…	0.99998424410884	0.999999999995826	0.014957264957265
GO:0006725	cellular aromatic compound metabolic process	BP	10	902	224	7350	gene-CELE_F39B2.9(NP_001252431.1),gene-CELE_T05E12.7(NP_001263910.2),gene-CELE_C48D5.1(AAG15119.1),gene-CELE_C34D1.5(NP_506292.1),gene-CELE_C04F12.9(NP_492581.1),gene-CELE_F56H6.5(CAJ77754.1),gene-CELE_Y53F4B.7(NP_497092.1),gene-CELE_Y46E12A.4(NP_001040883.1),gene-CELE_C33D12.3(NP_508522.2),gene-CELE_F49H6.5(NP_507311.1)	0.999986040103954	0.999999999995826	0.0110864745011086
GO:1901360	organic cyclic compound metabolic process	BP	10	914	224	7350	gene-CELE_F39B2.9(NP_001252431.1),gene-CELE_T05E12.7(NP_001263910.2),gene-CELE_C48D5.1(AAG15119.1),gene-CELE_C34D1.5(NP_506292.1),gene-CELE_C04F12.9(NP_492581.1),gene-CELE_F56H6.5(CAJ77754.1),gene-CELE_Y53F4B.7(NP_497092.1),gene-CELE_Y46E12A.4(NP_001040883.1),gene-CELE_C33D12.3(NP_508522.2),gene-CELE_F49H6.5(NP_507311.1)	0.999989589149752	0.999999999995826	0.0109409190371991
GO:0044260	cellular macromolecule metabolic process	BP	16	1211	224	7350	gene-CELE_F39B2.9(NP_001252431.1),gene-CELE_T05E12.7(NP_001263910.2),gene-CELE_C48D5.1(AAG15119.1),gene-CELE_C34D1.5(NP_506292.1),gene-CELE_Y53F4B.7(NP_497092.1),gene-CELE_Y46E12A.4(NP_001040883.1),gene-CELE_C49F5.1(NP_510002.1),gene-CELE_W09G12.8(NP_500056.2),gene-CELE_W07B8.4(NP_503382.1),gene-CELE_F44C4.3(NP_504682.1),gene-CELE_T10H4.12(NP_506790.1),gene-CELE_F49H6.5(NP_507311.1),gene-CELE_Y49…	0.999991693284816	0.999999999995826	0.0132122213047069
GO:0043227	membrane-bounded organelle	CC	21	1446	224	7350	gene-CELE_C10H11.5(NP_491436.1),gene-CELE_K11D2.2(NP_493173.1),gene-CELE_Y105E8A.4(NP_740932.1),gene-CELE_F39B2.9(NP_001252431.1),gene-CELE_Y46E12A.4(NP_001040883.1),gene-CELE_C48D5.1(AAG15119.1),gene-CELE_W09G12.8(NP_500056.2),gene-CELE_M01H9.1(NP_500578.2),gene-CELE_K08C7.5(NP_501972.1),gene-CELE_W07B8.4(NP_503382.1),gene-CELE_T19H12.11(NP_504313.2),gene-CELE_H23N18.4(NP_504314.1),gene-CELE_H23…	0.999993594281532	0.999999999995826	0.0145228215767635
GO:0005575	cellular_component	CC	108	4571	224	7350	gene-CELE_C10H11.5(NP_491436.1),gene-CELE_C03H5.9(NP_001254010.1),gene-CELE_C52E2.7(NP_494094.1),gene-CELE_T19D12.4(NP_495348.1),gene-CELE_F49E12.9(NP_495763.1),gene-CELE_F49E12.10(NP_495764.1),gene-CELE_F46C5.1(NP_495879.1),gene-CELE_D2013.8(NP_001022051.1),gene-CELE_Y53C12B.7(NP_001022465.1),gene-CELE_F27E5.9(NP_001254235.1),gene-CELE_T23F11.11(NP_001254919.1),gene-CELE_F01F1.14(NP_498276.1),ge…	0.999994130846397	0.999999999995826	0.0236272150514111
GO:0019538	protein metabolic process	BP	7	785	224	7350	gene-CELE_C49F5.1(NP_510002.1),gene-CELE_W09G12.8(NP_500056.2),gene-CELE_W07B8.4(NP_503382.1),gene-CELE_Y49G5A.1(NP_504413.1),gene-CELE_F44C4.3(NP_504682.1),gene-CELE_T10H4.12(NP_506790.1),gene-CELE_F49H6.5(NP_507311.1)	0.99999501903039	0.999999999995826	0.0089171974522293
GO:0003676	nucleic acid binding	MF	4	611	224	7350	gene-CELE_C34D1.5(NP_506292.1),gene-CELE_R03H10.6(NP_494733.2),gene-CELE_C48D5.1(AAG15119.1),gene-CELE_T05E12.7(NP_001263910.2)	0.999995375656712	0.999999999995826	0.00654664484451719
GO:0007275	multicellular organism development	BP	30	1847	224	7350	gene-CELE_K03D3.10(NP_001040961.1),gene-CELE_F56H6.5(CAJ77754.1),gene-CELE_T27E4.8(AAA28066.1),gene-CELE_T27E4.3(AAA28067.1),gene-CELE_T27E4.9(AAA28067.1),gene-CELE_T27E4.2(AAA28066.1),gene-CELE_C44C1.1(NP_508189.2),gene-CELE_C36B7.7(NP_509200.1),gene-CELE_F39B2.9(NP_001252431.1),gene-CELE_T05E12.7(NP_001263910.2),gene-CELE_W09C5.4(NP_493389.1),gene-CELE_C50D2.1(NP_493663.1),gene-CELE_F42C5.6(NP_…	0.999995975641108	0.999999999995826	0.0162425554953979
GO:0006464	cellular protein modification process	BP	1	396	224	7350	gene-CELE_W09G12.8(NP_500056.2)	0.99999663974242	0.999999999995826	0.00252525252525253
GO:0036211	protein modification process	BP	1	396	224	7350	gene-CELE_W09G12.8(NP_500056.2)	0.99999663974242	0.999999999995826	0.00252525252525253
GO:0032501	multicellular organismal process	BP	39	2226	224	7350	gene-CELE_K03D3.10(NP_001040961.1),gene-CELE_F56H6.5(CAJ77754.1),gene-CELE_T27E4.8(AAA28066.1),gene-CELE_T27E4.3(AAA28067.1),gene-CELE_T27E4.9(AAA28067.1),gene-CELE_T27E4.2(AAA28066.1),gene-CELE_C44C1.1(NP_508189.2),gene-CELE_C36B7.7(NP_509200.1),gene-CELE_F39B2.9(NP_001252431.1),gene-CELE_T05E12.7(NP_001263910.2),gene-CELE_C03H5.9(NP_001254010.1),gene-CELE_T10D4.10(NP_494458.1),gene-CELE_ZK1251.…	0.999997346238398	0.999999999995826	0.0175202156334232
GO:0009792	embryo development ending in birth or egg hatching	BP	9	921	224	7350	gene-CELE_W09C5.4(NP_493389.1),gene-CELE_C50D2.1(NP_493663.1),gene-CELE_F42C5.6(NP_501165.3),gene-CELE_C28C12.4(NP_501448.1),gene-CELE_F59B1.9(NP_504024.2),gene-CELE_T10H4.12(NP_506790.1),gene-CELE_F59D8.1(NP_001294839.1),gene-CELE_C18B2.1(NP_508624.1),gene-CELE_F48E3.2(NP_509266.1)	0.999997616462087	0.999999999995826	0.00977198697068404
GO:0022414	reproductive process	BP	4	642	224	7350	gene-CELE_F59D8.1(NP_001294839.1),gene-CELE_C48D5.1(AAG15119.1),gene-CELE_F56H6.5(CAJ77754.1),gene-CELE_F15B9.9(NP_001023803.1)	0.999998110941144	0.999999999995826	0.00623052959501558
GO:0051179	localization	BP	14	1183	224	7350	gene-CELE_K03D3.10(NP_001040961.1),gene-CELE_C24G7.2(NP_491295.2),gene-CELE_F28F9.4(NP_500425.2),gene-CELE_F59B1.9(NP_504024.2),gene-CELE_T11F9.4(NP_505905.2),gene-CELE_F47B8.10(NP_506556.1),gene-CELE_F59D8.1(NP_001294839.1),gene-CELE_C05E11.5(NP_508783.2),gene-CELE_F48E3.2(NP_509266.1),gene-CELE_K03A11.2(NP_510168.1),gene-CELE_C50D2.1(NP_493663.1),gene-CELE_R05F9.5(NP_001022266.1),gene-CELE_C49F…	0.999998219351679	0.999999999995826	0.0118343195266272
GO:0006807	nitrogen compound metabolic process	BP	24	1639	224	7350	gene-CELE_F39B2.9(NP_001252431.1),gene-CELE_T05E12.7(NP_001263910.2),gene-CELE_F22B8.6(NP_507053.1),gene-CELE_F58B3.1(NP_502192.1),gene-CELE_F58B3.2(NP_502193.1),gene-CELE_C48D5.1(AAG15119.1),gene-CELE_C34D1.5(NP_506292.1),gene-CELE_K08F9.3(NP_001263897.1),gene-CELE_C04F12.9(NP_492581.1),gene-CELE_F56H6.5(CAJ77754.1),gene-CELE_Y53F4B.7(NP_497092.1),gene-CELE_Y46E12A.4(NP_001040883.1),gene-CELE_C3…	0.999998400725853	0.999999999995826	0.0146430750457596
GO:0034641	cellular nitrogen compound metabolic process	BP	11	1051	224	7350	gene-CELE_F39B2.9(NP_001252431.1),gene-CELE_T05E12.7(NP_001263910.2),gene-CELE_C48D5.1(AAG15119.1),gene-CELE_C34D1.5(NP_506292.1),gene-CELE_C04F12.9(NP_492581.1),gene-CELE_F56H6.5(CAJ77754.1),gene-CELE_Y53F4B.7(NP_497092.1),gene-CELE_Y46E12A.4(NP_001040883.1),gene-CELE_C33D12.3(NP_508522.2),gene-CELE_C49F5.1(NP_510002.1),gene-CELE_F49H6.5(NP_507311.1)	0.999998795488799	0.999999999995826	0.0104662226450999
GO:0043412	macromolecule modification	BP	1	432	224	7350	gene-CELE_W09G12.8(NP_500056.2)	0.99999896925302	0.999999999995826	0.00231481481481481
GO:0005634	nucleus	CC	7	858	224	7350	gene-CELE_F39B2.9(NP_001252431.1),gene-CELE_Y46E12A.4(NP_001040883.1),gene-CELE_C48D5.1(AAG15119.1),gene-CELE_W09G12.8(NP_500056.2),gene-CELE_M01H9.1(NP_500578.2),gene-CELE_C34D1.5(NP_506292.1),gene-CELE_T05E12.7(NP_001263910.2)	0.999999304282914	0.999999999995826	0.00815850815850816
GO:0016043	cellular component organization	BP	5	742	224	7350	gene-CELE_Y53F4B.7(NP_497092.1),gene-CELE_F13B9.8(NP_001024559.1),gene-CELE_F15B9.9(NP_001023803.1),gene-CELE_K03D3.10(NP_001040961.1),gene-CELE_B0281.6(NP_494231.1)	0.999999347502642	0.999999999995826	0.00673854447439353
GO:0003006	developmental process involved in reproduction	BP	1	447	224	7350	gene-CELE_F59D8.1(NP_001294839.1)	0.999999371205929	0.999999999995826	0.00223713646532438
GO:0010467	gene expression	BP	6	822	224	7350	gene-CELE_F39B2.9(NP_001252431.1),gene-CELE_C48D5.1(AAG15119.1),gene-CELE_C34D1.5(NP_506292.1),gene-CELE_T05E12.7(NP_001263910.2),gene-CELE_Y46E12A.4(NP_001040883.1),gene-CELE_C49F5.1(NP_510002.1)	0.999999624150966	0.999999999995826	0.0072992700729927
GO:0032991	protein-containing complex	CC	6	822	224	7350	gene-CELE_F36A4.6(PIC36950.1),gene-CELE_AC3.6(NP_505670.1),gene-CELE_F46C8.2(NP_509276.1),gene-CELE_F02D10.1(NP_510247.1),gene-CELE_F59B1.9(NP_504024.2),gene-CELE_C12C8.1(NP_492485.1)	0.999999624150966	0.999999999995826	0.0072992700729927
GO:0009790	embryo development	BP	9	994	224	7350	gene-CELE_W09C5.4(NP_493389.1),gene-CELE_C50D2.1(NP_493663.1),gene-CELE_F42C5.6(NP_501165.3),gene-CELE_C28C12.4(NP_501448.1),gene-CELE_F59B1.9(NP_504024.2),gene-CELE_T10H4.12(NP_506790.1),gene-CELE_F59D8.1(NP_001294839.1),gene-CELE_C18B2.1(NP_508624.1),gene-CELE_F48E3.2(NP_509266.1)	0.999999651273124	0.999999999995826	0.00905432595573441
GO:0048856	anatomical structure development	BP	32	2052	224	7350	gene-CELE_K03D3.10(NP_001040961.1),gene-CELE_F56H6.5(CAJ77754.1),gene-CELE_T27E4.8(AAA28066.1),gene-CELE_T27E4.3(AAA28067.1),gene-CELE_T27E4.9(AAA28067.1),gene-CELE_T27E4.2(AAA28066.1),gene-CELE_C44C1.1(NP_508189.2),gene-CELE_C36B7.7(NP_509200.1),gene-CELE_F39B2.9(NP_001252431.1),gene-CELE_T05E12.7(NP_001263910.2),gene-CELE_C12C8.1(NP_492485.1),gene-CELE_K11D2.2(NP_493173.1),gene-CELE_W09C5.4(NP_…	0.999999716926406	0.999999999995826	0.0155945419103314
GO:0009987	cellular process	BP	63	3247	224	7350	gene-CELE_F39B2.9(NP_001252431.1),gene-CELE_T05E12.7(NP_001263910.2),gene-CELE_Y53F4B.7(NP_497092.1),gene-CELE_F22B8.6(NP_507053.1),gene-CELE_F13B9.8(NP_001024559.1),gene-CELE_F15B9.9(NP_001023803.1),gene-CELE_K03D3.10(NP_001040961.1),gene-CELE_C49F5.1(NP_510002.1),gene-CELE_F59B1.9(NP_504024.2),gene-CELE_C48D5.1(AAG15119.1),gene-CELE_C34D1.5(NP_506292.1),gene-CELE_T28F4.5(NP_492102.1),gene-CELE_…	0.999999821002593	0.999999999995826	0.019402525408069
GO:0032502	developmental process	BP	33	2117	224	7350	gene-CELE_K03D3.10(NP_001040961.1),gene-CELE_F15B9.9(NP_001023803.1),gene-CELE_F56H6.5(CAJ77754.1),gene-CELE_T27E4.8(AAA28066.1),gene-CELE_T27E4.3(AAA28067.1),gene-CELE_T27E4.9(AAA28067.1),gene-CELE_T27E4.2(AAA28066.1),gene-CELE_C44C1.1(NP_508189.2),gene-CELE_C36B7.7(NP_509200.1),gene-CELE_F39B2.9(NP_001252431.1),gene-CELE_T05E12.7(NP_001263910.2),gene-CELE_F59D8.1(NP_001294839.1),gene-CELE_C12C8…	0.999999835465436	0.999999999995826	0.0155880963627775
GO:0071840	cellular component organization or biogenesis	BP	5	807	224	7350	gene-CELE_Y53F4B.7(NP_497092.1),gene-CELE_F13B9.8(NP_001024559.1),gene-CELE_F15B9.9(NP_001023803.1),gene-CELE_K03D3.10(NP_001040961.1),gene-CELE_B0281.6(NP_494231.1)	0.999999901459788	0.999999999995826	0.00619578686493185
GO:0044424	intracellular part	CC	32	2131	224	7350	gene-CELE_T05E12.7(NP_001263910.2),gene-CELE_C12C8.1(NP_492485.1),gene-CELE_K11D2.2(NP_493173.1),gene-CELE_Y105E8A.4(NP_740932.1),gene-CELE_F39B2.9(NP_001252431.1),gene-CELE_W07A12.6(NP_495953.3),gene-CELE_R05H10.7(NP_001022271.1),gene-CELE_W09G12.8(NP_500056.2),gene-CELE_M01H9.1(NP_500578.2),gene-CELE_C45E5.1(NP_500857.2),gene-CELE_K08C7.5(NP_501972.1),gene-CELE_W07B8.4(NP_503382.1),gene-CELE_Y4…	0.999999953520651	0.999999999995826	0.015016424213984
GO:0005623	cell	CC	40	2470	224	7350	gene-CELE_C03H5.9(NP_001254010.1),gene-CELE_M01H9.1(NP_500578.2),gene-CELE_K03D3.10(NP_001040961.1),gene-CELE_F59B1.9(NP_504024.2),gene-CELE_R13D7.1(NP_504899.2),gene-CELE_F15B9.9(NP_001023803.1),gene-CELE_C05E11.5(NP_508783.2),gene-CELE_C10H11.5(NP_491436.1),gene-CELE_C12C8.1(NP_492485.1),gene-CELE_K11D2.2(NP_493173.1),gene-CELE_Y105E8A.4(NP_740932.1),gene-CELE_F39B2.9(NP_001252431.1),gene-CELE_…	0.999999968880322	0.999999999995826	0.0161943319838057
GO:0044464	cell part	CC	40	2470	224	7350	gene-CELE_C03H5.9(NP_001254010.1),gene-CELE_M01H9.1(NP_500578.2),gene-CELE_K03D3.10(NP_001040961.1),gene-CELE_F59B1.9(NP_504024.2),gene-CELE_R13D7.1(NP_504899.2),gene-CELE_F15B9.9(NP_001023803.1),gene-CELE_C05E11.5(NP_508783.2),gene-CELE_C10H11.5(NP_491436.1),gene-CELE_C12C8.1(NP_492485.1),gene-CELE_K11D2.2(NP_493173.1),gene-CELE_Y105E8A.4(NP_740932.1),gene-CELE_F39B2.9(NP_001252431.1),gene-CELE_…	0.999999968880322	0.999999999995826	0.0161943319838057
GO:0043170	macromolecule metabolic process	BP	18	1548	224	7350	gene-CELE_F39B2.9(NP_001252431.1),gene-CELE_T05E12.7(NP_001263910.2),gene-CELE_F58B3.1(NP_502192.1),gene-CELE_F58B3.2(NP_502193.1),gene-CELE_C48D5.1(AAG15119.1),gene-CELE_C34D1.5(NP_506292.1),gene-CELE_K08F9.3(NP_001263897.1),gene-CELE_Y53F4B.7(NP_497092.1),gene-CELE_Y46E12A.4(NP_001040883.1),gene-CELE_C49F5.1(NP_510002.1),gene-CELE_W09G12.8(NP_500056.2),gene-CELE_W07B8.4(NP_503382.1),gene-CELE_Y…	0.999999977204326	0.999999999995826	0.0116279069767442
GO:0043228	non-membrane-bounded organelle	CC	1	563	224	7350	gene-CELE_T04H1.9(NP_506075.2)	0.999999986744163	0.999999999995826	0.00177619893428064
GO:0043232	intracellular non-membrane-bounded organelle	CC	1	563	224	7350	gene-CELE_T04H1.9(NP_506075.2)	0.999999986744163	0.999999999995826	0.00177619893428064
GO:0005622	intracellular	CC	32	2200	224	7350	gene-CELE_K11D2.2(NP_493173.1),gene-CELE_W07B8.4(NP_503382.1),gene-CELE_F44C4.3(NP_504682.1),gene-CELE_F54F3.3(NP_506229.1),gene-CELE_T10H4.12(NP_506790.1),gene-CELE_T05E12.7(NP_001263910.2),gene-CELE_Y105E8A.4(NP_740932.1),gene-CELE_F13B9.8(NP_001024559.1),gene-CELE_C12C8.1(NP_492485.1),gene-CELE_W09G12.8(NP_500056.2),gene-CELE_C45E5.1(NP_500857.2),gene-CELE_K09H11.7(NP_504509.1),gene-CELE_C49F5…	0.999999991059757	0.999999999995826	0.0145454545454545
GO:0043229	intracellular organelle	CC	22	1775	224	7350	gene-CELE_C10H11.5(NP_491436.1),gene-CELE_K11D2.2(NP_493173.1),gene-CELE_Y105E8A.4(NP_740932.1),gene-CELE_F39B2.9(NP_001252431.1),gene-CELE_Y46E12A.4(NP_001040883.1),gene-CELE_C48D5.1(AAG15119.1),gene-CELE_W09G12.8(NP_500056.2),gene-CELE_M01H9.1(NP_500578.2),gene-CELE_K08C7.5(NP_501972.1),gene-CELE_W07B8.4(NP_503382.1),gene-CELE_T19H12.11(NP_504313.2),gene-CELE_H23N18.4(NP_504314.1),gene-CELE_H23…	0.999999992387095	0.999999999995826	0.0123943661971831
GO:0043226	organelle	CC	22	1806	224	7350	gene-CELE_C10H11.5(NP_491436.1),gene-CELE_K11D2.2(NP_493173.1),gene-CELE_Y105E8A.4(NP_740932.1),gene-CELE_F39B2.9(NP_001252431.1),gene-CELE_Y46E12A.4(NP_001040883.1),gene-CELE_C48D5.1(AAG15119.1),gene-CELE_W09G12.8(NP_500056.2),gene-CELE_M01H9.1(NP_500578.2),gene-CELE_K08C7.5(NP_501972.1),gene-CELE_W07B8.4(NP_503382.1),gene-CELE_T19H12.11(NP_504313.2),gene-CELE_H23N18.4(NP_504314.1),gene-CELE_H23…	0.999999996569921	0.999999999995826	0.0121816168327796
GO:0000003	reproduction	BP	6	1009	224	7350	gene-CELE_F59D8.1(NP_001294839.1),gene-CELE_C48D5.1(AAG15119.1),gene-CELE_F56H6.5(CAJ77754.1),gene-CELE_F15B9.9(NP_001023803.1),gene-CELE_F28D1.3(NP_502360.1),gene-CELE_C49F5.1(NP_510002.1)	0.999999998446226	0.999999999995826	0.00594648166501487
GO:0044446	intracellular organelle part	CC	1	738	224	7350	gene-CELE_K08C7.5(NP_501972.1)	0.999999999965497	0.999999999995826	0.0013550135501355
GO:0044422	organelle part	CC	1	799	224	7350	gene-CELE_K08C7.5(NP_501972.1)	0.999999999995826	0.999999999995826	0.00125156445556946
