# Supplementary material for: Components in SLPE Alleviate AD Model Nematodes by Up-Regulating Gene gst-5
Source: Int J Mol Sci. 2024 Sep 23;25(18):10188. doi: 10.3390/ijms251810188 (PMC11432538; doi:10.3390/ijms251810188)
Supplement: Supplementary file 1 [file ijms-25-10188-s001.zip › Table S3 The significant KEGG pathways identified by enrichment analyses.xls]

ID	Description	Test	TestAll	Ref	RefAll	Pvalue	FDR	richFactor	Gene_id	KEGG_id	URL
ko04212	Longevity regulating pathway - worm	15	73	96	3016	3.71579484988303e-09	2.00652921893683e-07	0.15625	gene-CELE_F11G11.1(NP_494884.1)|gene-CELE_F11G11.1(NP_494884.1)|gene-CELE_F11G11.1(NP_494884.1)|gene-CELE_F11G11.1(NP_494884.1)|gene-CELE_F11G11.1(NP_494884.1)|gene-CELE_F11G11.1(NP_494884.1)|gene-CELE_F11G11.1(NP_494884.1)|gene-CELE_F11G11.1(NP_494884.1)|gene-CELE_F11G11.1(NP_494884.1)|gene-CELE_F11G11.1(NP_494884.1)|gene-CELE_F11G11.1(NP_494884.1)|gene-CELE_F11G11.1(NP_494884.1)|gene-CELE_F11G1…	K00799|K00799|K00799|K00799|K00799|K00799|K00799|K00799|K00799|K00799|K00799|K00799|K00799|K00799|K00799|K00799|K00799|K00799|K00799|K00799|K00799|K00799|K00799|K00799|K00799|K00799|K00799|K00799|K00799|K00799|K00799|K00799|K00799|K00799|K00799|K00799|K00799|K00799|K00799|K00799|K00799|K00799|K00799|K00799|K00799|K00799|K00799|K00799|K00799|K00799|K00799|K00799|K00799|K00799|K00799|K00799|K00799|…	http://www.kegg.jp/kegg-bin/show_pathway?ko04212+K00799+K00799+K00799+K00799+K00799+K00799+K00799+K00799+K00799+K00799+K00799+K00799+K00799+K00799+K00799+K00799+K00799+K00799+K00799+K00799+K00799+K00799+K00799+K00799+K00799+K00799+K00799+K00799+K00799+K00799+K00799+K00799+K00799+K00799+K00799+K00799+K00799+K00799+K00799+K00799+K00799+K00799+K00799+K00799+K00799+K00799+K00799+K00799+K00799+K00799+…
ko04213	Longevity regulating pathway - multiple species	12	73	54	3016	2.45439612993624e-09	2.00652921893683e-07	0.222222222222222	gene-CELE_C12C8.1(NP_492485.1)|gene-CELE_C12C8.1(NP_492485.1)|gene-CELE_C12C8.1(NP_492485.1)|gene-CELE_C12C8.1(NP_492485.1)|gene-CELE_C12C8.1(NP_492485.1)|gene-CELE_C12C8.1(NP_492485.1)|gene-CELE_C12C8.1(NP_492485.1)|gene-CELE_C12C8.1(NP_492485.1)|gene-CELE_C12C8.1(NP_492485.1)|gene-CELE_C12C8.1(NP_492485.1)|gene-CELE_C12C8.1(NP_492485.1)|gene-CELE_C12C8.1(NP_492485.1)|gene-CELE_C12C8.1(NP_492485…	K03283|K03283|K03283|K03283|K03283|K03283|K03283|K03283|K03283|K03283|K03283|K03283|K03283|K03283|K03283|K03283|K03283|K03283|K03283|K03283|K03283|K03283|K03283|K03283|K03283|K03283|K03283|K03283|K03283|K03283|K03283|K03283|K03283|K03283|K03283|K03283|K03283|K03283|K03283|K03283|K03283|K03283|K03283|K03283|K03283|K03283|K03283|K03283|K03283|K03283|K03283|K03283|K03283|K03283|K03283|K03283|K03283|…	http://www.kegg.jp/kegg-bin/show_pathway?ko04213+K03283+K03283+K03283+K03283+K03283+K03283+K03283+K03283+K03283+K03283+K03283+K03283+K03283+K03283+K03283+K03283+K03283+K03283+K03283+K03283+K03283+K03283+K03283+K03283+K03283+K03283+K03283+K03283+K03283+K03283+K03283+K03283+K03283+K03283+K03283+K03283+K03283+K03283+K03283+K03283+K03283+K03283+K03283+K03283+K03283+K03283+K03283+K03283+K03283+K03283+…
ko00982	Drug metabolism - cytochrome P450	7	73	45	3016	7.91944357126945e-05	0.00213824976424275	0.155555555555556	gene-CELE_F11G11.1(NP_494884.1)|gene-CELE_F11G11.1(NP_494884.1)|gene-CELE_F11G11.1(NP_494884.1)|gene-CELE_F11G11.1(NP_494884.1)|gene-CELE_F11G11.1(NP_494884.1)|gene-CELE_F11G11.1(NP_494884.1)|gene-CELE_F11G11.1(NP_494884.1)|gene-CELE_F11G11.1(NP_494884.1)|gene-CELE_F11G11.1(NP_494884.1)|gene-CELE_F11G11.1(NP_494884.1)|gene-CELE_F11G11.1(NP_494884.1)|gene-CELE_F11G11.1(NP_494884.1)|gene-CELE_F11G1…	K00799|K00799|K00799|K00799|K00799|K00799|K00799|K00799|K00799|K00799|K00799|K00799|K00799|K00799|K00799|K00799|K00799|K00799|K04097|K04097|K04097|K04097|K04097|K04097|K04097|K04097|K04097|K04097|K04097|K00799|K00799|K00799|K00799|K00799|K00799|K00799|K00799|K00799|K00799|K00799|K00799|K00799|K00799|K00799|K00799|K00799|K00799|K00799|K00799|K00799|K00799|K00799|K00799|K00799|K00799|K00799|K00799|…	http://www.kegg.jp/kegg-bin/show_pathway?ko00982+K00799+K00799+K00799+K00799+K00799+K00799+K00799+K00799+K00799+K00799+K00799+K00799+K00799+K00799+K00799+K00799+K00799+K00799+K04097+K04097+K04097+K04097+K04097+K04097+K04097+K04097+K04097+K04097+K04097+K00799+K00799+K00799+K00799+K00799+K00799+K00799+K00799+K00799+K00799+K00799+K00799+K00799+K00799+K00799+K00799+K00799+K00799+K00799+K00799+K00799+…
ko04612	Antigen processing and presentation	6	73	30	3016	6.1246542551988e-05	0.00213824976424275	0.2	gene-CELE_C12C8.1(NP_492485.1)|gene-CELE_C12C8.1(NP_492485.1)|gene-CELE_C12C8.1(NP_492485.1)|gene-CELE_C12C8.1(NP_492485.1)|gene-CELE_C12C8.1(NP_492485.1)|gene-CELE_C12C8.1(NP_492485.1)|gene-CELE_C12C8.1(NP_492485.1)|gene-CELE_C12C8.1(NP_492485.1)|gene-CELE_C12C8.1(NP_492485.1)|gene-CELE_C12C8.1(NP_492485.1)|gene-CELE_C12C8.1(NP_492485.1)|gene-CELE_C12C8.1(NP_492485.1)|gene-CELE_C12C8.1(NP_492485…	K03283|K03283|K03283|K03283|K03283|K03283|K03283|K03283|K03283|K03283|K03283|K03283|K03283|K03283|K03283|K03283|K03283|K03283|K03283|K03283|K03283|K03283|K03283|K03283|K03283|K03283|K03283|K03283|K03283|K03283|K03283|K03283|K03283|K03283|K03283|K03283|K03283|K03283|K03283|K03283|K03283|K03283|K03283|K03283|K03283|K03283|K03283|K03283|K03283|K03283|K03283|K03283|K03283|K03283|K03283|K03283|K03283|…	http://www.kegg.jp/kegg-bin/show_pathway?ko04612+K03283+K03283+K03283+K03283+K03283+K03283+K03283+K03283+K03283+K03283+K03283+K03283+K03283+K03283+K03283+K03283+K03283+K03283+K03283+K03283+K03283+K03283+K03283+K03283+K03283+K03283+K03283+K03283+K03283+K03283+K03283+K03283+K03283+K03283+K03283+K03283+K03283+K03283+K03283+K03283+K03283+K03283+K03283+K03283+K03283+K03283+K03283+K03283+K03283+K03283+…
ko04924	Renin secretion	6	73	36	3016	0.000179058573943497	0.00386766519717953	0.166666666666667	gene-CELE_W03F11.2(NP_001293327.1)|gene-CELE_W07B8.4(NP_503382.1)|gene-CELE_W07B8.4(NP_503382.1)|gene-CELE_W07B8.4(NP_503382.1)|gene-CELE_W07B8.4(NP_503382.1)|gene-CELE_W07B8.4(NP_503382.1)|gene-CELE_W07B8.4(NP_503382.1)|gene-CELE_W07B8.4(NP_503382.1)|gene-CELE_W07B8.4(NP_503382.1)|gene-CELE_W07B8.4(NP_503382.1)|gene-CELE_W07B8.4(NP_503382.1)|gene-CELE_W07B8.4(NP_503382.1)|gene-CELE_W07B8.4(NP_50…	K12323|K01363|K01363|K01363|K01363|K01363|K01363|K01363|K01363|K01363|K01363|K01363|K01363|K01363|K01363|K01363|K01363|K01363|K01363|K01363|K01363|K01363|K01363|K01363|K01363|K01363|K01363|K01363|K01363|K01363|K01363|K01363|K01363|K01363|K01363|K01363|K01363|K01363|K01363|K01363|K01363|K01363|K01363|K01363|K01363|K01363|K01363|K01363|K01363|K01363|K01363|K01363|K01363|K01363|K01363|K01363|K01363|…	http://www.kegg.jp/kegg-bin/show_pathway?ko04924+K12323+K01363+K01363+K01363+K01363+K01363+K01363+K01363+K01363+K01363+K01363+K01363+K01363+K01363+K01363+K01363+K01363+K01363+K01363+K01363+K01363+K01363+K01363+K01363+K01363+K01363+K01363+K01363+K01363+K01363+K01363+K01363+K01363+K01363+K01363+K01363+K01363+K01363+K01363+K01363+K01363+K01363+K01363+K01363+K01363+K01363+K01363+K01363+K01363+K01363+…
ko00980	Metabolism of xenobiotics by cytochrome P450	6	73	41	3016	0.000375564244331042	0.00638198221724432	0.146341463414634	gene-CELE_F11G11.1(NP_494884.1)|gene-CELE_F11G11.1(NP_494884.1)|gene-CELE_F11G11.1(NP_494884.1)|gene-CELE_F11G11.1(NP_494884.1)|gene-CELE_F11G11.1(NP_494884.1)|gene-CELE_F11G11.1(NP_494884.1)|gene-CELE_F11G11.1(NP_494884.1)|gene-CELE_F11G11.1(NP_494884.1)|gene-CELE_F11G11.1(NP_494884.1)|gene-CELE_F11G11.1(NP_494884.1)|gene-CELE_F11G11.1(NP_494884.1)|gene-CELE_F11G11.1(NP_494884.1)|gene-CELE_F11G1…	K00799|K00799|K00799|K00799|K00799|K00799|K00799|K00799|K00799|K00799|K00799|K00799|K00799|K00799|K00799|K00799|K00799|K00799|K04097|K04097|K04097|K04097|K04097|K04097|K04097|K04097|K04097|K04097|K04097|K00799|K00799|K00799|K00799|K00799|K00799|K00799|K00799|K00799|K00799|K00799|K00799|K00799|K00799|K00799|K00799|K00799|K00799|K00799|K00799|K00799|K00799|K00799|K00799|K00799|K00799|K00799|K00799|…	http://www.kegg.jp/kegg-bin/show_pathway?ko00980+K00799+K00799+K00799+K00799+K00799+K00799+K00799+K00799+K00799+K00799+K00799+K00799+K00799+K00799+K00799+K00799+K00799+K00799+K04097+K04097+K04097+K04097+K04097+K04097+K04097+K04097+K04097+K04097+K04097+K00799+K00799+K00799+K00799+K00799+K00799+K00799+K00799+K00799+K00799+K00799+K00799+K00799+K00799+K00799+K00799+K00799+K00799+K00799+K00799+K00799+…
ko04142	Lysosome	9	73	96	3016	0.000413646995562132	0.00638198221724432	0.09375	gene-CELE_K11D2.2(NP_493173.1)|gene-CELE_K11D2.2(NP_493173.1)|gene-CELE_K11D2.2(NP_493173.1)|gene-CELE_K11D2.2(NP_493173.1)|gene-CELE_K11D2.2(NP_493173.1)|gene-CELE_K11D2.2(NP_493173.1)|gene-CELE_K11D2.2(NP_493173.1)|gene-CELE_K11D2.2(NP_493173.1)|gene-CELE_K11D2.2(NP_493173.1)|gene-CELE_K11D2.2(NP_493173.1)|gene-CELE_K11D2.2(NP_493173.1)|gene-CELE_K11D2.2(NP_493173.1)|gene-CELE_K11D2.2(NP_493173…	K12348|K12348|K12348|K12348|K12348|K12348|K12348|K12348|K12348|K12348|K12348|K12348|K12348|K12348|K12348|K12348|K12348|K12348|K12348|K12348|K12348|K12348|K12348|K12348|K12348|K12348|K12348|K12348|K12348|K12348|K12348|K12348|K12348|K12348|K12348|K12348|K12350|K12350|K01363|K01363|K01363|K01363|K01363|K01363|K01363|K01363|K01363|K01363|K01363|K01363|K01363|K01363|K01363|K01363|K01363|K01363|K01363|…	http://www.kegg.jp/kegg-bin/show_pathway?ko04142+K12348+K12348+K12348+K12348+K12348+K12348+K12348+K12348+K12348+K12348+K12348+K12348+K12348+K12348+K12348+K12348+K12348+K12348+K12348+K12348+K12348+K12348+K12348+K12348+K12348+K12348+K12348+K12348+K12348+K12348+K12348+K12348+K12348+K12348+K12348+K12348+K12350+K12350+K01363+K01363+K01363+K01363+K01363+K01363+K01363+K01363+K01363+K01363+K01363+K01363+…
ko00983	Drug metabolism - other enzymes	7	73	61	3016	0.000558772454328014	0.00754342813342819	0.114754098360656	gene-CELE_F11G11.1(NP_494884.1)|gene-CELE_F11G11.1(NP_494884.1)|gene-CELE_F11G11.1(NP_494884.1)|gene-CELE_F11G11.1(NP_494884.1)|gene-CELE_F11G11.1(NP_494884.1)|gene-CELE_F11G11.1(NP_494884.1)|gene-CELE_F11G11.1(NP_494884.1)|gene-CELE_F11G11.1(NP_494884.1)|gene-CELE_F11G11.1(NP_494884.1)|gene-CELE_F11G11.1(NP_494884.1)|gene-CELE_F11G11.1(NP_494884.1)|gene-CELE_F11G11.1(NP_494884.1)|gene-CELE_F11G1…	K00799|K00799|K00799|K00799|K00799|K00799|K00799|K00799|K00799|K00799|K00799|K00799|K00799|K00799|K00799|K00799|K00799|K00799|K00799|K00799|K00799|K00799|K00799|K00799|K00799|K00799|K00799|K00799|K00799|K00799|K00799|K00799|K00799|K00799|K00799|K00799|K00799|K00799|K00799|K00799|K00799|K00799|K00799|K00799|K00799|K00799|K00799|K00799|K00799|K00799|K00799|K00799|K00799|K00799|K00799|K00799|K00799|…	http://www.kegg.jp/kegg-bin/show_pathway?ko00983+K00799+K00799+K00799+K00799+K00799+K00799+K00799+K00799+K00799+K00799+K00799+K00799+K00799+K00799+K00799+K00799+K00799+K00799+K00799+K00799+K00799+K00799+K00799+K00799+K00799+K00799+K00799+K00799+K00799+K00799+K00799+K00799+K00799+K00799+K00799+K00799+K00799+K00799+K00799+K00799+K00799+K00799+K00799+K00799+K00799+K00799+K00799+K00799+K00799+K00799+…
ko00100	Steroid biosynthesis	3	73	8	3016	0.000698458616630856	0.00838150339957027	0.375	gene-CELE_F49E12.9(NP_495763.1)|gene-CELE_F49E12.9(NP_495763.1)|gene-CELE_F49E12.9(NP_495763.1)|gene-CELE_F49E12.10(NP_495764.1)|gene-CELE_F49E12.10(NP_495764.1)|gene-CELE_F49E12.10(NP_495764.1)|gene-CELE_F54F3.3(NP_506229.1)|gene-CELE_F54F3.3(NP_506229.1)|gene-CELE_F54F3.3(NP_506229.1)|gene-CELE_F54F3.3(NP_506229.1)|gene-CELE_F54F3.3(NP_506229.1)|gene-CELE_F54F3.3(NP_506229.1)|gene-CELE_F54F3.3(…	K07750|K07750|K07750|K07750|K07750|K07750|K01052|K01052|K01052|K01052|K01052|K01052|K01052|K01052|K01052|K01052|K01052	http://www.kegg.jp/kegg-bin/show_pathway?ko00100+K07750+K07750+K07750+K07750+K07750+K07750+K01052+K01052+K01052+K01052+K01052+K01052+K01052+K01052+K01052+K01052+K01052
ko04621	NOD-like receptor signaling pathway	5	73	40	3016	0.00246063991209291	0.0265749110506034	0.125	gene-CELE_W07B8.4(NP_503382.1)|gene-CELE_W07B8.4(NP_503382.1)|gene-CELE_W07B8.4(NP_503382.1)|gene-CELE_W07B8.4(NP_503382.1)|gene-CELE_W07B8.4(NP_503382.1)|gene-CELE_W07B8.4(NP_503382.1)|gene-CELE_W07B8.4(NP_503382.1)|gene-CELE_W07B8.4(NP_503382.1)|gene-CELE_W07B8.4(NP_503382.1)|gene-CELE_W07B8.4(NP_503382.1)|gene-CELE_W07B8.4(NP_503382.1)|gene-CELE_W07B8.4(NP_503382.1)|gene-CELE_W07B8.4(NP_503382…	K01363|K01363|K01363|K01363|K01363|K01363|K01363|K01363|K01363|K01363|K01363|K01363|K01363|K01363|K01363|K01363|K01363|K01363|K01363|K01363|K01363|K01363|K01363|K01363|K01363|K01363|K01363|K01363|K01363|K01363|K01363|K01363|K01363|K01363|K01363|K01363|K01363|K01363|K01363|K01363|K01363|K01363|K01363|K01363|K01363|K01363|K01363|K01363|K01363|K01363|K01363|K01363|K01363|K01363|K01363|K01363|K01363|…	http://www.kegg.jp/kegg-bin/show_pathway?ko04621+K01363+K01363+K01363+K01363+K01363+K01363+K01363+K01363+K01363+K01363+K01363+K01363+K01363+K01363+K01363+K01363+K01363+K01363+K01363+K01363+K01363+K01363+K01363+K01363+K01363+K01363+K01363+K01363+K01363+K01363+K01363+K01363+K01363+K01363+K01363+K01363+K01363+K01363+K01363+K01363+K01363+K01363+K01363+K01363+K01363+K01363+K01363+K01363+K01363+K01363+…
ko01110	Biosynthesis of secondary metabolites	16	73	319	3016	0.00317070166417092	0.0311305254300418	0.0501567398119122	gene-CELE_C55B7.4(NP_491871.1)|gene-CELE_C55B7.4(NP_491871.1)|gene-CELE_C55B7.4(NP_491871.1)|gene-CELE_C55B7.4(NP_491871.1)|gene-CELE_C55B7.4(NP_491871.1)|gene-CELE_C55B7.4(NP_491871.1)|gene-CELE_C55B7.4(NP_491871.1)|gene-CELE_C55B7.4(NP_491871.1)|gene-CELE_C55B7.4(NP_491871.1)|gene-CELE_C55B7.4(NP_491871.1)|gene-CELE_C55B7.4(NP_491871.1)|gene-CELE_C55B7.4(NP_491871.1)|gene-CELE_C55B7.4(NP_491871…	K09478|K09478|K09478|K09478|K09478|K09478|K09478|K09478|K09478|K09478|K09478|K09478|K09478|K09478|K09478|K09478|K09478|K09478|K09478|K07750|K07750|K07750|K07750|K07750|K07750|K00232|K00232|K00232|K00232|K19269|K19269|K19269|K19269|K19269|K19269|K19269|K19269|K19269|K19269|K19269|K19269|K19269|K19269|K19269|K19269|K19269|K19269|K14677|K14677|K14677|K14677|K14677|K14677|K14677|K14677|K14677|K14677|…	http://www.kegg.jp/kegg-bin/show_pathway?ko01110+K09478+K09478+K09478+K09478+K09478+K09478+K09478+K09478+K09478+K09478+K09478+K09478+K09478+K09478+K09478+K09478+K09478+K09478+K09478+K07750+K07750+K07750+K07750+K07750+K07750+K00232+K00232+K00232+K00232+K19269+K19269+K19269+K19269+K19269+K19269+K19269+K19269+K19269+K19269+K19269+K19269+K19269+K19269+K19269+K19269+K19269+K19269+K14677+K14677+K14677+…
ko01100	Metabolic pathways	34	73	980	3016	0.0077618531943323	0.0698566787489907	0.0346938775510204	gene-CELE_W03F11.2(NP_001293327.1)|gene-CELE_C55B7.4(NP_491871.1)|gene-CELE_C55B7.4(NP_491871.1)|gene-CELE_C55B7.4(NP_491871.1)|gene-CELE_C55B7.4(NP_491871.1)|gene-CELE_C55B7.4(NP_491871.1)|gene-CELE_C55B7.4(NP_491871.1)|gene-CELE_C55B7.4(NP_491871.1)|gene-CELE_C55B7.4(NP_491871.1)|gene-CELE_C55B7.4(NP_491871.1)|gene-CELE_C55B7.4(NP_491871.1)|gene-CELE_C55B7.4(NP_491871.1)|gene-CELE_C55B7.4(NP_49…	K12323|K09478|K09478|K09478|K09478|K09478|K09478|K09478|K09478|K09478|K09478|K09478|K09478|K09478|K09478|K09478|K09478|K09478|K09478|K09478|K01711|K01711|K01711|K01711|K01711|K01711|K01711|K01711|K01711|K01711|K01711|K01711|K01711|K01711|K01711|K01711|K01711|K01711|K01711|K01711|K01711|K01711|K01711|K01711|K01711|K01711|K01711|K01711|K01711|K01711|K01711|K01711|K01711|K01711|K01711|K01711|K01711|…	http://www.kegg.jp/kegg-bin/show_pathway?ko01100+K12323+K09478+K09478+K09478+K09478+K09478+K09478+K09478+K09478+K09478+K09478+K09478+K09478+K09478+K09478+K09478+K09478+K09478+K09478+K09478+K01711+K01711+K01711+K01711+K01711+K01711+K01711+K01711+K01711+K01711+K01711+K01711+K01711+K01711+K01711+K01711+K01711+K01711+K01711+K01711+K01711+K01711+K01711+K01711+K01711+K01711+K01711+K01711+K01711+K01711+…
ko00053	Ascorbate and aldarate metabolism	3	73	20	3016	0.0115390767993362	0.0890157353091648	0.15	gene-CELE_C54E4.5(-)|gene-CELE_ZC443.5(NP_506209.2)|gene-CELE_C44H9.1(NP_506211.1)|gene-CELE_C44H9.1(NP_506211.1)|gene-CELE_C44H9.1(NP_506211.1)|gene-CELE_C44H9.1(NP_506211.1)|gene-CELE_C44H9.1(NP_506211.1)|gene-CELE_C44H9.1(NP_506211.1)|gene-CELE_C44H9.1(NP_506211.1)|gene-CELE_C44H9.1(NP_506211.1)|gene-CELE_C44H9.1(NP_506211.1)	K00469|K00699|K00699|K00699|K00699|K00699|K00699|K00699|K00699|K00699|K00699	http://www.kegg.jp/kegg-bin/show_pathway?ko00053+K00469+K00699+K00699+K00699+K00699+K00699+K00699+K00699+K00699+K00699+K00699
ko00220	Arginine biosynthesis	3	73	20	3016	0.0115390767993362	0.0890157353091648	0.15	gene-CELE_C10C5.3(NP_501650.1)|gene-CELE_C10C5.3(NP_501650.1)|gene-CELE_C10C5.3(NP_501650.1)|gene-CELE_C10C5.3(NP_501650.1)|gene-CELE_C10C5.3(NP_501650.1)|gene-CELE_C10C5.3(NP_501650.1)|gene-CELE_C10C5.3(NP_501650.1)|gene-CELE_C10C5.3(NP_501650.1)|gene-CELE_C10C5.3(NP_501650.1)|gene-CELE_C10C5.3(NP_501650.1)|gene-CELE_C10C5.3(NP_501650.1)|gene-CELE_C10C5.3(NP_501650.1)|gene-CELE_C10C5.3(NP_501650…	K14677|K14677|K14677|K14677|K14677|K14677|K14677|K14677|K14677|K14677|K14677|K14677|K14677|K14677|K14677|K14677|K14677|K14677|K14677|K14677|K14677|K14677|K14677|K14677|K14677|K14677|K14677|K14677|K14677|K14677|K14677|K14677|K14677|K14677|K14677|K14677|K14677	http://www.kegg.jp/kegg-bin/show_pathway?ko00220+K14677+K14677+K14677+K14677+K14677+K14677+K14677+K14677+K14677+K14677+K14677+K14677+K14677+K14677+K14677+K14677+K14677+K14677+K14677+K14677+K14677+K14677+K14677+K14677+K14677+K14677+K14677+K14677+K14677+K14677+K14677+K14677+K14677+K14677+K14677+K14677+K14677
ko01210	2-Oxocarboxylic acid metabolism	3	73	21	3016	0.0132315396350268	0.0952670853721931	0.142857142857143	gene-CELE_C10C5.3(NP_501650.1)|gene-CELE_C10C5.3(NP_501650.1)|gene-CELE_C10C5.3(NP_501650.1)|gene-CELE_C10C5.3(NP_501650.1)|gene-CELE_C10C5.3(NP_501650.1)|gene-CELE_C10C5.3(NP_501650.1)|gene-CELE_C10C5.3(NP_501650.1)|gene-CELE_C10C5.3(NP_501650.1)|gene-CELE_C10C5.3(NP_501650.1)|gene-CELE_C10C5.3(NP_501650.1)|gene-CELE_C10C5.3(NP_501650.1)|gene-CELE_C10C5.3(NP_501650.1)|gene-CELE_C10C5.3(NP_501650…	K14677|K14677|K14677|K14677|K14677|K14677|K14677|K14677|K14677|K14677|K14677|K14677|K14677|K14677|K14677|K14677|K14677|K14677|K14677|K14677|K14677|K14677|K14677|K14677|K14677|K14677|K14677|K14677|K14677|K14677|K14677|K14677|K14677|K14677|K14677|K14677|K14677	http://www.kegg.jp/kegg-bin/show_pathway?ko01210+K14677+K14677+K14677+K14677+K14677+K14677+K14677+K14677+K14677+K14677+K14677+K14677+K14677+K14677+K14677+K14677+K14677+K14677+K14677+K14677+K14677+K14677+K14677+K14677+K14677+K14677+K14677+K14677+K14677+K14677+K14677+K14677+K14677+K14677+K14677+K14677+K14677
ko00140	Steroid hormone biosynthesis	3	73	23	3016	0.0170210374024266	0.11489200246638	0.130434782608696	gene-CELE_ZC443.5(NP_506209.2)|gene-CELE_C44H9.1(NP_506211.1)|gene-CELE_C44H9.1(NP_506211.1)|gene-CELE_C44H9.1(NP_506211.1)|gene-CELE_C44H9.1(NP_506211.1)|gene-CELE_C44H9.1(NP_506211.1)|gene-CELE_C44H9.1(NP_506211.1)|gene-CELE_C44H9.1(NP_506211.1)|gene-CELE_C44H9.1(NP_506211.1)|gene-CELE_C44H9.1(NP_506211.1)|gene-CELE_F11A5.12(NP_507092.1)	K00699|K00699|K00699|K00699|K00699|K00699|K00699|K00699|K00699|K00699|K10251	http://www.kegg.jp/kegg-bin/show_pathway?ko00140+K00699+K00699+K00699+K00699+K00699+K00699+K00699+K00699+K00699+K00699+K10251
ko00073	Cutin, suberine and wax biosynthesis	1	73	1	3016	0.0242042440318301	0.153768138555156	1	gene-CELE_Y71H10A.2(NP_508505.1)	K13356	http://www.kegg.jp/kegg-bin/show_pathway?ko00073+K13356
ko01230	Biosynthesis of amino acids	5	73	75	3016	0.033593690605755	0.20156214363453	0.0666666666666667	gene-CELE_C10C5.3(NP_501650.1)|gene-CELE_C10C5.3(NP_501650.1)|gene-CELE_C10C5.3(NP_501650.1)|gene-CELE_C10C5.3(NP_501650.1)|gene-CELE_C10C5.3(NP_501650.1)|gene-CELE_C10C5.3(NP_501650.1)|gene-CELE_C10C5.3(NP_501650.1)|gene-CELE_C10C5.3(NP_501650.1)|gene-CELE_C10C5.3(NP_501650.1)|gene-CELE_C10C5.3(NP_501650.1)|gene-CELE_C10C5.3(NP_501650.1)|gene-CELE_C10C5.3(NP_501650.1)|gene-CELE_C10C5.3(NP_501650…	K14677|K14677|K14677|K14677|K14677|K14677|K14677|K14677|K14677|K14677|K14677|K14677|K14677|K14677|K14677|K14677|K14677|K14677|K14677|K14677|K14677|K14677|K14677|K14677|K14677|K14677|K14677|K14677|K14677|K14677|K14677|K14677|K14677|K14677|K14677|K14677|K14677|K01758|K01758|K01758|K01758|K01758|K01758|K01758|K01758|K01758|K01758|K01758|K01758|K01758|K01758|K01758|K01758|K01758|K01758|K01758|K01758|…	http://www.kegg.jp/kegg-bin/show_pathway?ko01230+K14677+K14677+K14677+K14677+K14677+K14677+K14677+K14677+K14677+K14677+K14677+K14677+K14677+K14677+K14677+K14677+K14677+K14677+K14677+K14677+K14677+K14677+K14677+K14677+K14677+K14677+K14677+K14677+K14677+K14677+K14677+K14677+K14677+K14677+K14677+K14677+K14677+K01758+K01758+K01758+K01758+K01758+K01758+K01758+K01758+K01758+K01758+K01758+K01758+K01758+…
ko00480	Glutathione metabolism	4	73	52	3016	0.0356681851776099	0.202745473641151	0.0769230769230769	gene-CELE_F11G11.1(NP_494884.1)|gene-CELE_F11G11.1(NP_494884.1)|gene-CELE_F11G11.1(NP_494884.1)|gene-CELE_F11G11.1(NP_494884.1)|gene-CELE_F11G11.1(NP_494884.1)|gene-CELE_F11G11.1(NP_494884.1)|gene-CELE_F11G11.1(NP_494884.1)|gene-CELE_F11G11.1(NP_494884.1)|gene-CELE_F11G11.1(NP_494884.1)|gene-CELE_F11G11.1(NP_494884.1)|gene-CELE_F11G11.1(NP_494884.1)|gene-CELE_F11G11.1(NP_494884.1)|gene-CELE_F11G1…	K00799|K00799|K00799|K00799|K00799|K00799|K00799|K00799|K00799|K00799|K00799|K00799|K00799|K00799|K00799|K00799|K00799|K00799|K04097|K04097|K04097|K04097|K04097|K04097|K04097|K04097|K04097|K04097|K04097|K00799|K00799|K00799|K00799|K00799|K00799|K00799|K00799|K00799|K00799|K00799|K00799|K00799|K00799|K00799|K00799|K00799|K00799|K00799|K00799|K00799|K00799|K00799|K00799|K00799|K00799|K00799|K00799|…	http://www.kegg.jp/kegg-bin/show_pathway?ko00480+K00799+K00799+K00799+K00799+K00799+K00799+K00799+K00799+K00799+K00799+K00799+K00799+K00799+K00799+K00799+K00799+K00799+K00799+K04097+K04097+K04097+K04097+K04097+K04097+K04097+K04097+K04097+K04097+K04097+K00799+K00799+K00799+K00799+K00799+K00799+K00799+K00799+K00799+K00799+K00799+K00799+K00799+K00799+K00799+K00799+K00799+K00799+K00799+K00799+K00799+…
ko00450	Selenocompound metabolism	2	73	14	3016	0.0435808873936856	0.235336791925902	0.142857142857143	gene-CELE_F22B8.6(NP_507053.1)|gene-CELE_F22B8.6(NP_507053.1)|gene-CELE_F22B8.6(NP_507053.1)|gene-CELE_F22B8.6(NP_507053.1)|gene-CELE_F22B8.6(NP_507053.1)|gene-CELE_F22B8.6(NP_507053.1)|gene-CELE_F22B8.6(NP_507053.1)|gene-CELE_F22B8.6(NP_507053.1)|gene-CELE_F22B8.6(NP_507053.1)|gene-CELE_F22B8.6(NP_507053.1)|gene-CELE_F22B8.6(NP_507053.1)|gene-CELE_F22B8.6(NP_507053.1)|gene-CELE_F22B8.6(NP_507053…	K01758|K01758|K01758|K01758|K01758|K01758|K01758|K01758|K01758|K01758|K01758|K01758|K01758|K01758|K01758|K01758|K01758|K01758|K01758|K01758|K01758|K01758|K01758|K01758|K01758|K01758|K01758|K01758|K01758|K01758|K01758|K01758|K01758|K01758|K01758|K01758|K01758|K01758|K01758|K01758|K01758|K01758|K01758|K01758|K01758|K01758|K01758|K01758|K01758|K01758|K01758|K01758|K01758|K01758|K01758|K01758|K01758|…	http://www.kegg.jp/kegg-bin/show_pathway?ko00450+K01758+K01758+K01758+K01758+K01758+K01758+K01758+K01758+K01758+K01758+K01758+K01758+K01758+K01758+K01758+K01758+K01758+K01758+K01758+K01758+K01758+K01758+K01758+K01758+K01758+K01758+K01758+K01758+K01758+K01758+K01758+K01758+K01758+K01758+K01758+K01758+K01758+K01758+K01758+K01758+K01758+K01758+K01758+K01758+K01758+K01758+K01758+K01758+K01758+K01758+…
ko04979	Cholesterol metabolism	2	73	15	3016	0.049512926626473	0.254637908364718	0.133333333333333	gene-CELE_F54F3.3(NP_506229.1)|gene-CELE_F54F3.3(NP_506229.1)|gene-CELE_F54F3.3(NP_506229.1)|gene-CELE_F54F3.3(NP_506229.1)|gene-CELE_F54F3.3(NP_506229.1)|gene-CELE_F54F3.3(NP_506229.1)|gene-CELE_F54F3.3(NP_506229.1)|gene-CELE_F54F3.3(NP_506229.1)|gene-CELE_F54F3.3(NP_506229.1)|gene-CELE_F54F3.3(NP_506229.1)|gene-CELE_F54F3.3(NP_506229.1)|gene-CELE_F02E8.6(NP_508771.1)	K01052|K01052|K01052|K01052|K01052|K01052|K01052|K01052|K01052|K01052|K01052|K12385	http://www.kegg.jp/kegg-bin/show_pathway?ko04979+K01052+K01052+K01052+K01052+K01052+K01052+K01052+K01052+K01052+K01052+K01052+K12385
ko01212	Fatty acid metabolism	4	73	61	3016	0.0585233302738447	0.263354986232301	0.0655737704918033	gene-CELE_C55B7.4(NP_491871.1)|gene-CELE_C55B7.4(NP_491871.1)|gene-CELE_C55B7.4(NP_491871.1)|gene-CELE_C55B7.4(NP_491871.1)|gene-CELE_C55B7.4(NP_491871.1)|gene-CELE_C55B7.4(NP_491871.1)|gene-CELE_C55B7.4(NP_491871.1)|gene-CELE_C55B7.4(NP_491871.1)|gene-CELE_C55B7.4(NP_491871.1)|gene-CELE_C55B7.4(NP_491871.1)|gene-CELE_C55B7.4(NP_491871.1)|gene-CELE_C55B7.4(NP_491871.1)|gene-CELE_C55B7.4(NP_491871…	K09478|K09478|K09478|K09478|K09478|K09478|K09478|K09478|K09478|K09478|K09478|K09478|K09478|K09478|K09478|K09478|K09478|K09478|K09478|K00232|K00232|K00232|K00232|K00022|K10251	http://www.kegg.jp/kegg-bin/show_pathway?ko01212+K09478+K09478+K09478+K09478+K09478+K09478+K09478+K09478+K09478+K09478+K09478+K09478+K09478+K09478+K09478+K09478+K09478+K09478+K09478+K00232+K00232+K00232+K00232+K00022+K10251
ko04140	Autophagy - animal	5	73	86	3016	0.0553320705348085	0.263354986232301	0.0581395348837209	gene-CELE_W07B8.4(NP_503382.1)|gene-CELE_W07B8.4(NP_503382.1)|gene-CELE_W07B8.4(NP_503382.1)|gene-CELE_W07B8.4(NP_503382.1)|gene-CELE_W07B8.4(NP_503382.1)|gene-CELE_W07B8.4(NP_503382.1)|gene-CELE_W07B8.4(NP_503382.1)|gene-CELE_W07B8.4(NP_503382.1)|gene-CELE_W07B8.4(NP_503382.1)|gene-CELE_W07B8.4(NP_503382.1)|gene-CELE_W07B8.4(NP_503382.1)|gene-CELE_W07B8.4(NP_503382.1)|gene-CELE_W07B8.4(NP_503382…	K01363|K01363|K01363|K01363|K01363|K01363|K01363|K01363|K01363|K01363|K01363|K01363|K01363|K01363|K01363|K01363|K01363|K01363|K01363|K01363|K01363|K01363|K01363|K01363|K01363|K01363|K01363|K01363|K01363|K01363|K01363|K01363|K01363|K01363|K01363|K01363|K01363|K01363|K01363|K01363|K01363|K01363|K01363|K01363|K01363|K01363|K01363|K01363|K01363|K01363|K01363|K01363|K01363|K01363|K01363|K01363|K01363|…	http://www.kegg.jp/kegg-bin/show_pathway?ko04140+K01363+K01363+K01363+K01363+K01363+K01363+K01363+K01363+K01363+K01363+K01363+K01363+K01363+K01363+K01363+K01363+K01363+K01363+K01363+K01363+K01363+K01363+K01363+K01363+K01363+K01363+K01363+K01363+K01363+K01363+K01363+K01363+K01363+K01363+K01363+K01363+K01363+K01363+K01363+K01363+K01363+K01363+K01363+K01363+K01363+K01363+K01363+K01363+K01363+K01363+…
ko04210	Apoptosis	5	73	87	3016	0.05763591856385	0.263354986232301	0.0574712643678161	gene-CELE_W07B8.4(NP_503382.1)|gene-CELE_W07B8.4(NP_503382.1)|gene-CELE_W07B8.4(NP_503382.1)|gene-CELE_W07B8.4(NP_503382.1)|gene-CELE_W07B8.4(NP_503382.1)|gene-CELE_W07B8.4(NP_503382.1)|gene-CELE_W07B8.4(NP_503382.1)|gene-CELE_W07B8.4(NP_503382.1)|gene-CELE_W07B8.4(NP_503382.1)|gene-CELE_W07B8.4(NP_503382.1)|gene-CELE_W07B8.4(NP_503382.1)|gene-CELE_W07B8.4(NP_503382.1)|gene-CELE_W07B8.4(NP_503382…	K01363|K01363|K01363|K01363|K01363|K01363|K01363|K01363|K01363|K01363|K01363|K01363|K01363|K01363|K01363|K01363|K01363|K01363|K01363|K01363|K01363|K01363|K01363|K01363|K01363|K01363|K01363|K01363|K01363|K01363|K01363|K01363|K01363|K01363|K01363|K01363|K01363|K01363|K01363|K01363|K01363|K01363|K01363|K01363|K01363|K01363|K01363|K01363|K01363|K01363|K01363|K01363|K01363|K01363|K01363|K01363|K01363|…	http://www.kegg.jp/kegg-bin/show_pathway?ko04210+K01363+K01363+K01363+K01363+K01363+K01363+K01363+K01363+K01363+K01363+K01363+K01363+K01363+K01363+K01363+K01363+K01363+K01363+K01363+K01363+K01363+K01363+K01363+K01363+K01363+K01363+K01363+K01363+K01363+K01363+K01363+K01363+K01363+K01363+K01363+K01363+K01363+K01363+K01363+K01363+K01363+K01363+K01363+K01363+K01363+K01363+K01363+K01363+K01363+K01363+…
ko00920	Sulfur metabolism	2	73	17	3016	0.0621807412961599	0.268620802399411	0.117647058823529	gene-CELE_Y9C9A.16(NP_500688.2)|gene-CELE_Y37A1B.5(NP_001255777.1)	K17218|K17285	http://www.kegg.jp/kegg-bin/show_pathway?ko00920+K17218+K17285
ko00790	Folate biosynthesis	2	73	18	3016	0.0688845135071549	0.27553805402862	0.111111111111111	gene-CELE_Y105C5B.3(NP_502892.3)|gene-CELE_F49H6.5(NP_507311.1)|gene-CELE_F49H6.5(NP_507311.1)|gene-CELE_F49H6.5(NP_507311.1)|gene-CELE_F49H6.5(NP_507311.1)|gene-CELE_F49H6.5(NP_507311.1)|gene-CELE_F49H6.5(NP_507311.1)|gene-CELE_F49H6.5(NP_507311.1)|gene-CELE_F49H6.5(NP_507311.1)|gene-CELE_F49H6.5(NP_507311.1)|gene-CELE_F49H6.5(NP_507311.1)|gene-CELE_F49H6.5(NP_507311.1)|gene-CELE_F49H6.5(NP_5073…	K01113|K03639|K03639|K03639|K03639|K03639|K03639|K03639|K03639|K03639|K03639|K03639|K03639|K03639|K03639|K03639|K03639|K03639|K03639|K03639|K03639|K03639|K03639|K03639|K03639|K03639|K03639|K03639|K03639|K03639|K03639|K03639	http://www.kegg.jp/kegg-bin/show_pathway?ko00790+K01113+K03639+K03639+K03639+K03639+K03639+K03639+K03639+K03639+K03639+K03639+K03639+K03639+K03639+K03639+K03639+K03639+K03639+K03639+K03639+K03639+K03639+K03639+K03639+K03639+K03639+K03639+K03639+K03639+K03639+K03639+K03639
ko04976	Bile secretion	3	73	39	3016	0.0668214144992921	0.27553805402862	0.0769230769230769	gene-CELE_ZC443.5(NP_506209.2)|gene-CELE_C44H9.1(NP_506211.1)|gene-CELE_C44H9.1(NP_506211.1)|gene-CELE_C44H9.1(NP_506211.1)|gene-CELE_C44H9.1(NP_506211.1)|gene-CELE_C44H9.1(NP_506211.1)|gene-CELE_C44H9.1(NP_506211.1)|gene-CELE_C44H9.1(NP_506211.1)|gene-CELE_C44H9.1(NP_506211.1)|gene-CELE_C44H9.1(NP_506211.1)|gene-CELE_F22E10.2(NP_510127.2)	K00699|K00699|K00699|K00699|K00699|K00699|K00699|K00699|K00699|K00699|K05658	http://www.kegg.jp/kegg-bin/show_pathway?ko04976+K00699+K00699+K00699+K00699+K00699+K00699+K00699+K00699+K00699+K00699+K05658
ko01040	Biosynthesis of unsaturated fatty acids	2	73	20	3016	0.0829562409645349	0.319974072291778	0.1	gene-CELE_C48B4.1(NP_499119.1)|gene-CELE_C48B4.1(NP_499119.1)|gene-CELE_C48B4.1(NP_499119.1)|gene-CELE_C48B4.1(NP_499119.1)|gene-CELE_F11A5.12(NP_507092.1)	K00232|K00232|K00232|K00232|K10251	http://www.kegg.jp/kegg-bin/show_pathway?ko01040+K00232+K00232+K00232+K00232+K10251
ko00062	Fatty acid elongation	2	73	21	3016	0.0902956832097463	0.325064459555087	0.0952380952380952	gene-CELE_F01G10.3(NP_501875.2)|gene-CELE_F11A5.12(NP_507092.1)	K00022|K10251	http://www.kegg.jp/kegg-bin/show_pathway?ko00062+K00022+K10251
ko00860	Porphyrin and chlorophyll metabolism	2	73	21	3016	0.0902956832097463	0.325064459555087	0.0952380952380952	gene-CELE_ZC443.5(NP_506209.2)|gene-CELE_C44H9.1(NP_506211.1)|gene-CELE_C44H9.1(NP_506211.1)|gene-CELE_C44H9.1(NP_506211.1)|gene-CELE_C44H9.1(NP_506211.1)|gene-CELE_C44H9.1(NP_506211.1)|gene-CELE_C44H9.1(NP_506211.1)|gene-CELE_C44H9.1(NP_506211.1)|gene-CELE_C44H9.1(NP_506211.1)|gene-CELE_C44H9.1(NP_506211.1)	K00699|K00699|K00699|K00699|K00699|K00699|K00699|K00699|K00699|K00699	http://www.kegg.jp/kegg-bin/show_pathway?ko00860+K00699+K00699+K00699+K00699+K00699+K00699+K00699+K00699+K00699+K00699
ko00830	Retinol metabolism	2	73	22	3016	0.0978194079447206	0.340790195420317	0.0909090909090909	gene-CELE_ZC443.5(NP_506209.2)|gene-CELE_C44H9.1(NP_506211.1)|gene-CELE_C44H9.1(NP_506211.1)|gene-CELE_C44H9.1(NP_506211.1)|gene-CELE_C44H9.1(NP_506211.1)|gene-CELE_C44H9.1(NP_506211.1)|gene-CELE_C44H9.1(NP_506211.1)|gene-CELE_C44H9.1(NP_506211.1)|gene-CELE_C44H9.1(NP_506211.1)|gene-CELE_C44H9.1(NP_506211.1)	K00699|K00699|K00699|K00699|K00699|K00699|K00699|K00699|K00699|K00699	http://www.kegg.jp/kegg-bin/show_pathway?ko00830+K00699+K00699+K00699+K00699+K00699+K00699+K00699+K00699+K00699+K00699
ko00040	Pentose and glucuronate interconversions	2	73	24	3016	0.113368509958211	0.367513685337497	0.0833333333333333	gene-CELE_ZC443.5(NP_506209.2)|gene-CELE_C44H9.1(NP_506211.1)|gene-CELE_C44H9.1(NP_506211.1)|gene-CELE_C44H9.1(NP_506211.1)|gene-CELE_C44H9.1(NP_506211.1)|gene-CELE_C44H9.1(NP_506211.1)|gene-CELE_C44H9.1(NP_506211.1)|gene-CELE_C44H9.1(NP_506211.1)|gene-CELE_C44H9.1(NP_506211.1)|gene-CELE_C44H9.1(NP_506211.1)	K00699|K00699|K00699|K00699|K00699|K00699|K00699|K00699|K00699|K00699	http://www.kegg.jp/kegg-bin/show_pathway?ko00040+K00699+K00699+K00699+K00699+K00699+K00699+K00699+K00699+K00699+K00699
ko00071	Fatty acid degradation	3	73	50	3016	0.1191016572853	0.367513685337497	0.06	gene-CELE_C55B7.4(NP_491871.1)|gene-CELE_C55B7.4(NP_491871.1)|gene-CELE_C55B7.4(NP_491871.1)|gene-CELE_C55B7.4(NP_491871.1)|gene-CELE_C55B7.4(NP_491871.1)|gene-CELE_C55B7.4(NP_491871.1)|gene-CELE_C55B7.4(NP_491871.1)|gene-CELE_C55B7.4(NP_491871.1)|gene-CELE_C55B7.4(NP_491871.1)|gene-CELE_C55B7.4(NP_491871.1)|gene-CELE_C55B7.4(NP_491871.1)|gene-CELE_C55B7.4(NP_491871.1)|gene-CELE_C55B7.4(NP_491871…	K09478|K09478|K09478|K09478|K09478|K09478|K09478|K09478|K09478|K09478|K09478|K09478|K09478|K09478|K09478|K09478|K09478|K09478|K09478|K00232|K00232|K00232|K00232|K00022	http://www.kegg.jp/kegg-bin/show_pathway?ko00071+K09478+K09478+K09478+K09478+K09478+K09478+K09478+K09478+K09478+K09478+K09478+K09478+K09478+K09478+K09478+K09478+K09478+K09478+K09478+K00232+K00232+K00232+K00232+K00022
ko00270	Cysteine and methionine metabolism	3	73	49	3016	0.113842730797083	0.367513685337497	0.0612244897959184	gene-CELE_F22B8.6(NP_507053.1)|gene-CELE_F22B8.6(NP_507053.1)|gene-CELE_F22B8.6(NP_507053.1)|gene-CELE_F22B8.6(NP_507053.1)|gene-CELE_F22B8.6(NP_507053.1)|gene-CELE_F22B8.6(NP_507053.1)|gene-CELE_F22B8.6(NP_507053.1)|gene-CELE_F22B8.6(NP_507053.1)|gene-CELE_F22B8.6(NP_507053.1)|gene-CELE_F22B8.6(NP_507053.1)|gene-CELE_F22B8.6(NP_507053.1)|gene-CELE_F22B8.6(NP_507053.1)|gene-CELE_F22B8.6(NP_507053…	K01758|K01758|K01758|K01758|K01758|K01758|K01758|K01758|K01758|K01758|K01758|K01758|K01758|K01758|K01758|K01758|K01758|K01758|K01758|K01758|K01758|K01758|K01758|K01758|K01758|K01758|K01758|K01758|K01758|K01758|K01758|K01758|K01758|K01758|K01758|K01758|K01758|K01758|K01758|K01758|K01758|K01758|K01758|K01758|K01758|K01758|K01758|K01758|K01758|K01758|K01758|K01758|K01758|K01758|K01758|K01758|K01758|…	http://www.kegg.jp/kegg-bin/show_pathway?ko00270+K01758+K01758+K01758+K01758+K01758+K01758+K01758+K01758+K01758+K01758+K01758+K01758+K01758+K01758+K01758+K01758+K01758+K01758+K01758+K01758+K01758+K01758+K01758+K01758+K01758+K01758+K01758+K01758+K01758+K01758+K01758+K01758+K01758+K01758+K01758+K01758+K01758+K01758+K01758+K01758+K01758+K01758+K01758+K01758+K01758+K01758+K01758+K01758+K01758+K01758+…
ko04146	Peroxisome	4	73	78	3016	0.118365757433358	0.367513685337497	0.0512820512820513	gene-CELE_ZK430.3(NP_494779.1)|gene-CELE_ZK430.3(NP_494779.1)|gene-CELE_ZK430.3(NP_494779.1)|gene-CELE_ZK430.3(NP_494779.1)|gene-CELE_ZK430.3(NP_494779.1)|gene-CELE_ZK430.3(NP_494779.1)|gene-CELE_ZK430.3(NP_494779.1)|gene-CELE_ZK430.3(NP_494779.1)|gene-CELE_ZK430.3(NP_494779.1)|gene-CELE_ZK430.3(NP_494779.1)|gene-CELE_ZK430.3(NP_494779.1)|gene-CELE_ZK430.3(NP_494779.1)|gene-CELE_ZK430.3(NP_494779…	K04565|K04565|K04565|K04565|K04565|K04565|K04565|K04565|K04565|K04565|K04565|K04565|K04565|K04565|K00232|K00232|K00232|K00232|K13356|K00306	http://www.kegg.jp/kegg-bin/show_pathway?ko04146+K04565+K04565+K04565+K04565+K04565+K04565+K04565+K04565+K04565+K04565+K04565+K04565+K04565+K04565+K00232+K00232+K00232+K00232+K13356+K00306
ko00310	Lysine degradation	3	73	52	3016	0.129886066324243	0.38965819897273	0.0576923076923077	gene-CELE_F01G10.3(NP_501875.2)|gene-CELE_F56A4.3(-)|gene-CELE_C15B12.1(NP_509092.2)	K00022|K11433|K00306	http://www.kegg.jp/kegg-bin/show_pathway?ko00310+K00022+K11433+K00306
ko00260	Glycine, serine and threonine metabolism	2	73	27	3016	0.13776716287061	0.402131178108808	0.0740740740740741	gene-CELE_F22B8.6(NP_507053.1)|gene-CELE_F22B8.6(NP_507053.1)|gene-CELE_F22B8.6(NP_507053.1)|gene-CELE_F22B8.6(NP_507053.1)|gene-CELE_F22B8.6(NP_507053.1)|gene-CELE_F22B8.6(NP_507053.1)|gene-CELE_F22B8.6(NP_507053.1)|gene-CELE_F22B8.6(NP_507053.1)|gene-CELE_F22B8.6(NP_507053.1)|gene-CELE_F22B8.6(NP_507053.1)|gene-CELE_F22B8.6(NP_507053.1)|gene-CELE_F22B8.6(NP_507053.1)|gene-CELE_F22B8.6(NP_507053…	K01758|K01758|K01758|K01758|K01758|K01758|K01758|K01758|K01758|K01758|K01758|K01758|K01758|K01758|K01758|K01758|K01758|K01758|K01758|K01758|K01758|K01758|K01758|K01758|K01758|K01758|K01758|K01758|K01758|K01758|K01758|K01758|K01758|K01758|K01758|K01758|K01758|K01758|K01758|K01758|K01758|K01758|K01758|K01758|K01758|K01758|K01758|K01758|K01758|K01758|K01758|K01758|K01758|K01758|K01758|K01758|K01758|…	http://www.kegg.jp/kegg-bin/show_pathway?ko00260+K01758+K01758+K01758+K01758+K01758+K01758+K01758+K01758+K01758+K01758+K01758+K01758+K01758+K01758+K01758+K01758+K01758+K01758+K01758+K01758+K01758+K01758+K01758+K01758+K01758+K01758+K01758+K01758+K01758+K01758+K01758+K01758+K01758+K01758+K01758+K01758+K01758+K01758+K01758+K01758+K01758+K01758+K01758+K01758+K01758+K01758+K01758+K01758+K01758+K01758+…
ko04978	Mineral absorption	2	73	30	3016	0.163193964341016	0.463814424969202	0.0666666666666667	gene-CELE_K11G9.6(XP_003112570.1)|gene-CELE_C54F6.14(NP_504944.2)	K14739|K00522	http://www.kegg.jp/kegg-bin/show_pathway?ko04978+K14739+K00522
ko00281	Geraniol degradation	1	73	8	3016	0.178190379525707	0.469379536311619	0.125	gene-CELE_F01G10.3(NP_501875.2)	K00022	http://www.kegg.jp/kegg-bin/show_pathway?ko00281+K00022
ko04071	Sphingolipid signaling pathway	3	73	59	3016	0.170118402208493	0.469379536311619	0.0508474576271186	gene-CELE_K11D2.2(NP_493173.1)|gene-CELE_K11D2.2(NP_493173.1)|gene-CELE_K11D2.2(NP_493173.1)|gene-CELE_K11D2.2(NP_493173.1)|gene-CELE_K11D2.2(NP_493173.1)|gene-CELE_K11D2.2(NP_493173.1)|gene-CELE_K11D2.2(NP_493173.1)|gene-CELE_K11D2.2(NP_493173.1)|gene-CELE_K11D2.2(NP_493173.1)|gene-CELE_K11D2.2(NP_493173.1)|gene-CELE_K11D2.2(NP_493173.1)|gene-CELE_K11D2.2(NP_493173.1)|gene-CELE_K11D2.2(NP_493173…	K12348|K12348|K12348|K12348|K12348|K12348|K12348|K12348|K12348|K12348|K12348|K12348|K12348|K12348|K12348|K12348|K12348|K12348|K12348|K12348|K12348|K12348|K12348|K12348|K12348|K12348|K12348|K12348|K12348|K12348|K12348|K12348|K12348|K12348|K12348|K12348|K12350|K12350|K04392|K04392|K04392|K04392|K04392|K04392|K04392|K04392|K04392|K04392|K04392|K04392|K04392|K04392|K04392|K04392|K04392|K04392|K04392|…	http://www.kegg.jp/kegg-bin/show_pathway?ko04071+K12348+K12348+K12348+K12348+K12348+K12348+K12348+K12348+K12348+K12348+K12348+K12348+K12348+K12348+K12348+K12348+K12348+K12348+K12348+K12348+K12348+K12348+K12348+K12348+K12348+K12348+K12348+K12348+K12348+K12348+K12348+K12348+K12348+K12348+K12348+K12348+K12350+K12350+K04392+K04392+K04392+K04392+K04392+K04392+K04392+K04392+K04392+K04392+K04392+K04392+…
ko04977	Vitamin digestion and absorption	1	73	8	3016	0.178190379525707	0.469379536311619	0.125	gene-CELE_ZC116.3(NP_506157.3)	K14616	http://www.kegg.jp/kegg-bin/show_pathway?ko04977+K14616
ko00380	Tryptophan metabolism	2	73	36	3016	0.216110744201675	0.507390442908281	0.0555555555555556	gene-CELE_F01G10.3(NP_501875.2)|gene-CELE_F28H6.3(NP_510355.1)|gene-CELE_F28H6.3(NP_510355.1)	K00022|K00816|K00816	http://www.kegg.jp/kegg-bin/show_pathway?ko00380+K00022+K00816+K00816
ko00520	Amino sugar and nucleotide sugar metabolism	2	73	36	3016	0.216110744201675	0.507390442908281	0.0555555555555556	gene-CELE_F56H6.5(CAJ77754.1)|gene-CELE_F56H6.5(CAJ77754.1)|gene-CELE_F56H6.5(CAJ77754.1)|gene-CELE_F56H6.5(CAJ77754.1)|gene-CELE_F56H6.5(CAJ77754.1)|gene-CELE_F56H6.5(CAJ77754.1)|gene-CELE_F56H6.5(CAJ77754.1)|gene-CELE_F56H6.5(CAJ77754.1)|gene-CELE_F56H6.5(CAJ77754.1)|gene-CELE_F56H6.5(CAJ77754.1)|gene-CELE_F56H6.5(CAJ77754.1)|gene-CELE_F56H6.5(CAJ77754.1)|gene-CELE_F56H6.5(CAJ77754.1)|gene-CELE…	K01711|K01711|K01711|K01711|K01711|K01711|K01711|K01711|K01711|K01711|K01711|K01711|K01711|K01711|K01711|K01711|K01711|K01711|K01711|K01711|K01711|K01711|K01711|K01711|K01711|K01711|K01711|K01711|K01711|K01711|K01711|K01711|K01711|K01711|K01711|K01711|K01711|K01711|K01711|K01711|K01711|K01711|K01711|K01711|K01711|K01711|K01711|K01711|K01711|K01711|K01711|K01711|K01711|K01711|K01183|K01183|K01183|…	http://www.kegg.jp/kegg-bin/show_pathway?ko00520+K01711+K01711+K01711+K01711+K01711+K01711+K01711+K01711+K01711+K01711+K01711+K01711+K01711+K01711+K01711+K01711+K01711+K01711+K01711+K01711+K01711+K01711+K01711+K01711+K01711+K01711+K01711+K01711+K01711+K01711+K01711+K01711+K01711+K01711+K01711+K01711+K01711+K01711+K01711+K01711+K01711+K01711+K01711+K01711+K01711+K01711+K01711+K01711+K01711+K01711+…
ko00620	Pyruvate metabolism	2	73	35	3016	0.207156306689091	0.507390442908281	0.0571428571428571	gene-CELE_F32D8.11(NP_001023872.1)|gene-CELE_F32D8.11(NP_001023872.1)|gene-CELE_F32D8.11(NP_001023872.1)|gene-CELE_F32D8.11(NP_001023872.1)|gene-CELE_F32D8.11(NP_001023872.1)|gene-CELE_F32D8.11(NP_001023872.1)|gene-CELE_F32D8.11(NP_001023872.1)|gene-CELE_F32D8.11(NP_001023872.1)|gene-CELE_F32D8.11(NP_001023872.1)|gene-CELE_F32D8.11(NP_001023872.1)|gene-CELE_F32D8.11(NP_001023872.1)|gene-CELE_F32D…	K00102|K00102|K00102|K00102|K00102|K00102|K00102|K00102|K00102|K00102|K00102|K00102|K00102|K00102|K00102|K00102	http://www.kegg.jp/kegg-bin/show_pathway?ko00620+K00102+K00102+K00102+K00102+K00102+K00102+K00102+K00102+K00102+K00102+K00102+K00102+K00102+K00102+K00102+K00102
ko00630	Glyoxylate and dicarboxylate metabolism	2	73	36	3016	0.216110744201675	0.507390442908281	0.0555555555555556	gene-CELE_C45E5.1(NP_500857.2)|gene-CELE_C45E5.1(NP_500857.2)|gene-CELE_C45E5.1(NP_500857.2)|gene-CELE_C45E5.1(NP_500857.2)|gene-CELE_C45E5.1(NP_500857.2)|gene-CELE_C45E5.1(NP_500857.2)|gene-CELE_C45E5.1(NP_500857.2)|gene-CELE_C45E5.1(NP_500857.2)|gene-CELE_C45E5.1(NP_500857.2)|gene-CELE_C45E5.1(NP_500857.2)|gene-CELE_C45E5.1(NP_500857.2)|gene-CELE_C45E5.1(NP_500857.2)|gene-CELE_C45E5.1(NP_500857…	K19269|K19269|K19269|K19269|K19269|K19269|K19269|K19269|K19269|K19269|K19269|K19269|K19269|K19269|K19269|K19269|K19269|K19269|K19269|K19269|K19269|K19269|K19269|K19269|K19269|K19269|K19269|K19269|K19269|K19269|K19269|K19269|K19269|K19269|K19269|K19269	http://www.kegg.jp/kegg-bin/show_pathway?ko00630+K19269+K19269+K19269+K19269+K19269+K19269+K19269+K19269+K19269+K19269+K19269+K19269+K19269+K19269+K19269+K19269+K19269+K19269+K19269+K19269+K19269+K19269+K19269+K19269+K19269+K19269+K19269+K19269+K19269+K19269+K19269+K19269+K19269+K19269+K19269+K19269
ko00930	Caprolactam degradation	1	73	9	3016	0.198134562469398	0.507390442908281	0.111111111111111	gene-CELE_F01G10.3(NP_501875.2)	K00022	http://www.kegg.jp/kegg-bin/show_pathway?ko00930+K00022
ko00600	Sphingolipid metabolism	2	73	37	3016	0.225101583262728	0.517254701965419	0.0540540540540541	gene-CELE_K11D2.2(NP_493173.1)|gene-CELE_K11D2.2(NP_493173.1)|gene-CELE_K11D2.2(NP_493173.1)|gene-CELE_K11D2.2(NP_493173.1)|gene-CELE_K11D2.2(NP_493173.1)|gene-CELE_K11D2.2(NP_493173.1)|gene-CELE_K11D2.2(NP_493173.1)|gene-CELE_K11D2.2(NP_493173.1)|gene-CELE_K11D2.2(NP_493173.1)|gene-CELE_K11D2.2(NP_493173.1)|gene-CELE_K11D2.2(NP_493173.1)|gene-CELE_K11D2.2(NP_493173.1)|gene-CELE_K11D2.2(NP_493173…	K12348|K12348|K12348|K12348|K12348|K12348|K12348|K12348|K12348|K12348|K12348|K12348|K12348|K12348|K12348|K12348|K12348|K12348|K12348|K12348|K12348|K12348|K12348|K12348|K12348|K12348|K12348|K12348|K12348|K12348|K12348|K12348|K12348|K12348|K12348|K12348|K12350|K12350	http://www.kegg.jp/kegg-bin/show_pathway?ko00600+K12348+K12348+K12348+K12348+K12348+K12348+K12348+K12348+K12348+K12348+K12348+K12348+K12348+K12348+K12348+K12348+K12348+K12348+K12348+K12348+K12348+K12348+K12348+K12348+K12348+K12348+K12348+K12348+K12348+K12348+K12348+K12348+K12348+K12348+K12348+K12348+K12350+K12350
ko00592	alpha-Linolenic acid metabolism	1	73	11	3016	0.236601569373672	0.532353531090762	0.0909090909090909	gene-CELE_C48B4.1(NP_499119.1)|gene-CELE_C48B4.1(NP_499119.1)|gene-CELE_C48B4.1(NP_499119.1)|gene-CELE_C48B4.1(NP_499119.1)	K00232|K00232|K00232|K00232	http://www.kegg.jp/kegg-bin/show_pathway?ko00592+K00232+K00232+K00232+K00232
ko04925	Aldosterone synthesis and secretion	2	73	39	3016	0.243165203605791	0.535955958967867	0.0512820512820513	gene-CELE_W03F11.2(NP_001293327.1)|gene-CELE_C48D5.1(AAG15119.1)|gene-CELE_C48D5.1(AAG15119.1)|gene-CELE_C48D5.1(AAG15119.1)|gene-CELE_C48D5.1(AAG15119.1)|gene-CELE_C48D5.1(AAG15119.1)|gene-CELE_C48D5.1(AAG15119.1)|gene-CELE_C48D5.1(AAG15119.1)|gene-CELE_C48D5.1(AAG15119.1)|gene-CELE_C48D5.1(AAG15119.1)|gene-CELE_C48D5.1(AAG15119.1)|gene-CELE_C48D5.1(AAG15119.1)|gene-CELE_C48D5.1(AAG15119.1)|gene…	K12323|K08558|K08558|K08558|K08558|K08558|K08558|K08558|K08558|K08558|K08558|K08558|K08558|K08558|K08558|K08558|K08558|K08558|K08558|K08558|K08558|K08558|K08558|K08558|K08558|K08558|K08558|K08558|K08558|K08558|K08558|K08558|K08558|K08558|K08558|K08558|K08558|K08558|K08558|K08558|K08558|K08558|K08558|K08558|K08558|K08558|K08558|K08558|K08558|K08558|K08558|K08558|K08558|K08558|K08558|K08558|K08558|…	http://www.kegg.jp/kegg-bin/show_pathway?ko04925+K12323+K08558+K08558+K08558+K08558+K08558+K08558+K08558+K08558+K08558+K08558+K08558+K08558+K08558+K08558+K08558+K08558+K08558+K08558+K08558+K08558+K08558+K08558+K08558+K08558+K08558+K08558+K08558+K08558+K08558+K08558+K08558+K08558+K08558+K08558+K08558+K08558+K08558+K08558+K08558+K08558+K08558+K08558+K08558+K08558+K08558+K08558+K08558+K08558+K08558+…
ko03320	PPAR signaling pathway	2	73	41	3016	0.261295617133345	0.564398533008026	0.0487804878048781	gene-CELE_C48B4.1(NP_499119.1)|gene-CELE_C48B4.1(NP_499119.1)|gene-CELE_C48B4.1(NP_499119.1)|gene-CELE_C48B4.1(NP_499119.1)|gene-CELE_T22G5.6(6C1Z_A)	K00232|K00232|K00232|K00232|K08752	http://www.kegg.jp/kegg-bin/show_pathway?ko03320+K00232+K00232+K00232+K00232+K08752
ko04122	Sulfur relay system	1	73	14	3016	0.290913967627404	0.616053107916855	0.0714285714285714	gene-CELE_F49H6.5(NP_507311.1)|gene-CELE_F49H6.5(NP_507311.1)|gene-CELE_F49H6.5(NP_507311.1)|gene-CELE_F49H6.5(NP_507311.1)|gene-CELE_F49H6.5(NP_507311.1)|gene-CELE_F49H6.5(NP_507311.1)|gene-CELE_F49H6.5(NP_507311.1)|gene-CELE_F49H6.5(NP_507311.1)|gene-CELE_F49H6.5(NP_507311.1)|gene-CELE_F49H6.5(NP_507311.1)|gene-CELE_F49H6.5(NP_507311.1)|gene-CELE_F49H6.5(NP_507311.1)|gene-CELE_F49H6.5(NP_507311…	K03639|K03639|K03639|K03639|K03639|K03639|K03639|K03639|K03639|K03639|K03639|K03639|K03639|K03639|K03639|K03639|K03639|K03639|K03639|K03639|K03639|K03639|K03639|K03639|K03639|K03639|K03639|K03639|K03639|K03639|K03639	http://www.kegg.jp/kegg-bin/show_pathway?ko04122+K03639+K03639+K03639+K03639+K03639+K03639+K03639+K03639+K03639+K03639+K03639+K03639+K03639+K03639+K03639+K03639+K03639+K03639+K03639+K03639+K03639+K03639+K03639+K03639+K03639+K03639+K03639+K03639+K03639+K03639+K03639
ko04973	Carbohydrate digestion and absorption	1	73	15	3016	0.30815689912747	0.6400181751109	0.0666666666666667	gene-CELE_F47B8.10(NP_506556.1)|gene-CELE_F47B8.10(NP_506556.1)|gene-CELE_F47B8.10(NP_506556.1)|gene-CELE_F47B8.10(NP_506556.1)|gene-CELE_F47B8.10(NP_506556.1)|gene-CELE_F47B8.10(NP_506556.1)|gene-CELE_F47B8.10(NP_506556.1)|gene-CELE_F47B8.10(NP_506556.1)|gene-CELE_F47B8.10(NP_506556.1)	K08171|K08171|K08171|K08171|K08171|K08171|K08171|K08171|K08171	http://www.kegg.jp/kegg-bin/show_pathway?ko04973+K08171+K08171+K08171+K08171+K08171+K08171+K08171+K08171+K08171
ko00511	Other glycan degradation	1	73	16	3016	0.324986138169021	0.662235904193477	0.0625	gene-CELE_Y70D2A.2(NP_510475.2)	K14459	http://www.kegg.jp/kegg-bin/show_pathway?ko00511+K14459
ko04024	cAMP signaling pathway	3	73	84	3016	0.332412366968803	0.664824733937607	0.0357142857142857	gene-CELE_W03F11.2(NP_001293327.1)|gene-CELE_C48B4.1(NP_499119.1)|gene-CELE_C48B4.1(NP_499119.1)|gene-CELE_C48B4.1(NP_499119.1)|gene-CELE_C48B4.1(NP_499119.1)|gene-CELE_K03D3.10(NP_001040961.1)|gene-CELE_K03D3.10(NP_001040961.1)|gene-CELE_K03D3.10(NP_001040961.1)|gene-CELE_K03D3.10(NP_001040961.1)|gene-CELE_K03D3.10(NP_001040961.1)|gene-CELE_K03D3.10(NP_001040961.1)|gene-CELE_K03D3.10(NP_00104096…	K12323|K00232|K00232|K00232|K00232|K04392|K04392|K04392|K04392|K04392|K04392|K04392|K04392|K04392|K04392|K04392|K04392|K04392|K04392|K04392|K04392|K04392|K04392|K04392|K04392|K04392|K04392|K04392|K04392|K04392|K04392|K04392|K04392|K04392|K04392|K04392|K04392|K04392|K04392|K04392|K04392|K04392|K04392|K04392|K04392|K04392|K04392|K04392|K04392|K04392|K04392|K04392|K04392|K04392|K04392|K04392|K04392|…	http://www.kegg.jp/kegg-bin/show_pathway?ko04024+K12323+K00232+K00232+K00232+K00232+K04392+K04392+K04392+K04392+K04392+K04392+K04392+K04392+K04392+K04392+K04392+K04392+K04392+K04392+K04392+K04392+K04392+K04392+K04392+K04392+K04392+K04392+K04392+K04392+K04392+K04392+K04392+K04392+K04392+K04392+K04392+K04392+K04392+K04392+K04392+K04392+K04392+K04392+K04392+K04392+K04392+K04392+K04392+K04392+K04392+…
ko00051	Fructose and mannose metabolism	1	73	22	3016	0.417806605568568	0.666516911181911	0.0454545454545455	gene-CELE_F56H6.5(CAJ77754.1)|gene-CELE_F56H6.5(CAJ77754.1)|gene-CELE_F56H6.5(CAJ77754.1)|gene-CELE_F56H6.5(CAJ77754.1)|gene-CELE_F56H6.5(CAJ77754.1)|gene-CELE_F56H6.5(CAJ77754.1)|gene-CELE_F56H6.5(CAJ77754.1)|gene-CELE_F56H6.5(CAJ77754.1)|gene-CELE_F56H6.5(CAJ77754.1)|gene-CELE_F56H6.5(CAJ77754.1)|gene-CELE_F56H6.5(CAJ77754.1)|gene-CELE_F56H6.5(CAJ77754.1)|gene-CELE_F56H6.5(CAJ77754.1)|gene-CELE…	K01711|K01711|K01711|K01711|K01711|K01711|K01711|K01711|K01711|K01711|K01711|K01711|K01711|K01711|K01711|K01711|K01711|K01711|K01711|K01711|K01711|K01711|K01711|K01711|K01711|K01711|K01711|K01711|K01711|K01711|K01711|K01711|K01711|K01711|K01711|K01711|K01711|K01711|K01711|K01711|K01711|K01711|K01711|K01711|K01711|K01711|K01711|K01711|K01711|K01711|K01711|K01711|K01711|K01711	http://www.kegg.jp/kegg-bin/show_pathway?ko00051+K01711+K01711+K01711+K01711+K01711+K01711+K01711+K01711+K01711+K01711+K01711+K01711+K01711+K01711+K01711+K01711+K01711+K01711+K01711+K01711+K01711+K01711+K01711+K01711+K01711+K01711+K01711+K01711+K01711+K01711+K01711+K01711+K01711+K01711+K01711+K01711+K01711+K01711+K01711+K01711+K01711+K01711+K01711+K01711+K01711+K01711+K01711+K01711+K01711+K01711+…
ko00280	Valine, leucine and isoleucine degradation	2	73	51	3016	0.351446099941543	0.666516911181911	0.0392156862745098	gene-CELE_C55B7.4(NP_491871.1)|gene-CELE_C55B7.4(NP_491871.1)|gene-CELE_C55B7.4(NP_491871.1)|gene-CELE_C55B7.4(NP_491871.1)|gene-CELE_C55B7.4(NP_491871.1)|gene-CELE_C55B7.4(NP_491871.1)|gene-CELE_C55B7.4(NP_491871.1)|gene-CELE_C55B7.4(NP_491871.1)|gene-CELE_C55B7.4(NP_491871.1)|gene-CELE_C55B7.4(NP_491871.1)|gene-CELE_C55B7.4(NP_491871.1)|gene-CELE_C55B7.4(NP_491871.1)|gene-CELE_C55B7.4(NP_491871…	K09478|K09478|K09478|K09478|K09478|K09478|K09478|K09478|K09478|K09478|K09478|K09478|K09478|K09478|K09478|K09478|K09478|K09478|K09478|K00022	http://www.kegg.jp/kegg-bin/show_pathway?ko00280+K09478+K09478+K09478+K09478+K09478+K09478+K09478+K09478+K09478+K09478+K09478+K09478+K09478+K09478+K09478+K09478+K09478+K09478+K09478+K00022
ko00590	Arachidonic acid metabolism	1	73	21	3016	0.403261732949302	0.666516911181911	0.0476190476190476	gene-CELE_R05F9.5(NP_001022266.1)|gene-CELE_R05F9.5(NP_001022266.1)|gene-CELE_R05F9.5(NP_001022266.1)|gene-CELE_R05F9.5(NP_001022266.1)|gene-CELE_R05F9.5(NP_001022266.1)|gene-CELE_R05F9.5(NP_001022266.1)|gene-CELE_R05F9.5(NP_001022266.1)|gene-CELE_R05F9.5(NP_001022266.1)|gene-CELE_R05F9.5(NP_001022266.1)|gene-CELE_R05F9.5(NP_001022266.1)|gene-CELE_R05F9.5(NP_001022266.1)	K04097|K04097|K04097|K04097|K04097|K04097|K04097|K04097|K04097|K04097|K04097	http://www.kegg.jp/kegg-bin/show_pathway?ko00590+K04097+K04097+K04097+K04097+K04097+K04097+K04097+K04097+K04097+K04097+K04097
ko00650	Butanoate metabolism	1	73	19	3016	0.373088470385655	0.666516911181911	0.0526315789473684	gene-CELE_F01G10.3(NP_501875.2)	K00022	http://www.kegg.jp/kegg-bin/show_pathway?ko00650+K00022
ko02020	Two-component system	1	73	19	3016	0.373088470385655	0.666516911181911	0.0526315789473684	gene-CELE_Y105C5B.3(NP_502892.3)	K01113	http://www.kegg.jp/kegg-bin/show_pathway?ko02020+K01113
ko04139	Mitophagy - yeast	1	73	20	3016	0.388358587723609	0.666516911181911	0.05	gene-CELE_F13B9.8(NP_001024559.1)|gene-CELE_F13B9.8(NP_001024559.1)|gene-CELE_F13B9.8(NP_001024559.1)|gene-CELE_F13B9.8(NP_001024559.1)|gene-CELE_F13B9.8(NP_001024559.1)|gene-CELE_F13B9.8(NP_001024559.1)|gene-CELE_F13B9.8(NP_001024559.1)|gene-CELE_F13B9.8(NP_001024559.1)|gene-CELE_F13B9.8(NP_001024559.1)|gene-CELE_F13B9.8(NP_001024559.1)|gene-CELE_F13B9.8(NP_001024559.1)|gene-CELE_F13B9.8(NP_0010…	K17969|K17969|K17969|K17969|K17969|K17969|K17969|K17969|K17969|K17969|K17969|K17969|K17969|K17969|K17969|K17969|K17969|K17969|K17969|K17969|K17969|K17969|K17969	http://www.kegg.jp/kegg-bin/show_pathway?ko04139+K17969+K17969+K17969+K17969+K17969+K17969+K17969+K17969+K17969+K17969+K17969+K17969+K17969+K17969+K17969+K17969+K17969+K17969+K17969+K17969+K17969+K17969+K17969
ko04216	Ferroptosis	1	73	22	3016	0.417806605568568	0.666516911181911	0.0454545454545455	gene-CELE_C54F6.14(NP_504944.2)	K00522	http://www.kegg.jp/kegg-bin/show_pathway?ko04216+K00522
ko04217	Necroptosis	2	73	58	3016	0.41248351427904	0.666516911181911	0.0344827586206897	gene-CELE_W03G1.7(NP_001040997.1)|gene-CELE_W03G1.7(NP_001040997.1)|gene-CELE_C54F6.14(NP_504944.2)	K12350|K12350|K00522	http://www.kegg.jp/kegg-bin/show_pathway?ko04217+K12350+K12350+K00522
ko04370	VEGF signaling pathway	1	73	23	3016	0.432001701691979	0.666516911181911	0.0434782608695652	gene-CELE_K03D3.10(NP_001040961.1)|gene-CELE_K03D3.10(NP_001040961.1)|gene-CELE_K03D3.10(NP_001040961.1)|gene-CELE_K03D3.10(NP_001040961.1)|gene-CELE_K03D3.10(NP_001040961.1)|gene-CELE_K03D3.10(NP_001040961.1)|gene-CELE_K03D3.10(NP_001040961.1)|gene-CELE_K03D3.10(NP_001040961.1)|gene-CELE_K03D3.10(NP_001040961.1)|gene-CELE_K03D3.10(NP_001040961.1)|gene-CELE_K03D3.10(NP_001040961.1)|gene-CELE_K03D…	K04392|K04392|K04392|K04392|K04392|K04392|K04392|K04392|K04392|K04392|K04392|K04392|K04392|K04392|K04392|K04392|K04392|K04392|K04392|K04392|K04392|K04392|K04392|K04392|K04392|K04392|K04392|K04392|K04392|K04392|K04392|K04392|K04392|K04392|K04392|K04392|K04392|K04392|K04392|K04392|K04392|K04392|K04392|K04392|K04392|K04392|K04392|K04392|K04392|K04392|K04392|K04392|K04392|K04392|K04392|K04392|K04392|…	http://www.kegg.jp/kegg-bin/show_pathway?ko04370+K04392+K04392+K04392+K04392+K04392+K04392+K04392+K04392+K04392+K04392+K04392+K04392+K04392+K04392+K04392+K04392+K04392+K04392+K04392+K04392+K04392+K04392+K04392+K04392+K04392+K04392+K04392+K04392+K04392+K04392+K04392+K04392+K04392+K04392+K04392+K04392+K04392+K04392+K04392+K04392+K04392+K04392+K04392+K04392+K04392+K04392+K04392+K04392+K04392+K04392+…
ko04380	Osteoclast differentiation	1	73	23	3016	0.432001701691979	0.666516911181911	0.0434782608695652	gene-CELE_K03D3.10(NP_001040961.1)|gene-CELE_K03D3.10(NP_001040961.1)|gene-CELE_K03D3.10(NP_001040961.1)|gene-CELE_K03D3.10(NP_001040961.1)|gene-CELE_K03D3.10(NP_001040961.1)|gene-CELE_K03D3.10(NP_001040961.1)|gene-CELE_K03D3.10(NP_001040961.1)|gene-CELE_K03D3.10(NP_001040961.1)|gene-CELE_K03D3.10(NP_001040961.1)|gene-CELE_K03D3.10(NP_001040961.1)|gene-CELE_K03D3.10(NP_001040961.1)|gene-CELE_K03D…	K04392|K04392|K04392|K04392|K04392|K04392|K04392|K04392|K04392|K04392|K04392|K04392|K04392|K04392|K04392|K04392|K04392|K04392|K04392|K04392|K04392|K04392|K04392|K04392|K04392|K04392|K04392|K04392|K04392|K04392|K04392|K04392|K04392|K04392|K04392|K04392|K04392|K04392|K04392|K04392|K04392|K04392|K04392|K04392|K04392|K04392|K04392|K04392|K04392|K04392|K04392|K04392|K04392|K04392|K04392|K04392|K04392|…	http://www.kegg.jp/kegg-bin/show_pathway?ko04380+K04392+K04392+K04392+K04392+K04392+K04392+K04392+K04392+K04392+K04392+K04392+K04392+K04392+K04392+K04392+K04392+K04392+K04392+K04392+K04392+K04392+K04392+K04392+K04392+K04392+K04392+K04392+K04392+K04392+K04392+K04392+K04392+K04392+K04392+K04392+K04392+K04392+K04392+K04392+K04392+K04392+K04392+K04392+K04392+K04392+K04392+K04392+K04392+K04392+K04392+…
ko04620	Toll-like receptor signaling pathway	1	73	22	3016	0.417806605568568	0.666516911181911	0.0454545454545455	gene-CELE_K03D3.10(NP_001040961.1)|gene-CELE_K03D3.10(NP_001040961.1)|gene-CELE_K03D3.10(NP_001040961.1)|gene-CELE_K03D3.10(NP_001040961.1)|gene-CELE_K03D3.10(NP_001040961.1)|gene-CELE_K03D3.10(NP_001040961.1)|gene-CELE_K03D3.10(NP_001040961.1)|gene-CELE_K03D3.10(NP_001040961.1)|gene-CELE_K03D3.10(NP_001040961.1)|gene-CELE_K03D3.10(NP_001040961.1)|gene-CELE_K03D3.10(NP_001040961.1)|gene-CELE_K03D…	K04392|K04392|K04392|K04392|K04392|K04392|K04392|K04392|K04392|K04392|K04392|K04392|K04392|K04392|K04392|K04392|K04392|K04392|K04392|K04392|K04392|K04392|K04392|K04392|K04392|K04392|K04392|K04392|K04392|K04392|K04392|K04392|K04392|K04392|K04392|K04392|K04392|K04392|K04392|K04392|K04392|K04392|K04392|K04392|K04392|K04392|K04392|K04392|K04392|K04392|K04392|K04392|K04392|K04392|K04392|K04392|K04392|…	http://www.kegg.jp/kegg-bin/show_pathway?ko04620+K04392+K04392+K04392+K04392+K04392+K04392+K04392+K04392+K04392+K04392+K04392+K04392+K04392+K04392+K04392+K04392+K04392+K04392+K04392+K04392+K04392+K04392+K04392+K04392+K04392+K04392+K04392+K04392+K04392+K04392+K04392+K04392+K04392+K04392+K04392+K04392+K04392+K04392+K04392+K04392+K04392+K04392+K04392+K04392+K04392+K04392+K04392+K04392+K04392+K04392+…
ko04650	Natural killer cell mediated cytotoxicity	1	73	18	3016	0.357442473236306	0.666516911181911	0.0555555555555556	gene-CELE_K03D3.10(NP_001040961.1)|gene-CELE_K03D3.10(NP_001040961.1)|gene-CELE_K03D3.10(NP_001040961.1)|gene-CELE_K03D3.10(NP_001040961.1)|gene-CELE_K03D3.10(NP_001040961.1)|gene-CELE_K03D3.10(NP_001040961.1)|gene-CELE_K03D3.10(NP_001040961.1)|gene-CELE_K03D3.10(NP_001040961.1)|gene-CELE_K03D3.10(NP_001040961.1)|gene-CELE_K03D3.10(NP_001040961.1)|gene-CELE_K03D3.10(NP_001040961.1)|gene-CELE_K03D…	K04392|K04392|K04392|K04392|K04392|K04392|K04392|K04392|K04392|K04392|K04392|K04392|K04392|K04392|K04392|K04392|K04392|K04392|K04392|K04392|K04392|K04392|K04392|K04392|K04392|K04392|K04392|K04392|K04392|K04392|K04392|K04392|K04392|K04392|K04392|K04392|K04392|K04392|K04392|K04392|K04392|K04392|K04392|K04392|K04392|K04392|K04392|K04392|K04392|K04392|K04392|K04392|K04392|K04392|K04392|K04392|K04392|…	http://www.kegg.jp/kegg-bin/show_pathway?ko04650+K04392+K04392+K04392+K04392+K04392+K04392+K04392+K04392+K04392+K04392+K04392+K04392+K04392+K04392+K04392+K04392+K04392+K04392+K04392+K04392+K04392+K04392+K04392+K04392+K04392+K04392+K04392+K04392+K04392+K04392+K04392+K04392+K04392+K04392+K04392+K04392+K04392+K04392+K04392+K04392+K04392+K04392+K04392+K04392+K04392+K04392+K04392+K04392+K04392+K04392+…
ko04662	B cell receptor signaling pathway	1	73	19	3016	0.373088470385655	0.666516911181911	0.0526315789473684	gene-CELE_K03D3.10(NP_001040961.1)|gene-CELE_K03D3.10(NP_001040961.1)|gene-CELE_K03D3.10(NP_001040961.1)|gene-CELE_K03D3.10(NP_001040961.1)|gene-CELE_K03D3.10(NP_001040961.1)|gene-CELE_K03D3.10(NP_001040961.1)|gene-CELE_K03D3.10(NP_001040961.1)|gene-CELE_K03D3.10(NP_001040961.1)|gene-CELE_K03D3.10(NP_001040961.1)|gene-CELE_K03D3.10(NP_001040961.1)|gene-CELE_K03D3.10(NP_001040961.1)|gene-CELE_K03D…	K04392|K04392|K04392|K04392|K04392|K04392|K04392|K04392|K04392|K04392|K04392|K04392|K04392|K04392|K04392|K04392|K04392|K04392|K04392|K04392|K04392|K04392|K04392|K04392|K04392|K04392|K04392|K04392|K04392|K04392|K04392|K04392|K04392|K04392|K04392|K04392|K04392|K04392|K04392|K04392|K04392|K04392|K04392|K04392|K04392|K04392|K04392|K04392|K04392|K04392|K04392|K04392|K04392|K04392|K04392|K04392|K04392|…	http://www.kegg.jp/kegg-bin/show_pathway?ko04662+K04392+K04392+K04392+K04392+K04392+K04392+K04392+K04392+K04392+K04392+K04392+K04392+K04392+K04392+K04392+K04392+K04392+K04392+K04392+K04392+K04392+K04392+K04392+K04392+K04392+K04392+K04392+K04392+K04392+K04392+K04392+K04392+K04392+K04392+K04392+K04392+K04392+K04392+K04392+K04392+K04392+K04392+K04392+K04392+K04392+K04392+K04392+K04392+K04392+K04392+…
ko04664	Fc epsilon RI signaling pathway	1	73	23	3016	0.432001701691979	0.666516911181911	0.0434782608695652	gene-CELE_K03D3.10(NP_001040961.1)|gene-CELE_K03D3.10(NP_001040961.1)|gene-CELE_K03D3.10(NP_001040961.1)|gene-CELE_K03D3.10(NP_001040961.1)|gene-CELE_K03D3.10(NP_001040961.1)|gene-CELE_K03D3.10(NP_001040961.1)|gene-CELE_K03D3.10(NP_001040961.1)|gene-CELE_K03D3.10(NP_001040961.1)|gene-CELE_K03D3.10(NP_001040961.1)|gene-CELE_K03D3.10(NP_001040961.1)|gene-CELE_K03D3.10(NP_001040961.1)|gene-CELE_K03D…	K04392|K04392|K04392|K04392|K04392|K04392|K04392|K04392|K04392|K04392|K04392|K04392|K04392|K04392|K04392|K04392|K04392|K04392|K04392|K04392|K04392|K04392|K04392|K04392|K04392|K04392|K04392|K04392|K04392|K04392|K04392|K04392|K04392|K04392|K04392|K04392|K04392|K04392|K04392|K04392|K04392|K04392|K04392|K04392|K04392|K04392|K04392|K04392|K04392|K04392|K04392|K04392|K04392|K04392|K04392|K04392|K04392|…	http://www.kegg.jp/kegg-bin/show_pathway?ko04664+K04392+K04392+K04392+K04392+K04392+K04392+K04392+K04392+K04392+K04392+K04392+K04392+K04392+K04392+K04392+K04392+K04392+K04392+K04392+K04392+K04392+K04392+K04392+K04392+K04392+K04392+K04392+K04392+K04392+K04392+K04392+K04392+K04392+K04392+K04392+K04392+K04392+K04392+K04392+K04392+K04392+K04392+K04392+K04392+K04392+K04392+K04392+K04392+K04392+K04392+…
ko04923	Regulation of lipolysis in adipocytes	1	73	17	3016	0.341411475473575	0.666516911181911	0.0588235294117647	gene-CELE_W03F11.2(NP_001293327.1)	K12323	http://www.kegg.jp/kegg-bin/show_pathway?ko04923+K12323
ko04974	Protein digestion and absorption	1	73	21	3016	0.403261732949302	0.666516911181911	0.0476190476190476	gene-CELE_K04E7.2(NP_509087.1)	K14206	http://www.kegg.jp/kegg-bin/show_pathway?ko04974+K14206
ko00410	beta-Alanine metabolism	1	73	25	3016	0.459375559944857	0.689063339917285	0.04	gene-CELE_C48B4.1(NP_499119.1)|gene-CELE_C48B4.1(NP_499119.1)|gene-CELE_C48B4.1(NP_499119.1)|gene-CELE_C48B4.1(NP_499119.1)	K00232|K00232|K00232|K00232	http://www.kegg.jp/kegg-bin/show_pathway?ko00410+K00232+K00232+K00232+K00232
ko02010	ABC transporters	1	73	25	3016	0.459375559944857	0.689063339917285	0.04	gene-CELE_F22E10.2(NP_510127.2)	K05658	http://www.kegg.jp/kegg-bin/show_pathway?ko02010+K05658
ko00330	Arginine and proline metabolism	1	73	30	3016	0.522246710832625	0.758737724357472	0.0333333333333333	gene-CELE_F44G3.2(NP_507054.1)|gene-CELE_F44G3.2(NP_507054.1)	K00934|K00934	http://www.kegg.jp/kegg-bin/show_pathway?ko00330+K00934+K00934
ko00562	Inositol phosphate metabolism	1	73	31	3016	0.533926546770073	0.758737724357472	0.032258064516129	gene-CELE_C54E4.5(-)	K00469	http://www.kegg.jp/kegg-bin/show_pathway?ko00562+K00469
ko01200	Carbon metabolism	3	73	113	3016	0.520455477784848	0.758737724357472	0.0265486725663717	gene-CELE_C48B4.1(NP_499119.1)|gene-CELE_C48B4.1(NP_499119.1)|gene-CELE_C48B4.1(NP_499119.1)|gene-CELE_C48B4.1(NP_499119.1)|gene-CELE_C45E5.1(NP_500857.2)|gene-CELE_C45E5.1(NP_500857.2)|gene-CELE_C45E5.1(NP_500857.2)|gene-CELE_C45E5.1(NP_500857.2)|gene-CELE_C45E5.1(NP_500857.2)|gene-CELE_C45E5.1(NP_500857.2)|gene-CELE_C45E5.1(NP_500857.2)|gene-CELE_C45E5.1(NP_500857.2)|gene-CELE_C45E5.1(NP_500857…	K00232|K00232|K00232|K00232|K19269|K19269|K19269|K19269|K19269|K19269|K19269|K19269|K19269|K19269|K19269|K19269|K19269|K19269|K19269|K19269|K19269|K19269|K19269|K19269|K19269|K19269|K19269|K19269|K19269|K19269|K19269|K19269|K19269|K19269|K19269|K19269|K19269|K19269|K19269|K19269	http://www.kegg.jp/kegg-bin/show_pathway?ko01200+K00232+K00232+K00232+K00232+K19269+K19269+K19269+K19269+K19269+K19269+K19269+K19269+K19269+K19269+K19269+K19269+K19269+K19269+K19269+K19269+K19269+K19269+K19269+K19269+K19269+K19269+K19269+K19269+K19269+K19269+K19269+K19269+K19269+K19269+K19269+K19269+K19269+K19269+K19269+K19269
ko04928	Parathyroid hormone synthesis, secretion and action	1	73	31	3016	0.533926546770073	0.758737724357472	0.032258064516129	gene-CELE_C48D5.1(AAG15119.1)|gene-CELE_C48D5.1(AAG15119.1)|gene-CELE_C48D5.1(AAG15119.1)|gene-CELE_C48D5.1(AAG15119.1)|gene-CELE_C48D5.1(AAG15119.1)|gene-CELE_C48D5.1(AAG15119.1)|gene-CELE_C48D5.1(AAG15119.1)|gene-CELE_C48D5.1(AAG15119.1)|gene-CELE_C48D5.1(AAG15119.1)|gene-CELE_C48D5.1(AAG15119.1)|gene-CELE_C48D5.1(AAG15119.1)|gene-CELE_C48D5.1(AAG15119.1)|gene-CELE_C48D5.1(AAG15119.1)|gene-CELE…	K08558|K08558|K08558|K08558|K08558|K08558|K08558|K08558|K08558|K08558|K08558|K08558|K08558|K08558|K08558|K08558|K08558|K08558|K08558|K08558|K08558|K08558|K08558|K08558|K08558|K08558|K08558|K08558|K08558|K08558|K08558|K08558|K08558|K08558|K08558|K08558|K08558|K08558|K08558|K08558|K08558|K08558|K08558|K08558|K08558|K08558|K08558|K08558|K08558|K08558|K08558|K08558|K08558|K08558|K08558|K08558|K08558|…	http://www.kegg.jp/kegg-bin/show_pathway?ko04928+K08558+K08558+K08558+K08558+K08558+K08558+K08558+K08558+K08558+K08558+K08558+K08558+K08558+K08558+K08558+K08558+K08558+K08558+K08558+K08558+K08558+K08558+K08558+K08558+K08558+K08558+K08558+K08558+K08558+K08558+K08558+K08558+K08558+K08558+K08558+K08558+K08558+K08558+K08558+K08558+K08558+K08558+K08558+K08558+K08558+K08558+K08558+K08558+K08558+K08558+…
ko00513	Various types of N-glycan biosynthesis	1	73	33	3016	0.556447747822002	0.760713376769319	0.0303030303030303	gene-CELE_Y70D2A.2(NP_510475.2)	K14459	http://www.kegg.jp/kegg-bin/show_pathway?ko00513+K14459
ko00640	Propanoate metabolism	1	73	33	3016	0.556447747822002	0.760713376769319	0.0303030303030303	gene-CELE_C48B4.1(NP_499119.1)|gene-CELE_C48B4.1(NP_499119.1)|gene-CELE_C48B4.1(NP_499119.1)|gene-CELE_C48B4.1(NP_499119.1)	K00232|K00232|K00232|K00232	http://www.kegg.jp/kegg-bin/show_pathway?ko00640+K00232+K00232+K00232+K00232
ko04972	Pancreatic secretion	1	73	32	3016	0.545324658021592	0.760713376769319	0.03125	gene-CELE_K03D3.10(NP_001040961.1)|gene-CELE_K03D3.10(NP_001040961.1)|gene-CELE_K03D3.10(NP_001040961.1)|gene-CELE_K03D3.10(NP_001040961.1)|gene-CELE_K03D3.10(NP_001040961.1)|gene-CELE_K03D3.10(NP_001040961.1)|gene-CELE_K03D3.10(NP_001040961.1)|gene-CELE_K03D3.10(NP_001040961.1)|gene-CELE_K03D3.10(NP_001040961.1)|gene-CELE_K03D3.10(NP_001040961.1)|gene-CELE_K03D3.10(NP_001040961.1)|gene-CELE_K03D…	K04392|K04392|K04392|K04392|K04392|K04392|K04392|K04392|K04392|K04392|K04392|K04392|K04392|K04392|K04392|K04392|K04392|K04392|K04392|K04392|K04392|K04392|K04392|K04392|K04392|K04392|K04392|K04392|K04392|K04392|K04392|K04392|K04392|K04392|K04392|K04392|K04392|K04392|K04392|K04392|K04392|K04392|K04392|K04392|K04392|K04392|K04392|K04392|K04392|K04392|K04392|K04392|K04392|K04392|K04392|K04392|K04392|…	http://www.kegg.jp/kegg-bin/show_pathway?ko04972+K04392+K04392+K04392+K04392+K04392+K04392+K04392+K04392+K04392+K04392+K04392+K04392+K04392+K04392+K04392+K04392+K04392+K04392+K04392+K04392+K04392+K04392+K04392+K04392+K04392+K04392+K04392+K04392+K04392+K04392+K04392+K04392+K04392+K04392+K04392+K04392+K04392+K04392+K04392+K04392+K04392+K04392+K04392+K04392+K04392+K04392+K04392+K04392+K04392+K04392+…
ko04010	MAPK signaling pathway	2	73	82	3016	0.596796271007668	0.805674965860352	0.024390243902439	gene-CELE_C12C8.1(NP_492485.1)|gene-CELE_C12C8.1(NP_492485.1)|gene-CELE_C12C8.1(NP_492485.1)|gene-CELE_C12C8.1(NP_492485.1)|gene-CELE_C12C8.1(NP_492485.1)|gene-CELE_C12C8.1(NP_492485.1)|gene-CELE_C12C8.1(NP_492485.1)|gene-CELE_C12C8.1(NP_492485.1)|gene-CELE_C12C8.1(NP_492485.1)|gene-CELE_C12C8.1(NP_492485.1)|gene-CELE_C12C8.1(NP_492485.1)|gene-CELE_C12C8.1(NP_492485.1)|gene-CELE_C12C8.1(NP_492485…	K03283|K03283|K03283|K03283|K03283|K03283|K03283|K03283|K03283|K03283|K03283|K03283|K03283|K03283|K03283|K03283|K03283|K03283|K03283|K03283|K03283|K03283|K03283|K03283|K03283|K03283|K03283|K03283|K03283|K03283|K03283|K03283|K03283|K03283|K03283|K03283|K03283|K03283|K03283|K03283|K03283|K03283|K03283|K03283|K03283|K03283|K03283|K03283|K03283|K03283|K03283|K03283|K03283|K03283|K03283|K03283|K03283|…	http://www.kegg.jp/kegg-bin/show_pathway?ko04010+K03283+K03283+K03283+K03283+K03283+K03283+K03283+K03283+K03283+K03283+K03283+K03283+K03283+K03283+K03283+K03283+K03283+K03283+K03283+K03283+K03283+K03283+K03283+K03283+K03283+K03283+K03283+K03283+K03283+K03283+K03283+K03283+K03283+K03283+K03283+K03283+K03283+K03283+K03283+K03283+K03283+K03283+K03283+K03283+K03283+K03283+K03283+K03283+K03283+K03283+…
ko03030	DNA replication	1	73	39	3016	0.617766849178516	0.816037218844702	0.0256410256410256	gene-CELE_C04F12.9(NP_492581.1)|gene-CELE_C04F12.9(NP_492581.1)|gene-CELE_C04F12.9(NP_492581.1)|gene-CELE_C04F12.9(NP_492581.1)|gene-CELE_C04F12.9(NP_492581.1)|gene-CELE_C04F12.9(NP_492581.1)|gene-CELE_C04F12.9(NP_492581.1)|gene-CELE_C04F12.9(NP_492581.1)|gene-CELE_C04F12.9(NP_492581.1)|gene-CELE_C04F12.9(NP_492581.1)|gene-CELE_C04F12.9(NP_492581.1)|gene-CELE_C04F12.9(NP_492581.1)|gene-CELE_C04F1…	K03469|K03469|K03469|K03469|K03469|K03469|K03469|K03469|K03469|K03469|K03469|K03469|K03469|K03469|K03469	http://www.kegg.jp/kegg-bin/show_pathway?ko03030+K03469+K03469+K03469+K03469+K03469+K03469+K03469+K03469+K03469+K03469+K03469+K03469+K03469+K03469+K03469
ko04137	Mitophagy - animal	1	73	40	3016	0.627139714482503	0.816037218844702	0.025	gene-CELE_F13B9.8(NP_001024559.1)|gene-CELE_F13B9.8(NP_001024559.1)|gene-CELE_F13B9.8(NP_001024559.1)|gene-CELE_F13B9.8(NP_001024559.1)|gene-CELE_F13B9.8(NP_001024559.1)|gene-CELE_F13B9.8(NP_001024559.1)|gene-CELE_F13B9.8(NP_001024559.1)|gene-CELE_F13B9.8(NP_001024559.1)|gene-CELE_F13B9.8(NP_001024559.1)|gene-CELE_F13B9.8(NP_001024559.1)|gene-CELE_F13B9.8(NP_001024559.1)|gene-CELE_F13B9.8(NP_0010…	K17969|K17969|K17969|K17969|K17969|K17969|K17969|K17969|K17969|K17969|K17969|K17969|K17969|K17969|K17969|K17969|K17969|K17969|K17969|K17969|K17969|K17969|K17969	http://www.kegg.jp/kegg-bin/show_pathway?ko04137+K17969+K17969+K17969+K17969+K17969+K17969+K17969+K17969+K17969+K17969+K17969+K17969+K17969+K17969+K17969+K17969+K17969+K17969+K17969+K17969+K17969+K17969+K17969
ko04666	Fc gamma R-mediated phagocytosis	1	73	40	3016	0.627139714482503	0.816037218844702	0.025	gene-CELE_K03D3.10(NP_001040961.1)|gene-CELE_K03D3.10(NP_001040961.1)|gene-CELE_K03D3.10(NP_001040961.1)|gene-CELE_K03D3.10(NP_001040961.1)|gene-CELE_K03D3.10(NP_001040961.1)|gene-CELE_K03D3.10(NP_001040961.1)|gene-CELE_K03D3.10(NP_001040961.1)|gene-CELE_K03D3.10(NP_001040961.1)|gene-CELE_K03D3.10(NP_001040961.1)|gene-CELE_K03D3.10(NP_001040961.1)|gene-CELE_K03D3.10(NP_001040961.1)|gene-CELE_K03D…	K04392|K04392|K04392|K04392|K04392|K04392|K04392|K04392|K04392|K04392|K04392|K04392|K04392|K04392|K04392|K04392|K04392|K04392|K04392|K04392|K04392|K04392|K04392|K04392|K04392|K04392|K04392|K04392|K04392|K04392|K04392|K04392|K04392|K04392|K04392|K04392|K04392|K04392|K04392|K04392|K04392|K04392|K04392|K04392|K04392|K04392|K04392|K04392|K04392|K04392|K04392|K04392|K04392|K04392|K04392|K04392|K04392|…	http://www.kegg.jp/kegg-bin/show_pathway?ko04666+K04392+K04392+K04392+K04392+K04392+K04392+K04392+K04392+K04392+K04392+K04392+K04392+K04392+K04392+K04392+K04392+K04392+K04392+K04392+K04392+K04392+K04392+K04392+K04392+K04392+K04392+K04392+K04392+K04392+K04392+K04392+K04392+K04392+K04392+K04392+K04392+K04392+K04392+K04392+K04392+K04392+K04392+K04392+K04392+K04392+K04392+K04392+K04392+K04392+K04392+…
ko04540	Gap junction	1	73	42	3016	0.645210568299464	0.829556444956453	0.0238095238095238	gene-CELE_T04H1.9(NP_506075.2)|gene-CELE_T04H1.9(NP_506075.2)|gene-CELE_T04H1.9(NP_506075.2)|gene-CELE_T04H1.9(NP_506075.2)|gene-CELE_T04H1.9(NP_506075.2)|gene-CELE_T04H1.9(NP_506075.2)|gene-CELE_T04H1.9(NP_506075.2)|gene-CELE_T04H1.9(NP_506075.2)|gene-CELE_T04H1.9(NP_506075.2)|gene-CELE_T04H1.9(NP_506075.2)|gene-CELE_T04H1.9(NP_506075.2)|gene-CELE_T04H1.9(NP_506075.2)|gene-CELE_T04H1.9(NP_506075…	K07375|K07375|K07375|K07375|K07375|K07375|K07375|K07375|K07375|K07375|K07375|K07375|K07375|K07375|K07375	http://www.kegg.jp/kegg-bin/show_pathway?ko04540+K07375+K07375+K07375+K07375+K07375+K07375+K07375+K07375+K07375+K07375+K07375+K07375+K07375+K07375+K07375
ko04141	Protein processing in endoplasmic reticulum	3	73	142	3016	0.677223233092414	0.842648155501047	0.0211267605633803	gene-CELE_C12C8.1(NP_492485.1)|gene-CELE_C12C8.1(NP_492485.1)|gene-CELE_C12C8.1(NP_492485.1)|gene-CELE_C12C8.1(NP_492485.1)|gene-CELE_C12C8.1(NP_492485.1)|gene-CELE_C12C8.1(NP_492485.1)|gene-CELE_C12C8.1(NP_492485.1)|gene-CELE_C12C8.1(NP_492485.1)|gene-CELE_C12C8.1(NP_492485.1)|gene-CELE_C12C8.1(NP_492485.1)|gene-CELE_C12C8.1(NP_492485.1)|gene-CELE_C12C8.1(NP_492485.1)|gene-CELE_C12C8.1(NP_492485…	K03283|K03283|K03283|K03283|K03283|K03283|K03283|K03283|K03283|K03283|K03283|K03283|K03283|K03283|K03283|K03283|K03283|K03283|K03283|K03283|K03283|K03283|K03283|K03283|K03283|K03283|K03283|K03283|K03283|K03283|K03283|K03283|K03283|K03283|K03283|K03283|K03283|K03283|K03283|K03283|K03283|K03283|K03283|K03283|K03283|K03283|K03283|K03283|K03283|K03283|K03283|K03283|K03283|K03283|K03283|K03283|K03283|…	http://www.kegg.jp/kegg-bin/show_pathway?ko04141+K03283+K03283+K03283+K03283+K03283+K03283+K03283+K03283+K03283+K03283+K03283+K03283+K03283+K03283+K03283+K03283+K03283+K03283+K03283+K03283+K03283+K03283+K03283+K03283+K03283+K03283+K03283+K03283+K03283+K03283+K03283+K03283+K03283+K03283+K03283+K03283+K03283+K03283+K03283+K03283+K03283+K03283+K03283+K03283+K03283+K03283+K03283+K03283+K03283+K03283+…
ko04145	Phagosome	2	73	94	3016	0.671711314247515	0.842648155501047	0.0212765957446809	gene-CELE_K03D3.10(NP_001040961.1)|gene-CELE_K03D3.10(NP_001040961.1)|gene-CELE_K03D3.10(NP_001040961.1)|gene-CELE_K03D3.10(NP_001040961.1)|gene-CELE_K03D3.10(NP_001040961.1)|gene-CELE_K03D3.10(NP_001040961.1)|gene-CELE_K03D3.10(NP_001040961.1)|gene-CELE_K03D3.10(NP_001040961.1)|gene-CELE_K03D3.10(NP_001040961.1)|gene-CELE_K03D3.10(NP_001040961.1)|gene-CELE_K03D3.10(NP_001040961.1)|gene-CELE_K03D…	K04392|K04392|K04392|K04392|K04392|K04392|K04392|K04392|K04392|K04392|K04392|K04392|K04392|K04392|K04392|K04392|K04392|K04392|K04392|K04392|K04392|K04392|K04392|K04392|K04392|K04392|K04392|K04392|K04392|K04392|K04392|K04392|K04392|K04392|K04392|K04392|K04392|K04392|K04392|K04392|K04392|K04392|K04392|K04392|K04392|K04392|K04392|K04392|K04392|K04392|K04392|K04392|K04392|K04392|K04392|K04392|K04392|…	http://www.kegg.jp/kegg-bin/show_pathway?ko04145+K04392+K04392+K04392+K04392+K04392+K04392+K04392+K04392+K04392+K04392+K04392+K04392+K04392+K04392+K04392+K04392+K04392+K04392+K04392+K04392+K04392+K04392+K04392+K04392+K04392+K04392+K04392+K04392+K04392+K04392+K04392+K04392+K04392+K04392+K04392+K04392+K04392+K04392+K04392+K04392+K04392+K04392+K04392+K04392+K04392+K04392+K04392+K04392+K04392+K04392+…
ko04270	Vascular smooth muscle contraction	1	73	46	3016	0.67879990304251	0.842648155501047	0.0217391304347826	gene-CELE_W03F11.2(NP_001293327.1)	K12323	http://www.kegg.jp/kegg-bin/show_pathway?ko04270+K12323
ko04915	Estrogen signaling pathway	1	73	47	3016	0.686694720240455	0.842761702113286	0.0212765957446809	gene-CELE_C12C8.1(NP_492485.1)|gene-CELE_C12C8.1(NP_492485.1)|gene-CELE_C12C8.1(NP_492485.1)|gene-CELE_C12C8.1(NP_492485.1)|gene-CELE_C12C8.1(NP_492485.1)|gene-CELE_C12C8.1(NP_492485.1)|gene-CELE_C12C8.1(NP_492485.1)|gene-CELE_C12C8.1(NP_492485.1)|gene-CELE_C12C8.1(NP_492485.1)|gene-CELE_C12C8.1(NP_492485.1)|gene-CELE_C12C8.1(NP_492485.1)|gene-CELE_C12C8.1(NP_492485.1)|gene-CELE_C12C8.1(NP_492485…	K03283|K03283|K03283|K03283|K03283|K03283|K03283|K03283|K03283|K03283|K03283|K03283|K03283|K03283|K03283|K03283|K03283|K03283|K03283|K03283|K03283|K03283|K03283|K03283|K03283|K03283|K03283|K03283|K03283|K03283|K03283|K03283|K03283|K03283|K03283|K03283|K03283|K03283|K03283|K03283|K03283|K03283|K03283|K03283|K03283|K03283|K03283|K03283|K03283|K03283|K03283|K03283|K03283|K03283|K03283|K03283|K03283	http://www.kegg.jp/kegg-bin/show_pathway?ko04915+K03283+K03283+K03283+K03283+K03283+K03283+K03283+K03283+K03283+K03283+K03283+K03283+K03283+K03283+K03283+K03283+K03283+K03283+K03283+K03283+K03283+K03283+K03283+K03283+K03283+K03283+K03283+K03283+K03283+K03283+K03283+K03283+K03283+K03283+K03283+K03283+K03283+K03283+K03283+K03283+K03283+K03283+K03283+K03283+K03283+K03283+K03283+K03283+K03283+K03283+…
ko04062	Chemokine signaling pathway	1	73	50	3016	0.709248659677542	0.860661294889601	0.02	gene-CELE_K03D3.10(NP_001040961.1)|gene-CELE_K03D3.10(NP_001040961.1)|gene-CELE_K03D3.10(NP_001040961.1)|gene-CELE_K03D3.10(NP_001040961.1)|gene-CELE_K03D3.10(NP_001040961.1)|gene-CELE_K03D3.10(NP_001040961.1)|gene-CELE_K03D3.10(NP_001040961.1)|gene-CELE_K03D3.10(NP_001040961.1)|gene-CELE_K03D3.10(NP_001040961.1)|gene-CELE_K03D3.10(NP_001040961.1)|gene-CELE_K03D3.10(NP_001040961.1)|gene-CELE_K03D…	K04392|K04392|K04392|K04392|K04392|K04392|K04392|K04392|K04392|K04392|K04392|K04392|K04392|K04392|K04392|K04392|K04392|K04392|K04392|K04392|K04392|K04392|K04392|K04392|K04392|K04392|K04392|K04392|K04392|K04392|K04392|K04392|K04392|K04392|K04392|K04392|K04392|K04392|K04392|K04392|K04392|K04392|K04392|K04392|K04392|K04392|K04392|K04392|K04392|K04392|K04392|K04392|K04392|K04392|K04392|K04392|K04392|…	http://www.kegg.jp/kegg-bin/show_pathway?ko04062+K04392+K04392+K04392+K04392+K04392+K04392+K04392+K04392+K04392+K04392+K04392+K04392+K04392+K04392+K04392+K04392+K04392+K04392+K04392+K04392+K04392+K04392+K04392+K04392+K04392+K04392+K04392+K04392+K04392+K04392+K04392+K04392+K04392+K04392+K04392+K04392+K04392+K04392+K04392+K04392+K04392+K04392+K04392+K04392+K04392+K04392+K04392+K04392+K04392+K04392+…
ko04013	MAPK signaling pathway - fly	1	73	52	3016	0.723386989491596	0.868064387389915	0.0192307692307692	gene-CELE_K03D3.10(NP_001040961.1)|gene-CELE_K03D3.10(NP_001040961.1)|gene-CELE_K03D3.10(NP_001040961.1)|gene-CELE_K03D3.10(NP_001040961.1)|gene-CELE_K03D3.10(NP_001040961.1)|gene-CELE_K03D3.10(NP_001040961.1)|gene-CELE_K03D3.10(NP_001040961.1)|gene-CELE_K03D3.10(NP_001040961.1)|gene-CELE_K03D3.10(NP_001040961.1)|gene-CELE_K03D3.10(NP_001040961.1)|gene-CELE_K03D3.10(NP_001040961.1)|gene-CELE_K03D…	K04392|K04392|K04392|K04392|K04392|K04392|K04392|K04392|K04392|K04392|K04392|K04392|K04392|K04392|K04392|K04392|K04392|K04392|K04392|K04392|K04392|K04392|K04392|K04392|K04392|K04392|K04392|K04392|K04392|K04392|K04392|K04392|K04392|K04392|K04392|K04392|K04392|K04392|K04392|K04392|K04392|K04392|K04392|K04392|K04392|K04392|K04392|K04392|K04392|K04392|K04392|K04392|K04392|K04392|K04392|K04392|K04392|…	http://www.kegg.jp/kegg-bin/show_pathway?ko04013+K04392+K04392+K04392+K04392+K04392+K04392+K04392+K04392+K04392+K04392+K04392+K04392+K04392+K04392+K04392+K04392+K04392+K04392+K04392+K04392+K04392+K04392+K04392+K04392+K04392+K04392+K04392+K04392+K04392+K04392+K04392+K04392+K04392+K04392+K04392+K04392+K04392+K04392+K04392+K04392+K04392+K04392+K04392+K04392+K04392+K04392+K04392+K04392+K04392+K04392+…
ko04722	Neurotrophin signaling pathway	1	73	56	3016	0.74966016818443	0.889706573229873	0.0178571428571429	gene-CELE_K03D3.10(NP_001040961.1)|gene-CELE_K03D3.10(NP_001040961.1)|gene-CELE_K03D3.10(NP_001040961.1)|gene-CELE_K03D3.10(NP_001040961.1)|gene-CELE_K03D3.10(NP_001040961.1)|gene-CELE_K03D3.10(NP_001040961.1)|gene-CELE_K03D3.10(NP_001040961.1)|gene-CELE_K03D3.10(NP_001040961.1)|gene-CELE_K03D3.10(NP_001040961.1)|gene-CELE_K03D3.10(NP_001040961.1)|gene-CELE_K03D3.10(NP_001040961.1)|gene-CELE_K03D…	K04392|K04392|K04392|K04392|K04392|K04392|K04392|K04392|K04392|K04392|K04392|K04392|K04392|K04392|K04392|K04392|K04392|K04392|K04392|K04392|K04392|K04392|K04392|K04392|K04392|K04392|K04392|K04392|K04392|K04392|K04392|K04392|K04392|K04392|K04392|K04392|K04392|K04392|K04392|K04392|K04392|K04392|K04392|K04392|K04392|K04392|K04392|K04392|K04392|K04392|K04392|K04392|K04392|K04392|K04392|K04392|K04392|…	http://www.kegg.jp/kegg-bin/show_pathway?ko04722+K04392+K04392+K04392+K04392+K04392+K04392+K04392+K04392+K04392+K04392+K04392+K04392+K04392+K04392+K04392+K04392+K04392+K04392+K04392+K04392+K04392+K04392+K04392+K04392+K04392+K04392+K04392+K04392+K04392+K04392+K04392+K04392+K04392+K04392+K04392+K04392+K04392+K04392+K04392+K04392+K04392+K04392+K04392+K04392+K04392+K04392+K04392+K04392+K04392+K04392+…
ko04360	Axon guidance	1	73	59	3016	0.767734856961594	0.901253962520132	0.0169491525423729	gene-CELE_K03D3.10(NP_001040961.1)|gene-CELE_K03D3.10(NP_001040961.1)|gene-CELE_K03D3.10(NP_001040961.1)|gene-CELE_K03D3.10(NP_001040961.1)|gene-CELE_K03D3.10(NP_001040961.1)|gene-CELE_K03D3.10(NP_001040961.1)|gene-CELE_K03D3.10(NP_001040961.1)|gene-CELE_K03D3.10(NP_001040961.1)|gene-CELE_K03D3.10(NP_001040961.1)|gene-CELE_K03D3.10(NP_001040961.1)|gene-CELE_K03D3.10(NP_001040961.1)|gene-CELE_K03D…	K04392|K04392|K04392|K04392|K04392|K04392|K04392|K04392|K04392|K04392|K04392|K04392|K04392|K04392|K04392|K04392|K04392|K04392|K04392|K04392|K04392|K04392|K04392|K04392|K04392|K04392|K04392|K04392|K04392|K04392|K04392|K04392|K04392|K04392|K04392|K04392|K04392|K04392|K04392|K04392|K04392|K04392|K04392|K04392|K04392|K04392|K04392|K04392|K04392|K04392|K04392|K04392|K04392|K04392|K04392|K04392|K04392|…	http://www.kegg.jp/kegg-bin/show_pathway?ko04360+K04392+K04392+K04392+K04392+K04392+K04392+K04392+K04392+K04392+K04392+K04392+K04392+K04392+K04392+K04392+K04392+K04392+K04392+K04392+K04392+K04392+K04392+K04392+K04392+K04392+K04392+K04392+K04392+K04392+K04392+K04392+K04392+K04392+K04392+K04392+K04392+K04392+K04392+K04392+K04392+K04392+K04392+K04392+K04392+K04392+K04392+K04392+K04392+K04392+K04392+…
ko04014	Ras signaling pathway	1	73	68	3016	0.814584802184645	0.917059547692874	0.0147058823529412	gene-CELE_K03D3.10(NP_001040961.1)|gene-CELE_K03D3.10(NP_001040961.1)|gene-CELE_K03D3.10(NP_001040961.1)|gene-CELE_K03D3.10(NP_001040961.1)|gene-CELE_K03D3.10(NP_001040961.1)|gene-CELE_K03D3.10(NP_001040961.1)|gene-CELE_K03D3.10(NP_001040961.1)|gene-CELE_K03D3.10(NP_001040961.1)|gene-CELE_K03D3.10(NP_001040961.1)|gene-CELE_K03D3.10(NP_001040961.1)|gene-CELE_K03D3.10(NP_001040961.1)|gene-CELE_K03D…	K04392|K04392|K04392|K04392|K04392|K04392|K04392|K04392|K04392|K04392|K04392|K04392|K04392|K04392|K04392|K04392|K04392|K04392|K04392|K04392|K04392|K04392|K04392|K04392|K04392|K04392|K04392|K04392|K04392|K04392|K04392|K04392|K04392|K04392|K04392|K04392|K04392|K04392|K04392|K04392|K04392|K04392|K04392|K04392|K04392|K04392|K04392|K04392|K04392|K04392|K04392|K04392|K04392|K04392|K04392|K04392|K04392|…	http://www.kegg.jp/kegg-bin/show_pathway?ko04014+K04392+K04392+K04392+K04392+K04392+K04392+K04392+K04392+K04392+K04392+K04392+K04392+K04392+K04392+K04392+K04392+K04392+K04392+K04392+K04392+K04392+K04392+K04392+K04392+K04392+K04392+K04392+K04392+K04392+K04392+K04392+K04392+K04392+K04392+K04392+K04392+K04392+K04392+K04392+K04392+K04392+K04392+K04392+K04392+K04392+K04392+K04392+K04392+K04392+K04392+…
ko04022	cGMP-PKG signaling pathway	1	73	64	3016	0.795041241418815	0.917059547692874	0.015625	gene-CELE_W03F11.2(NP_001293327.1)	K12323	http://www.kegg.jp/kegg-bin/show_pathway?ko04022+K12323
ko04310	Wnt signaling pathway	1	73	69	3016	0.819176155454836	0.917059547692874	0.0144927536231884	gene-CELE_K03D3.10(NP_001040961.1)|gene-CELE_K03D3.10(NP_001040961.1)|gene-CELE_K03D3.10(NP_001040961.1)|gene-CELE_K03D3.10(NP_001040961.1)|gene-CELE_K03D3.10(NP_001040961.1)|gene-CELE_K03D3.10(NP_001040961.1)|gene-CELE_K03D3.10(NP_001040961.1)|gene-CELE_K03D3.10(NP_001040961.1)|gene-CELE_K03D3.10(NP_001040961.1)|gene-CELE_K03D3.10(NP_001040961.1)|gene-CELE_K03D3.10(NP_001040961.1)|gene-CELE_K03D…	K04392|K04392|K04392|K04392|K04392|K04392|K04392|K04392|K04392|K04392|K04392|K04392|K04392|K04392|K04392|K04392|K04392|K04392|K04392|K04392|K04392|K04392|K04392|K04392|K04392|K04392|K04392|K04392|K04392|K04392|K04392|K04392|K04392|K04392|K04392|K04392|K04392|K04392|K04392|K04392|K04392|K04392|K04392|K04392|K04392|K04392|K04392|K04392|K04392|K04392|K04392|K04392|K04392|K04392|K04392|K04392|K04392|…	http://www.kegg.jp/kegg-bin/show_pathway?ko04310+K04392+K04392+K04392+K04392+K04392+K04392+K04392+K04392+K04392+K04392+K04392+K04392+K04392+K04392+K04392+K04392+K04392+K04392+K04392+K04392+K04392+K04392+K04392+K04392+K04392+K04392+K04392+K04392+K04392+K04392+K04392+K04392+K04392+K04392+K04392+K04392+K04392+K04392+K04392+K04392+K04392+K04392+K04392+K04392+K04392+K04392+K04392+K04392+K04392+K04392+…
ko04520	Adherens junction	1	73	70	3016	0.823655334501933	0.917059547692874	0.0142857142857143	gene-CELE_K03D3.10(NP_001040961.1)|gene-CELE_K03D3.10(NP_001040961.1)|gene-CELE_K03D3.10(NP_001040961.1)|gene-CELE_K03D3.10(NP_001040961.1)|gene-CELE_K03D3.10(NP_001040961.1)|gene-CELE_K03D3.10(NP_001040961.1)|gene-CELE_K03D3.10(NP_001040961.1)|gene-CELE_K03D3.10(NP_001040961.1)|gene-CELE_K03D3.10(NP_001040961.1)|gene-CELE_K03D3.10(NP_001040961.1)|gene-CELE_K03D3.10(NP_001040961.1)|gene-CELE_K03D…	K04392|K04392|K04392|K04392|K04392|K04392|K04392|K04392|K04392|K04392|K04392|K04392|K04392|K04392|K04392|K04392|K04392|K04392|K04392|K04392|K04392|K04392|K04392|K04392|K04392|K04392|K04392|K04392|K04392|K04392|K04392|K04392|K04392|K04392|K04392|K04392|K04392|K04392|K04392|K04392|K04392|K04392|K04392|K04392|K04392|K04392|K04392|K04392|K04392|K04392|K04392|K04392|K04392|K04392|K04392|K04392|K04392|…	http://www.kegg.jp/kegg-bin/show_pathway?ko04520+K04392+K04392+K04392+K04392+K04392+K04392+K04392+K04392+K04392+K04392+K04392+K04392+K04392+K04392+K04392+K04392+K04392+K04392+K04392+K04392+K04392+K04392+K04392+K04392+K04392+K04392+K04392+K04392+K04392+K04392+K04392+K04392+K04392+K04392+K04392+K04392+K04392+K04392+K04392+K04392+K04392+K04392+K04392+K04392+K04392+K04392+K04392+K04392+K04392+K04392+…
ko04670	Leukocyte transendothelial migration	1	73	65	3016	0.800109666004325	0.917059547692874	0.0153846153846154	gene-CELE_K03D3.10(NP_001040961.1)|gene-CELE_K03D3.10(NP_001040961.1)|gene-CELE_K03D3.10(NP_001040961.1)|gene-CELE_K03D3.10(NP_001040961.1)|gene-CELE_K03D3.10(NP_001040961.1)|gene-CELE_K03D3.10(NP_001040961.1)|gene-CELE_K03D3.10(NP_001040961.1)|gene-CELE_K03D3.10(NP_001040961.1)|gene-CELE_K03D3.10(NP_001040961.1)|gene-CELE_K03D3.10(NP_001040961.1)|gene-CELE_K03D3.10(NP_001040961.1)|gene-CELE_K03D…	K04392|K04392|K04392|K04392|K04392|K04392|K04392|K04392|K04392|K04392|K04392|K04392|K04392|K04392|K04392|K04392|K04392|K04392|K04392|K04392|K04392|K04392|K04392|K04392|K04392|K04392|K04392|K04392|K04392|K04392|K04392|K04392|K04392|K04392|K04392|K04392|K04392|K04392|K04392|K04392|K04392|K04392|K04392|K04392|K04392|K04392|K04392|K04392|K04392|K04392|K04392|K04392|K04392|K04392|K04392|K04392|K04392|…	http://www.kegg.jp/kegg-bin/show_pathway?ko04670+K04392+K04392+K04392+K04392+K04392+K04392+K04392+K04392+K04392+K04392+K04392+K04392+K04392+K04392+K04392+K04392+K04392+K04392+K04392+K04392+K04392+K04392+K04392+K04392+K04392+K04392+K04392+K04392+K04392+K04392+K04392+K04392+K04392+K04392+K04392+K04392+K04392+K04392+K04392+K04392+K04392+K04392+K04392+K04392+K04392+K04392+K04392+K04392+K04392+K04392+…
ko00230	Purine metabolism	1	73	74	3016	0.840503422623299	0.926269077993024	0.0135135135135135	gene-CELE_W03F11.2(NP_001293327.1)	K12323	http://www.kegg.jp/kegg-bin/show_pathway?ko00230+K12323
ko04151	PI3K-Akt signaling pathway	1	73	79	3016	0.859345650116873	0.93746798194568	0.0126582278481013	gene-CELE_K03D3.10(NP_001040961.1)|gene-CELE_K03D3.10(NP_001040961.1)|gene-CELE_K03D3.10(NP_001040961.1)|gene-CELE_K03D3.10(NP_001040961.1)|gene-CELE_K03D3.10(NP_001040961.1)|gene-CELE_K03D3.10(NP_001040961.1)|gene-CELE_K03D3.10(NP_001040961.1)|gene-CELE_K03D3.10(NP_001040961.1)|gene-CELE_K03D3.10(NP_001040961.1)|gene-CELE_K03D3.10(NP_001040961.1)|gene-CELE_K03D3.10(NP_001040961.1)|gene-CELE_K03D…	K04392|K04392|K04392|K04392|K04392|K04392|K04392|K04392|K04392|K04392|K04392|K04392|K04392|K04392|K04392|K04392|K04392|K04392|K04392|K04392|K04392|K04392|K04392|K04392|K04392|K04392|K04392|K04392|K04392|K04392|K04392|K04392|K04392|K04392|K04392|K04392|K04392|K04392|K04392|K04392|K04392|K04392|K04392|K04392|K04392|K04392|K04392|K04392|K04392|K04392|K04392|K04392|K04392|K04392|K04392|K04392|K04392|…	http://www.kegg.jp/kegg-bin/show_pathway?ko04151+K04392+K04392+K04392+K04392+K04392+K04392+K04392+K04392+K04392+K04392+K04392+K04392+K04392+K04392+K04392+K04392+K04392+K04392+K04392+K04392+K04392+K04392+K04392+K04392+K04392+K04392+K04392+K04392+K04392+K04392+K04392+K04392+K04392+K04392+K04392+K04392+K04392+K04392+K04392+K04392+K04392+K04392+K04392+K04392+K04392+K04392+K04392+K04392+K04392+K04392+…
ko01120	Microbial metabolism in diverse environments	2	73	154	3016	0.895478206552128	0.953727561253082	0.012987012987013	gene-CELE_Y9C9A.16(NP_500688.2)|gene-CELE_F01G10.3(NP_501875.2)	K17218|K00022	http://www.kegg.jp/kegg-bin/show_pathway?ko01120+K17218+K00022
ko03040	Spliceosome	1	73	116	3016	0.944896750500739	0.953727561253082	0.00862068965517241	gene-CELE_C12C8.1(NP_492485.1)|gene-CELE_C12C8.1(NP_492485.1)|gene-CELE_C12C8.1(NP_492485.1)|gene-CELE_C12C8.1(NP_492485.1)|gene-CELE_C12C8.1(NP_492485.1)|gene-CELE_C12C8.1(NP_492485.1)|gene-CELE_C12C8.1(NP_492485.1)|gene-CELE_C12C8.1(NP_492485.1)|gene-CELE_C12C8.1(NP_492485.1)|gene-CELE_C12C8.1(NP_492485.1)|gene-CELE_C12C8.1(NP_492485.1)|gene-CELE_C12C8.1(NP_492485.1)|gene-CELE_C12C8.1(NP_492485…	K03283|K03283|K03283|K03283|K03283|K03283|K03283|K03283|K03283|K03283|K03283|K03283|K03283|K03283|K03283|K03283|K03283|K03283|K03283|K03283|K03283|K03283|K03283|K03283|K03283|K03283|K03283|K03283|K03283|K03283|K03283|K03283|K03283|K03283|K03283|K03283|K03283|K03283|K03283|K03283|K03283|K03283|K03283|K03283|K03283|K03283|K03283|K03283|K03283|K03283|K03283|K03283|K03283|K03283|K03283|K03283|K03283	http://www.kegg.jp/kegg-bin/show_pathway?ko03040+K03283+K03283+K03283+K03283+K03283+K03283+K03283+K03283+K03283+K03283+K03283+K03283+K03283+K03283+K03283+K03283+K03283+K03283+K03283+K03283+K03283+K03283+K03283+K03283+K03283+K03283+K03283+K03283+K03283+K03283+K03283+K03283+K03283+K03283+K03283+K03283+K03283+K03283+K03283+K03283+K03283+K03283+K03283+K03283+K03283+K03283+K03283+K03283+K03283+K03283+…
ko04015	Rap1 signaling pathway	1	73	106	3016	0.928929898838975	0.953727561253082	0.00943396226415094	gene-CELE_K03D3.10(NP_001040961.1)|gene-CELE_K03D3.10(NP_001040961.1)|gene-CELE_K03D3.10(NP_001040961.1)|gene-CELE_K03D3.10(NP_001040961.1)|gene-CELE_K03D3.10(NP_001040961.1)|gene-CELE_K03D3.10(NP_001040961.1)|gene-CELE_K03D3.10(NP_001040961.1)|gene-CELE_K03D3.10(NP_001040961.1)|gene-CELE_K03D3.10(NP_001040961.1)|gene-CELE_K03D3.10(NP_001040961.1)|gene-CELE_K03D3.10(NP_001040961.1)|gene-CELE_K03D…	K04392|K04392|K04392|K04392|K04392|K04392|K04392|K04392|K04392|K04392|K04392|K04392|K04392|K04392|K04392|K04392|K04392|K04392|K04392|K04392|K04392|K04392|K04392|K04392|K04392|K04392|K04392|K04392|K04392|K04392|K04392|K04392|K04392|K04392|K04392|K04392|K04392|K04392|K04392|K04392|K04392|K04392|K04392|K04392|K04392|K04392|K04392|K04392|K04392|K04392|K04392|K04392|K04392|K04392|K04392|K04392|K04392|…	http://www.kegg.jp/kegg-bin/show_pathway?ko04015+K04392+K04392+K04392+K04392+K04392+K04392+K04392+K04392+K04392+K04392+K04392+K04392+K04392+K04392+K04392+K04392+K04392+K04392+K04392+K04392+K04392+K04392+K04392+K04392+K04392+K04392+K04392+K04392+K04392+K04392+K04392+K04392+K04392+K04392+K04392+K04392+K04392+K04392+K04392+K04392+K04392+K04392+K04392+K04392+K04392+K04392+K04392+K04392+K04392+K04392+…
ko04144	Endocytosis	1	73	111	3016	0.937413563397519	0.953727561253082	0.00900900900900901	gene-CELE_C12C8.1(NP_492485.1)|gene-CELE_C12C8.1(NP_492485.1)|gene-CELE_C12C8.1(NP_492485.1)|gene-CELE_C12C8.1(NP_492485.1)|gene-CELE_C12C8.1(NP_492485.1)|gene-CELE_C12C8.1(NP_492485.1)|gene-CELE_C12C8.1(NP_492485.1)|gene-CELE_C12C8.1(NP_492485.1)|gene-CELE_C12C8.1(NP_492485.1)|gene-CELE_C12C8.1(NP_492485.1)|gene-CELE_C12C8.1(NP_492485.1)|gene-CELE_C12C8.1(NP_492485.1)|gene-CELE_C12C8.1(NP_492485…	K03283|K03283|K03283|K03283|K03283|K03283|K03283|K03283|K03283|K03283|K03283|K03283|K03283|K03283|K03283|K03283|K03283|K03283|K03283|K03283|K03283|K03283|K03283|K03283|K03283|K03283|K03283|K03283|K03283|K03283|K03283|K03283|K03283|K03283|K03283|K03283|K03283|K03283|K03283|K03283|K03283|K03283|K03283|K03283|K03283|K03283|K03283|K03283|K03283|K03283|K03283|K03283|K03283|K03283|K03283|K03283|K03283	http://www.kegg.jp/kegg-bin/show_pathway?ko04144+K03283+K03283+K03283+K03283+K03283+K03283+K03283+K03283+K03283+K03283+K03283+K03283+K03283+K03283+K03283+K03283+K03283+K03283+K03283+K03283+K03283+K03283+K03283+K03283+K03283+K03283+K03283+K03283+K03283+K03283+K03283+K03283+K03283+K03283+K03283+K03283+K03283+K03283+K03283+K03283+K03283+K03283+K03283+K03283+K03283+K03283+K03283+K03283+K03283+K03283+…
ko04510	Focal adhesion	1	73	104	3016	0.925227358023039	0.953727561253082	0.00961538461538462	gene-CELE_K03D3.10(NP_001040961.1)|gene-CELE_K03D3.10(NP_001040961.1)|gene-CELE_K03D3.10(NP_001040961.1)|gene-CELE_K03D3.10(NP_001040961.1)|gene-CELE_K03D3.10(NP_001040961.1)|gene-CELE_K03D3.10(NP_001040961.1)|gene-CELE_K03D3.10(NP_001040961.1)|gene-CELE_K03D3.10(NP_001040961.1)|gene-CELE_K03D3.10(NP_001040961.1)|gene-CELE_K03D3.10(NP_001040961.1)|gene-CELE_K03D3.10(NP_001040961.1)|gene-CELE_K03D…	K04392|K04392|K04392|K04392|K04392|K04392|K04392|K04392|K04392|K04392|K04392|K04392|K04392|K04392|K04392|K04392|K04392|K04392|K04392|K04392|K04392|K04392|K04392|K04392|K04392|K04392|K04392|K04392|K04392|K04392|K04392|K04392|K04392|K04392|K04392|K04392|K04392|K04392|K04392|K04392|K04392|K04392|K04392|K04392|K04392|K04392|K04392|K04392|K04392|K04392|K04392|K04392|K04392|K04392|K04392|K04392|K04392|…	http://www.kegg.jp/kegg-bin/show_pathway?ko04510+K04392+K04392+K04392+K04392+K04392+K04392+K04392+K04392+K04392+K04392+K04392+K04392+K04392+K04392+K04392+K04392+K04392+K04392+K04392+K04392+K04392+K04392+K04392+K04392+K04392+K04392+K04392+K04392+K04392+K04392+K04392+K04392+K04392+K04392+K04392+K04392+K04392+K04392+K04392+K04392+K04392+K04392+K04392+K04392+K04392+K04392+K04392+K04392+K04392+K04392+…
ko04530	Tight junction	1	73	100	3016	0.917242315713252	0.953727561253082	0.01	gene-CELE_K03D3.10(NP_001040961.1)|gene-CELE_K03D3.10(NP_001040961.1)|gene-CELE_K03D3.10(NP_001040961.1)|gene-CELE_K03D3.10(NP_001040961.1)|gene-CELE_K03D3.10(NP_001040961.1)|gene-CELE_K03D3.10(NP_001040961.1)|gene-CELE_K03D3.10(NP_001040961.1)|gene-CELE_K03D3.10(NP_001040961.1)|gene-CELE_K03D3.10(NP_001040961.1)|gene-CELE_K03D3.10(NP_001040961.1)|gene-CELE_K03D3.10(NP_001040961.1)|gene-CELE_K03D…	K04392|K04392|K04392|K04392|K04392|K04392|K04392|K04392|K04392|K04392|K04392|K04392|K04392|K04392|K04392|K04392|K04392|K04392|K04392|K04392|K04392|K04392|K04392|K04392|K04392|K04392|K04392|K04392|K04392|K04392|K04392|K04392|K04392|K04392|K04392|K04392|K04392|K04392|K04392|K04392|K04392|K04392|K04392|K04392|K04392|K04392|K04392|K04392|K04392|K04392|K04392|K04392|K04392|K04392|K04392|K04392|K04392|…	http://www.kegg.jp/kegg-bin/show_pathway?ko04530+K04392+K04392+K04392+K04392+K04392+K04392+K04392+K04392+K04392+K04392+K04392+K04392+K04392+K04392+K04392+K04392+K04392+K04392+K04392+K04392+K04392+K04392+K04392+K04392+K04392+K04392+K04392+K04392+K04392+K04392+K04392+K04392+K04392+K04392+K04392+K04392+K04392+K04392+K04392+K04392+K04392+K04392+K04392+K04392+K04392+K04392+K04392+K04392+K04392+K04392+…
ko04810	Regulation of actin cytoskeleton	1	73	97	3016	0.910707006452642	0.953727561253082	0.0103092783505155	gene-CELE_K03D3.10(NP_001040961.1)|gene-CELE_K03D3.10(NP_001040961.1)|gene-CELE_K03D3.10(NP_001040961.1)|gene-CELE_K03D3.10(NP_001040961.1)|gene-CELE_K03D3.10(NP_001040961.1)|gene-CELE_K03D3.10(NP_001040961.1)|gene-CELE_K03D3.10(NP_001040961.1)|gene-CELE_K03D3.10(NP_001040961.1)|gene-CELE_K03D3.10(NP_001040961.1)|gene-CELE_K03D3.10(NP_001040961.1)|gene-CELE_K03D3.10(NP_001040961.1)|gene-CELE_K03D…	K04392|K04392|K04392|K04392|K04392|K04392|K04392|K04392|K04392|K04392|K04392|K04392|K04392|K04392|K04392|K04392|K04392|K04392|K04392|K04392|K04392|K04392|K04392|K04392|K04392|K04392|K04392|K04392|K04392|K04392|K04392|K04392|K04392|K04392|K04392|K04392|K04392|K04392|K04392|K04392|K04392|K04392|K04392|K04392|K04392|K04392|K04392|K04392|K04392|K04392|K04392|K04392|K04392|K04392|K04392|K04392|K04392|…	http://www.kegg.jp/kegg-bin/show_pathway?ko04810+K04392+K04392+K04392+K04392+K04392+K04392+K04392+K04392+K04392+K04392+K04392+K04392+K04392+K04392+K04392+K04392+K04392+K04392+K04392+K04392+K04392+K04392+K04392+K04392+K04392+K04392+K04392+K04392+K04392+K04392+K04392+K04392+K04392+K04392+K04392+K04392+K04392+K04392+K04392+K04392+K04392+K04392+K04392+K04392+K04392+K04392+K04392+K04392+K04392+K04392+…
ko04921	Oxytocin signaling pathway	1	73	94	3016	0.903663225453606	0.953727561253082	0.0106382978723404	gene-CELE_W03F11.2(NP_001293327.1)	K12323	http://www.kegg.jp/kegg-bin/show_pathway?ko04921+K12323
ko04714	Thermogenesis	1	73	195	3016	0.992849483644328	0.992849483644328	0.00512820512820513	gene-CELE_W03F11.2(NP_001293327.1)	K12323	http://www.kegg.jp/kegg-bin/show_pathway?ko04714+K12323
